# Supplementary material for: Conversion of placental hemogenic endothelial cells to hematopoietic stem and progenitor cells
Source: Cell Discov. 2025 Jan 28;11:9. doi: 10.1038/s41421-024-00760-2 (PMC11775181; doi:10.1038/s41421-024-00760-2)
Supplement: Supplementary file 2 — Supplementary Table S1 [file 41421_2024_760_MOESM2_ESM.xlsx]

## Sheet: Sheet1
Supplementary Table S1: qPCR primers used in this study
Genes	Primer sequence
mus-Flk1	F: 5'-CAAACCTCAATGTGTCTCTTTGC-3'
	R: 5'-AGAGTAAAGCCTATCTCGCTGT-3'
mus-Cdh5	F: 5'-CCACTGCTTTGGGAGCCTT-3'
	R: 5'-GGCAGGTAGCATGTTGGGG-3'
mus-Gfi1	F: 5'-CCCTTTGCGTGCGAGATGT-3'
	R: 5'-CAGCGTGGATGACCTCTTGAA-3'
mus-Runx1	F: 5'-GAGATTCAACGACCTCAGGTTT-3'
	R: 5'-TGTAAAGACGGTGATGGTCAGA-3'
mus-Ly6a	F: 5'-GAGGCAGCAGTTATTGTGGAT-3'
	R: 5'-CGTTGACCTTAGTACCCAGGA-3'
mus-Cmyb	F: 5'-GTCACTTGGGGAAAACTAGGTG-3'
	R: 5'-GTCTGTTCCGTTCTGTTCCAC-3'
mus-Cd27	F: 5'-CAGCTTCCCAACTCGACTGTC-3'
	R: 5'-GCACCCAGGACGAAGATAAGAA-3'
mus-Lmo2	F: 5'-ATGTCCTCGGCCATCGAAAG-3'
	R: 5'-CGGTCCCCTATGTTCTGCTG-3'
mus-Mpl	F: 5'-GCTTCTCCCAAACATTTGAGGA-3'
	R: 5'-AGCAGGTTTCCACACTATCCA-3'
mus-Gata2	F: 5'-GCCGGGAGTGTGTCAACTG-3'
	R: 5'-AGGTGGTGGTTGTCGTCTGA-3'
mus-Hoxa7	F: 5'-TATGTGAACGCGCTTTTTAGCA-3'
	R: 5'-GGGGGCTGTTGACATTGTATAA-3'
mus-Hoxa9	F: 5'-CCCCGACTTCAGTCCTTGC-3'
	R: 5'-GATGCACGTAGGGGTGGTG-3'
mus-Meis1	F: 5'-GCAAAGTATGCCAGGGGAGTA-3'
	R: 5'-TCCTGTGTTAAGAACCGAGGG-3'
mus-Tal1	F: 5'-CACTAGGCAGTGGGTTCTTTG-3'
	R: 5'-GGTGTGAGGACCATCAGAAATCT-3'
mus-Gata1	F: 5'-TATGGCAAGACGGCACTCTAC-3'
	R: 5'-GGTGTCCAAGAACGTGTTGTT-3'
E4ORF1	F: 5'-CGCCTGCGGGTATGTATTCC-3'
	R: 5'-GACAGCTCCTCGGTCATGTC-3'
homo-CX3CL1	F: 5'-GCCACAGGCGAAAGCAGTA-3'
	R: 5'-GGAGGCACTCGGAAAAGCTC-3'
homo-IL1A	F: 5'-AGATGCCTGAGATACCCAAAACC-3'
	R: 5'-CCAAGCACACCCAGTAGTCT-3'
homo-FGF2	F: 5'-AGAAGAGCGACCCTCACATCA-3'
	R: 5'-CGGTTAGCACACACTCCTTTG-3'
homo-FGFR2	F: 5'-AGCACCATACTGGACCAACAC-3'
	R: 5'-GGCAGCGAAACTTGACAGTG-3'
homo-MAPK3	F: 5'-CTACACGCAGTTGCAGTACAT-3'
	F: 5'-CAGCAGGATCTGGATCTCCC-3'
homo-BMP4	F: 5'-TAGCAAGAGTGCCGTCATTCC-3'
	R: 5'-GCGCTCAGGATACTCAAGACC-3'
homo-CDC45	F: 5'-CTTGAAGTTCCCGCCTATGAAG-3'
	R: 5'-GCATGGTTTGCTCCACTATCTC-3'
homo-IFIT3	F: 5'-AGAAAAGGTGACCTAGACAAAGC-3'
	R: 5'-CCTTGTAGCAGCACCCAATCT-3'
homo-IL32	F: 5'-TGGCGGCTTATTATGAGGAGC-3'
	R: 5'-CTCGGCACCGTAATCCATCTC-3'
homo-IL33	F: 5'-GTGACGGTGTTGATGGTAAGAT-3'
	R: 5'-AGCTCCACAGAGTGTTCCTTG-3'
homo-JAG1	F: 5'-GTCCATGCAGAACGTGAACG-3'
	R: 5'-GCGGGACTGATACTCCTTGA-3'
mus-Gapdh	F: 5'-AGGTCGGTGTGAACGGATTTG-3'
	R: 5'-GGGGTCGTTGATGGCAACA-3'
homo-GAPDH	F: 5'-ACAACTTTGGTATCGTGGAAGG-3'
	R: 5'-GCCATCACGCCACAGTTTC-3'
