# Supplementary material for: Conversion of placental hemogenic endothelial cells to hematopoietic stem and progenitor cells
Source: Cell Discov. 2025 Jan 28;11:9. doi: 10.1038/s41421-024-00760-2 (PMC11775181; doi:10.1038/s41421-024-00760-2)
Supplement: Supplementary file 3 — Supplementary Table S2 [file 41421_2024_760_MOESM3_ESM.xlsx]

## Sheet: Cell Type
Supplementary Table S2: Information of Bulk RNA sequencing data
Cell Type	Library Type
HUVEC	Bulk RNA-seq
HUVEC-E4	Bulk RNA-seq

## Sheet: DEGs(Ctrl vs E4)
Genes	baseMean	log2FoldChange	lfcSE	stat	pvalue	padj
MX2	312.952	5.4594	0.359861	15.1708	5.51741e-52	7.20905e-48
HLA-B	2820.13	1.93364	0.14921	12.9592	2.0831e-38	1.36089e-34
IFI27	5194.03	2.25811	0.178941	12.6193	1.65381e-36	7.20289e-33
CMPK2	199.767	4.31863	0.351548	12.2846	1.09568e-34	3.57903e-31
RSAD2	277.751	4.18933	0.349923	11.9721	4.97256e-33	1.29943e-29
IFIT3	556.018	3.2286	0.277153	11.6492	2.31722e-31	5.04614e-28
SCARA3	4883.1	1.47879	0.138486	10.6783	1.286e-26	2.31195e-23
IL33	300.818	2.71903	0.254844	10.6694	1.41555e-26	2.31195e-23
CD55	3383.55	1.6487	0.156738	10.5188	7.07586e-26	1.02726e-22
OASL	186.027	3.22005	0.317717	10.135	3.86463e-24	5.04953e-21
BST2	2735.36	1.96505	0.210587	9.33131	1.04575e-20	1.24216e-17
E4ORF1	674.864	12.7978	1.45512	8.79502	1.43024e-18	1.55729e-15
IFITM1	189.636	2.8985	0.336288	8.61911	6.74751e-18	6.78177e-15
IFIT2	211.318	2.72053	0.317039	8.58107	9.39971e-18	8.77261e-15
ANTXR1	312.659	2.12702	0.260555	8.16342	3.25667e-16	2.83678e-13
VCAM1	213.914	2.48197	0.3176	7.81475	5.50705e-15	4.49719e-12
COL4A1	14924.4	1.14984	0.151261	7.60174	2.92182e-14	2.24568e-11
CFH	1143.03	1.47114	0.194563	7.56126	3.99192e-14	2.89769e-11
NID2	323.53	2.28422	0.310279	7.36182	1.81418e-13	1.24758e-10
NUAK1	1514.98	1.12589	0.154417	7.2912	3.07199e-13	2.00693e-10
ADGRF5	1546.48	1.81164	0.25336	7.15045	8.64927e-13	5.38149e-10
HSPG2	211554	1.53815	0.218292	7.04627	1.83774e-12	1.09145e-09
GBP4	246.387	2.01127	0.287296	7.00068	2.54716e-12	1.44701e-09
A2M	207.35	3.37028	0.487343	6.91562	4.65812e-12	2.53596e-09
LGALS3BP	154.927	2.15873	0.315706	6.83779	8.04263e-12	4.2034e-09
B2M	20315	0.907287	0.133604	6.79084	1.11482e-11	5.60242e-09
TRANK1	550.437	1.29035	0.191603	6.73452	1.64471e-11	7.95916e-09
CXCL11	130.019	2.75905	0.4176	6.60691	3.92415e-11	1.83118e-08
FN1	86484.2	0.973263	0.147629	6.59261	4.32169e-11	1.94714e-08
LIFR	659.055	1.22394	0.186526	6.56177	5.31745e-11	2.31592e-08
LIMCH1	242.994	2.65881	0.4058	6.55203	5.6761e-11	2.39238e-08
FAM198B	3399.19	0.914317	0.140662	6.5001	8.02691e-11	3.24686e-08
CXCL2	482.903	1.68305	0.260102	6.47074	9.75235e-11	3.64069e-08
LEPR	466.377	1.31866	0.204048	6.46249	1.02994e-10	3.73811e-08
VIM	26056.1	0.999054	0.155352	6.4309	1.26852e-10	4.47958e-08
SELE	650.828	1.81493	0.283096	6.41102	1.44545e-10	4.97007e-08
ABCA1	538.664	1.4304	0.223659	6.39544	1.60087e-10	5.36061e-08
CHST15	422.314	1.73911	0.27209	6.39165	1.64109e-10	5.36061e-08
LY6E	2531.31	1.16319	0.182922	6.35891	2.03187e-10	6.47521e-08
MGP	802.619	1.24119	0.196572	6.31417	2.71608e-10	8.44959e-08
CSF1	1012.55	1.23985	0.196753	6.30157	2.94654e-10	8.95337e-08
HES4	257.341	1.54439	0.246086	6.2758	3.4785e-10	1.03296e-07
TSPAN18	1687.64	0.966206	0.154584	6.25036	4.09499e-10	1.189e-07
HLA-A	2860.39	0.872099	0.140063	6.22649	4.77014e-10	1.35493e-07
PRCP	7266.97	0.82343	0.133642	6.16145	7.20835e-10	2.00392e-07
JAG1	2021.18	0.927049	0.150998	6.13948	8.27909e-10	2.25364e-07
ACKR3	317.148	1.42497	0.232274	6.13486	8.52361e-10	2.27285e-07
APOL1	1190.68	0.954718	0.157419	6.06483	1.32097e-09	3.34801e-07
NT5E	2952.63	1.17089	0.193107	6.06344	1.33244e-09	3.34801e-07
TMEM140	483.94	1.31763	0.217762	6.05078	1.44144e-09	3.55356e-07
UBE2L6	1159.06	1.07945	0.179065	6.02827	1.65725e-09	3.97158e-07
APOL6	230.326	1.75725	0.29157	6.02686	1.6718e-09	3.97158e-07
LGALS9	808.84	1.49513	0.2501	5.97814	2.25697e-09	5.26599e-07
VWF	81253.6	1.16184	0.195692	5.93712	2.90078e-09	6.64941e-07
CDH13	3578.9	0.967721	0.163656	5.91314	3.35642e-09	7.46077e-07
HERC5	133.635	2.19348	0.370989	5.91253	3.36894e-09	7.46077e-07
IFI44	958.969	1.99384	0.339934	5.86535	4.48179e-09	9.75983e-07
COL4A2	14178.6	0.947858	0.16243	5.83549	5.36334e-09	1.14881e-06
IL32	1380.44	0.878264	0.152948	5.74224	9.34313e-09	1.93774e-06
CUBN	197.662	2.26584	0.395089	5.73501	9.75062e-09	1.98501e-06
DHX58	267.88	1.79104	0.312417	5.73286	9.87493e-09	1.98501e-06
IFITM3	4948.68	0.792181	0.139061	5.69663	1.22201e-08	2.4192e-06
CLU	25176.2	3.364	0.595067	5.65316	1.57527e-08	3.07201e-06
CXCL10	38.6957	4.58664	0.81274	5.64343	1.66696e-08	3.20301e-06
CD109	5150.16	0.758207	0.134633	5.63166	1.78486e-08	3.37986e-06
NID1	5566.92	0.878221	0.156109	5.6257	1.84756e-08	3.44861e-06
PDK4	271.199	1.42334	0.254011	5.60348	2.1009e-08	3.86625e-06
AKAP12	4687.61	0.955757	0.171269	5.58045	2.39894e-08	4.35341e-06
HLA-C	5954.87	0.959503	0.174226	5.50722	3.64543e-08	6.43666e-06
PAPLN	480.135	1.38187	0.255288	5.41297	6.19885e-08	1.07992e-05
LTBP1	3061.27	1.3173	0.243643	5.40669	6.41996e-08	1.09493e-05
HERC6	423.741	2.14643	0.397168	5.40435	6.50437e-08	1.09493e-05
ANGPTL4	1819.82	0.989771	0.184148	5.37488	7.6635e-08	1.26748e-05
SPRY1	173.606	1.54449	0.288334	5.3566	8.48018e-08	1.37812e-05
CX3CL1	96.2988	2.06845	0.388227	5.32794	9.93309e-08	1.58275e-05
ABCA6	408.614	1.40784	0.265657	5.29945	1.16152e-07	1.78546e-05
DDX60	938.503	1.49069	0.283311	5.26169	1.42737e-07	2.16861e-05
ZNF117	1114.75	0.834149	0.159575	5.22731	1.71994e-07	2.58308e-05
EPSTI1	212.288	2.53797	0.500799	5.06783	4.02366e-07	5.84146e-05
MDK	3183.64	0.804306	0.158988	5.05892	4.21642e-07	5.92385e-05
HELZ2	2817.41	1.62773	0.322136	5.05291	4.35124e-07	6.04822e-05
LRP1	779.93	1.10415	0.218803	5.04634	4.50362e-07	6.19413e-05
OAS2	1630.66	3.07392	0.609621	5.04235	4.59845e-07	6.25868e-05
CFI	874.63	0.847222	0.168183	5.03749	4.71676e-07	6.35352e-05
HMCN1	436.416	1.43598	0.285997	5.02097	5.14123e-07	6.85463e-05
TNFAIP2	976.115	0.811966	0.163114	4.97792	6.42722e-07	8.48263e-05
SOD2	2898.24	0.83449	0.168432	4.95447	7.25282e-07	9.35073e-05
IFIH1	637.059	1.78202	0.35977	4.95322	7.29967e-07	9.35073e-05
ODF3B	51.8748	2.5718	0.520348	4.94246	7.71412e-07	9.7857e-05
KIAA1462	1610.58	0.765155	0.155171	4.93106	8.17862e-07	0.000101773
MATN2	149.279	2.20854	0.44969	4.91126	9.04907e-07	0.000111543
PSMB9	150.671	1.47135	0.300625	4.8943	9.86572e-07	0.000120351
ELMSAN1	1525.86	0.770578	0.157977	4.87779	1.07283e-06	0.000128602
PRKCD	516.021	0.973507	0.20015	4.86389	1.15098e-06	0.000136716
REEP1	28.139	5.14622	1.05982	4.85575	1.19932e-06	0.000141174
IFI44L	2389.95	3.53057	0.728227	4.84818	1.24601e-06	0.000145361
ADCY4	1067.5	0.772619	0.160158	4.82412	1.40626e-06	0.000162603
PARP9	1236.32	1.53684	0.319136	4.81563	1.46735e-06	0.000168178
FAM78A	731.229	0.843128	0.176571	4.775	1.79709e-06	0.000204181
PDGFD	205.254	1.22268	0.262927	4.65026	3.3151e-06	0.000369465
EFNB2	544.359	0.89508	0.193415	4.62778	3.69608e-06	0.000399116
APOL3	606.38	0.874101	0.189164	4.62085	3.82172e-06	0.000407762
C10orf10	3265.61	1.39952	0.30293	4.61994	3.83857e-06	0.000407762
CTSO	267.653	1.22777	0.266574	4.60575	4.10984e-06	0.000429593
ERV3-1	608.902	0.859265	0.186979	4.59552	4.31663e-06	0.000447627
VWCE	361.591	1.04646	0.228968	4.57033	4.86962e-06	0.000500516
COL5A1	9185.12	0.604659	0.132343	4.56888	4.90326e-06	0.000500516
GALNT15	473.782	1.6823	0.369358	4.55465	5.24728e-06	0.000527392
SAMD9L	1123.48	1.55904	0.34369	4.53617	5.72848e-06	0.000571362
LIMS1	3135.48	0.620313	0.138071	4.49271	7.03226e-06	0.000696087
ATF3	109.106	1.85089	0.412377	4.48836	7.17738e-06	0.00070511
FBN1	3708.3	0.948106	0.212275	4.46641	7.9543e-06	0.000769555
CXCL8	2887.86	1.1161	0.249971	4.46491	8.01006e-06	0.000769555
EGR1	804.42	0.881082	0.198032	4.44919	8.61939e-06	0.000822051
PTGIS	160.224	1.35357	0.305094	4.43656	9.1407e-06	0.000865452
DACH1	128.825	1.43461	0.324219	4.42482	9.65222e-06	0.000907309
DTX3L	1341.53	1.34073	0.303564	4.41662	1.00255e-05	0.000935669
IFIT5	392.243	1.78698	0.406188	4.39939	1.08555e-05	0.00100595
SULF2	3122.4	0.839067	0.191305	4.38603	1.1544e-05	0.00106221
CSGALNACT1	303.98	1.06904	0.245395	4.35639	1.32226e-05	0.00119149
LDLRAD2	147.808	1.30903	0.301101	4.34748	1.3771e-05	0.00123241
KDR	10062.4	0.882239	0.203924	4.32631	1.5163e-05	0.00133865
AGRN	11144.2	0.84514	0.195536	4.32216	1.54509e-05	0.00135491
ZBTB16	91.2606	1.6644	0.388844	4.28039	1.86568e-05	0.00161259
CELSR1	203.931	1.12364	0.262585	4.27916	1.87597e-05	0.00161259
SETX	1475.88	0.642507	0.15112	4.25164	2.12214e-05	0.00180051
TFPI2	922.191	0.965749	0.228493	4.2266	2.37254e-05	0.001962
XAF1	342.833	1.84946	0.438122	4.22134	2.42858e-05	0.00198324
PIK3IP1	515.519	0.83479	0.19792	4.21782	2.46672e-05	0.00200188
SAMD9	653.033	1.51491	0.359649	4.21219	2.52912e-05	0.00203985
IFI6	3970.68	2.7903	0.663127	4.20779	2.57879e-05	0.00206714
CTSS	264.577	1.02697	0.244621	4.1982	2.69046e-05	0.00213052
RASGRP3	346.731	0.907703	0.216374	4.19506	2.72797e-05	0.00214721
CALCRL	4255.81	0.648882	0.155347	4.177	2.95378e-05	0.00230068
COL3A1	505.355	6.00916	1.43887	4.17631	2.96271e-05	0.00230068
SPARC	36525.9	0.534386	0.127997	4.175	2.97991e-05	0.00230068
CPE	284.342	1.1666	0.279493	4.17397	2.99339e-05	0.00230068
MMP2	11740	0.690121	0.165586	4.16775	3.07621e-05	0.00233684
LPAR6	355.685	0.889553	0.213927	4.15821	3.20745e-05	0.00242246
NPR1	517.664	1.05405	0.25375	4.15389	3.26868e-05	0.00245452
CD40	209.053	1.16821	0.281951	4.14331	3.42322e-05	0.00255587
ZC3HAV1	1332.02	0.669248	0.16289	4.1086	3.98069e-05	0.00290568
KCTD12	10059.5	0.84463	0.206489	4.09043	4.30575e-05	0.00310823
SELP	337.543	1.70278	0.416669	4.08666	4.37636e-05	0.00314184
SLC15A3	207.125	1.65173	0.404386	4.08455	4.41628e-05	0.00315318
RNF213	5663.16	1.15657	0.283655	4.0774	4.55431e-05	0.00323405
GBP2	1072.07	0.662649	0.163572	4.05111	5.0975e-05	0.00356171
TGFBR2	13885.8	0.515628	0.127572	4.04184	5.30328e-05	0.00368578
TMEM37	155.357	1.30315	0.323009	4.03441	5.47408e-05	0.00375579
LIPA	617.164	1.05831	0.262366	4.03371	5.49025e-05	0.00375579
C10orf128	80.498	2.26043	0.560739	4.03115	5.55037e-05	0.00377714
MAP2	313.939	1.05018	0.261932	4.00936	6.08823e-05	0.0041217
CLEC14A	8933.7	0.523895	0.130735	4.00732	6.14113e-05	0.00413608
TSPAN7	45.1432	2.33532	0.583034	4.00546	6.18959e-05	0.00414734
ZNF528	151.778	1.19667	0.298909	4.00347	6.24188e-05	0.00416104
IRF6	70.13	1.70149	0.425666	3.99724	6.40855e-05	0.004229
IFI35	302.917	1.49374	0.373877	3.99528	6.4617e-05	0.00424264
GBP1	464.276	1.1301	0.283712	3.98327	6.79745e-05	0.00444078
CSF3	242.191	1.19457	0.300214	3.97907	6.91843e-05	0.00449732
EIF2AK2	2223.12	0.850815	0.214201	3.97204	7.12598e-05	0.00460876
MAML2	321.916	0.935057	0.235478	3.97089	7.1604e-05	0.00460876
PLSCR1	1059.74	1.02223	0.258828	3.94947	7.83229e-05	0.00494381
FNDC3A	1830.56	0.798356	0.202357	3.94529	7.97044e-05	0.00500682
HLA-F	54.0038	2.41849	0.617468	3.91678	8.97398e-05	0.00553085
PTGS2	233.357	1.10945	0.283977	3.90684	9.35115e-05	0.00572724
SLC25A36	1298.14	0.775493	0.198534	3.90609	9.3803e-05	0.00572724
C8orf4	277.78	1.6694	0.428859	3.89265	9.91545e-05	0.00599793
SLC30A1	919.772	0.649301	0.167136	3.88487	0.000102386	0.00613658
TCN2	1521.47	0.598693	0.154489	3.8753	0.000106493	0.00635234
CXCL3	113.796	1.38873	0.358453	3.87424	0.000106958	0.00635234
PLA2G4C	337.999	1.38168	0.356822	3.87219	0.000107861	0.00637697
SLFN5	1006.7	0.648659	0.167811	3.86541	0.000110901	0.00652717
TNXB	31.1954	2.51752	0.655513	3.84054	0.000122764	0.00712907
BATF2	78.9319	1.54913	0.404817	3.82674	0.000129853	0.00750734
ABCA8	60.1276	1.83987	0.482538	3.81291	0.000137342	0.00790533
MRC2	2821.68	0.621298	0.163112	3.80903	0.000139511	0.00799499
MFI2	82.9573	1.47912	0.388634	3.80595	0.000141263	0.00806001
NCSTN	3281.79	0.520893	0.137452	3.78964	0.000150864	0.00857039
TPP1	4812.52	0.572882	0.151237	3.78797	0.000151886	0.00859107
RALA	5163.08	0.614325	0.162686	3.77615	0.000159274	0.00897013
FAT1	177.609	1.06404	0.2822	3.77051	0.000162916	0.00909683
COL6A1	1304.01	0.601427	0.16001	3.75867	0.00017082	0.00949756
GJA1	4732.03	0.671695	0.178983	3.75285	0.000174832	0.00957648
SLC30A3	40.2082	2.07145	0.558238	3.7107	0.000206684	0.0108892
ICAM1	1788.13	0.988451	0.267229	3.69889	0.000216544	0.0113174
CPQ	339.005	0.858063	0.232334	3.69322	0.000221428	0.0115266
UNC93B1	439.332	0.803603	0.218496	3.67789	0.000235172	0.0121453
ABLIM1	1730.66	0.557332	0.151628	3.67566	0.000237239	0.0122038
LMO2	711.326	0.892202	0.243203	3.66855	0.000243931	0.01245
ITM2B	6611.98	0.534858	0.146299	3.65592	0.00025626	0.0129779
P2RY6	9.39843	6.63171	1.81465	3.65453	0.000257652	0.012998
TNFSF10	912.559	1.25871	0.344669	3.65194	0.000260262	0.013066
PARP14	3451.07	1.088	0.29829	3.64746	0.000264851	0.0131579
PALD1	369.51	1.2007	0.33027	3.6355	0.000277445	0.0136796
GIMAP8	1551.13	0.560345	0.154278	3.63203	0.000281196	0.0138124
HSD17B11	269.932	0.855125	0.235525	3.63073	0.000282624	0.0138306
SP100	2408.06	0.598994	0.165054	3.62907	0.000284443	0.0138676
TSPAN11	499.8	0.999611	0.276962	3.60919	0.00030715	0.0147119
TRIM22	2469.74	0.792458	0.219579	3.60899	0.000307389	0.0147119
FAM155A	188.327	1.06978	0.297412	3.59696	0.000321959	0.0152971
UTRN	6290.91	0.502407	0.140286	3.5813	0.000341889	0.0161852
LUM	8.91332	6.5553	1.83307	3.57613	0.000348718	0.0163897
ART4	209.489	1.16216	0.326178	3.56295	0.000366704	0.017112
HIF3A	532.241	0.671191	0.189412	3.54356	0.000394768	0.0180303
RTP4	14.4205	4.75459	1.34684	3.53019	0.000415259	0.0186453
ERAP1	2144.49	0.572373	0.162741	3.51708	0.000436329	0.0195242
SORBS2	435.993	0.703015	0.2	3.51507	0.000439637	0.0195676
EDNRB	71.4929	1.71084	0.48677	3.51467	0.000440293	0.0195676
KLHL24	890.298	0.60973	0.1736	3.51227	0.000444302	0.0196788
SLC7A7	303.798	0.80683	0.230132	3.50594	0.000455001	0.0200392
CD93	16953.1	0.978855	0.279223	3.50564	0.000455506	0.0200392
NOX5	8.42821	6.47461	1.85344	3.4933	0.000477099	0.0209187
UNC5C	65.0839	1.58847	0.455509	3.48725	0.000488022	0.0213261
GIMAP2	539.154	0.654645	0.187829	3.48533	0.000491535	0.021408
KLF11	169.021	1.13904	0.32763	3.47662	0.000507773	0.0219252
RBM43	234.997	0.867622	0.250574	3.46254	0.000535109	0.0229237
IFIT1	779.878	2.8625	0.826926	3.46162	0.000536936	0.0229268
MX1	2153.2	3.08017	0.890385	3.45937	0.000541433	0.0229687
TNS1	2083.7	0.562346	0.162911	3.45185	0.000556761	0.0235425
BMP2	618.586	1.05319	0.305587	3.44647	0.000567963	0.0239387
PTPRM	1421.34	0.671697	0.195334	3.43872	0.000584482	0.0244275
TAP1	954.255	0.856024	0.249085	3.43667	0.000588908	0.0244275
SHISA5	4575.16	0.460648	0.134564	3.42327	0.00061873	0.0254224
STAT1	3810.98	1.08088	0.315878	3.42181	0.000622049	0.0254786
CD38	7.9431	6.38914	1.87609	3.40557	0.000660272	0.0267631
PDZD4	7.9431	6.38914	1.87609	3.40557	0.000660272	0.0267631
CYP26B1	578.379	1.26436	0.372633	3.39304	0.000691208	0.0277035
FILIP1	123.682	1.71525	0.505931	3.39029	0.000698183	0.0278027
IL4I1	110.399	1.15238	0.339912	3.39023	0.000698343	0.0278027
TMEM200A	250.695	0.838058	0.247308	3.38872	0.000702196	0.0278027
CASP1	137.201	1.10418	0.326477	3.3821	0.000719342	0.02831
RASD1	51.896	1.84115	0.546497	3.369	0.000754417	0.0295126
ASAH1	439.907	0.795504	0.236412	3.3649	0.000765722	0.0297766
SCARB2	6792.33	0.446297	0.132667	3.36405	0.000768084	0.0297798
SLC22A23	236.817	0.829802	0.246955	3.36013	0.000779064	0.0301161
ACE	758.588	0.992727	0.29575	3.35664	0.000788967	0.030409
PCDH1	2317.32	0.474882	0.141892	3.34677	0.00081758	0.0313698
PSMB8	722.924	0.5986	0.178879	3.34639	0.000818697	0.0313698
CPNE5	308.486	1.04535	0.312734	3.34261	0.000829931	0.0314837
GNG11	5521.37	0.446523	0.133681	3.34021	0.000837151	0.0315222
AQP1	235.735	1.45237	0.435011	3.33869	0.000841731	0.0316036
ATF7IP	1383.44	0.50705	0.152365	3.32785	0.00087518	0.0325786
IGFBP4	16337.3	0.536883	0.161646	3.32136	0.000895812	0.033113
CD36	35.3273	1.96291	0.591132	3.3206	0.000898237	0.033113
EGFR	366.779	0.715316	0.215446	3.32016	0.000899672	0.033113
TANC2	484.635	0.708509	0.213524	3.31817	0.000906095	0.0332557
LYST	382.504	0.723175	0.218082	3.31607	0.000912932	0.0334128
NRP2	9303.73	0.444556	0.134232	3.31184	0.000926844	0.0338272
PARP10	1121.76	1.03651	0.313227	3.30915	0.000935806	0.0340592
ZNF518A	213.024	0.865125	0.261826	3.3042	0.000952489	0.0344743
SCN9A	67.5215	1.4004	0.424005	3.3028	0.000957258	0.0345512
EFNA1	654.986	0.679677	0.205847	3.30185	0.000960505	0.0345729
C1QTNF6	320.902	0.924548	0.280078	3.30103	0.000963289	0.0345778
IRF7	623.342	1.19071	0.361575	3.29312	0.00099081	0.0353714
IL1R1	277.836	0.762366	0.232225	3.28287	0.00102755	0.0361086
NEDD9	615.525	0.658069	0.200464	3.28274	0.00102804	0.0361086
MAN1C1	136.639	1.90221	0.580328	3.27781	0.00104615	0.0365581
PTGFRN	3048.64	0.451803	0.137847	3.27757	0.00104705	0.0365581
STAB1	11306.7	0.420921	0.128448	3.27698	0.00104923	0.0365581
ATP9A	1829.44	0.513952	0.157054	3.27245	0.00106619	0.0369154
IL6ST	10005.2	0.554139	0.169337	3.2724	0.00106639	0.0369154
MAGI2	44.1584	1.71653	0.524616	3.27198	0.00106797	0.0369154
SLC44A5	130.135	1.13691	0.347738	3.26943	0.00107764	0.0370947
ECM2	7.23583	6.25434	1.91403	3.26763	0.00108451	0.0370947
ODF3L2	7.23583	6.25434	1.91403	3.26763	0.00108451	0.0370947
EHD3	122.386	1.07313	0.328528	3.26648	0.00108893	0.0371486
SATB1	222.835	0.840757	0.259036	3.24572	0.00117154	0.0393504
PECAM1	34634	0.502326	0.15518	3.23705	0.00120773	0.0403587
IRAK3	196.14	0.864242	0.267905	3.22593	0.00125565	0.0417462
LBH	106.138	1.13251	0.352075	3.21667	0.00129688	0.0430076
MRAS	204.053	0.83931	0.260984	3.21594	0.00130017	0.0430076
FAM214A	490.194	0.626318	0.194818	3.21488	0.00130498	0.0430578
ALPL	6.97289	6.20132	1.92994	3.21322	0.00131256	0.0430932
IGFBP7	4676.06	0.458353	0.142927	3.20691	0.00134168	0.0438725
SPTLC2	2455.55	0.461584	0.1442	3.20101	0.00136947	0.0446221
HDAC9	77.2856	1.29261	0.404541	3.19525	0.00139708	0.045296
THSD4	1692.73	0.612905	0.191866	3.19445	0.00140099	0.0453103
TNFRSF1B	871.135	0.531091	0.166556	3.18867	0.0014293	0.0458024
LPP	2020.99	0.461008	0.144586	3.18848	0.00143023	0.0458024
GIMAP7	402.627	0.651205	0.20481	3.17956	0.00147498	0.0469266
ARHGEF6	194.861	0.874864	0.275172	3.17934	0.00147611	0.0469266
MAN2A1	2180.03	0.509141	0.16056	3.17103	0.00151902	0.0479408
TP53INP1	2055.98	0.506369	0.160015	3.16451	0.00155344	0.0487913
SDC3	1333.11	0.63641	0.202069	3.14947	0.00163567	0.050885
IFNGR1	561.988	0.583872	0.185587	3.14609	0.00165468	0.0512324
MYO7A	91.8381	1.32073	0.420444	3.14128	0.00168212	0.0518364
MRAP2	39.9355	1.72472	0.549692	3.13761	0.00170331	0.0522427
DAPK1	2048.94	0.451879	0.144199	3.13372	0.00172604	0.0526899
FAM124B	1143.04	0.537657	0.17167	3.13193	0.00173662	0.0526899
LAP3	1655.76	0.734156	0.234416	3.13185	0.00173709	0.0526899
PXDN	18445.6	0.427664	0.136615	3.13043	0.0017455	0.0526899
QPCT	442.337	0.622856	0.198975	3.13033	0.00174612	0.0526899
CEACAM1	84.0762	1.20004	0.384083	3.12444	0.00178144	0.0533664
MAN2B2	1841.7	0.455378	0.145904	3.12108	0.0018019	0.0536301
AHNAK	20188.7	0.397672	0.127509	3.11878	0.00181601	0.0539273
LRRC32	3068.18	0.437879	0.140442	3.11786	0.00182169	0.0539733
LAPTM5	981.933	0.760502	0.244654	3.10848	0.0018805	0.0553393
LONRF3	155.56	0.938041	0.302425	3.10173	0.00192395	0.0561289
SHROOM4	1564.75	0.467726	0.150805	3.10152	0.0019253	0.0561289
ZC3H12C	422.418	0.632102	0.203839	3.10098	0.00192881	0.0561289
GALC	451.567	0.612872	0.197789	3.09861	0.00194432	0.0564543
TRIM69	410.606	0.689015	0.223017	3.08952	0.00200481	0.0580816
PCMTD1	953.27	0.528298	0.171065	3.08828	0.00201318	0.0581528
DDIT4	490.424	0.624895	0.202373	3.08784	0.00201617	0.0581528
ID3	2464.29	0.539514	0.174993	3.08306	0.00204882	0.0589645
ATOH8	276.831	0.766244	0.248857	3.07905	0.00207662	0.0595595
ITM2A	78.9071	1.26607	0.411403	3.07745	0.00208777	0.0595606
GBP3	538.058	0.663802	0.215834	3.07552	0.00210132	0.0596867
TAOK1	2197.95	0.45128	0.146772	3.0747	0.00210716	0.0597227
P2RY1	19.11	2.68092	0.872736	3.07186	0.00212727	0.0601623
CBSL	68.5577	2.00917	0.655006	3.06741	0.0021592	0.0609332
KLHL6	614.29	0.556687	0.181577	3.06585	0.00217053	0.061121
MESP2	6.26562	6.04675	1.97831	3.05652	0.00223923	0.0627849
ST3GAL1	2105.85	0.573143	0.188148	3.04624	0.00231726	0.0645573
NSG1	20.5547	2.49709	0.821079	3.04122	0.00235618	0.0653627
SH3BGRL	1656.31	0.454841	0.149618	3.04001	0.00236568	0.0654005
MYSM1	334.406	0.660452	0.217575	3.03551	0.00240128	0.0661923
TGFBI	1561.88	0.927717	0.306498	3.02683	0.00247131	0.0675695
CHD2	1649.5	0.451937	0.149314	3.02676	0.00247193	0.0675695
FKBP9	4253.09	0.406285	0.134822	3.01348	0.00258267	0.0701562
MAP3K15	6.00267	5.98534	1.99929	2.99374	0.00275583	0.07455
RELB	301.315	0.682194	0.228042	2.99152	0.00277588	0.0747829
TRIM8	2797.59	0.593765	0.198731	2.98778	0.00281016	0.0755505
LRRC8C	2041.7	0.443088	0.148535	2.98306	0.00285385	0.0763052
CXCL5	75.0178	1.2078	0.404994	2.98228	0.00286114	0.0763052
KLF6	4558.51	0.64802	0.217294	2.98223	0.00286159	0.0763052
RNF144A	211.224	1.15688	0.388516	2.97768	0.00290436	0.0771805
SDPR	4178.89	0.534574	0.179566	2.97704	0.00291047	0.0771805
CSF2	57.5308	1.41317	0.474905	2.97569	0.00292328	0.0773191
HERPUD1	822.21	0.601677	0.202676	2.96867	0.00299093	0.0787892
OXR1	549.172	0.558586	0.188205	2.96796	0.0029978	0.0788114
SSH1	1833.12	0.500174	0.168807	2.963	0.00304655	0.0797721
MAP3K8	76.6401	1.3439	0.454591	2.95629	0.00311363	0.08096
SEL1L	2571.45	0.44383	0.150238	2.95417	0.0031351	0.08096
ZNF704	156.299	0.855096	0.289472	2.95398	0.00313701	0.08096
NCOA7	1281.25	0.606953	0.2055	2.95354	0.00314149	0.08096
IGF2R	4114.24	0.56735	0.192132	2.95292	0.00314785	0.0809641
ATP8A1	57.9911	1.49131	0.506327	2.94534	0.00322597	0.082464
RNASE1	1619.87	0.672814	0.228676	2.94222	0.00325869	0.082464
SSBP2	126.056	1.0833	0.36854	2.93944	0.0032881	0.082464
AFAP1L2	5.78051	5.93055	2.01759	2.93943	0.00328821	0.082464
C6orf58	5.78051	5.93055	2.01759	2.93943	0.00328821	0.082464
ELF3	5.78051	5.93055	2.01759	2.93943	0.00328821	0.082464
IGSF10	5.78051	5.93055	2.01759	2.93943	0.00328821	0.082464
RCSD1	5.78051	5.93055	2.01759	2.93943	0.00328821	0.082464
TMPRSS11E	5.78051	5.93055	2.01759	2.93943	0.00328821	0.082464
KCNN3	124.056	1.04912	0.358156	2.92924	0.00339795	0.0847284
CYP27A1	197.673	0.774809	0.264963	2.92421	0.00345329	0.0854646
MGMT	194.97	0.826506	0.282677	2.92385	0.00345726	0.0854646
PPP1R16B	2973.23	0.40952	0.140074	2.92359	0.00346018	0.0854646
ZFP36L2	2957.8	0.510301	0.174773	2.9198	0.00350255	0.0860232
CCL5	14.7032	3.09012	1.05865	2.91894	0.00351227	0.0861001
PLCG2	317.662	0.644762	0.221328	2.91315	0.00357797	0.0872198
PLCB2	84.1847	1.13899	0.391697	2.90783	0.00363946	0.0880614
MGST2	478.361	0.924187	0.318143	2.90494	0.0036732	0.0885499
C8orf59	112.903	1.01724	0.350836	2.89947	0.00373797	0.0899452
JAK1	8407.46	0.49195	0.169716	2.89867	0.00374752	0.0900094
SELL	50.5481	1.51113	0.52148	2.89777	0.00375822	0.0901006
ARHGEF17	2341.48	0.445624	0.15407	2.89234	0.00382382	0.0912351
FAM189A2	62.9334	1.25849	0.435145	2.89212	0.00382648	0.0912351
CEACAM21	29.4293	1.98994	0.69031	2.88267	0.00394321	0.0929999
SELM	655.155	0.512616	0.178068	2.87876	0.00399246	0.0939919
MYH9	39712	0.381147	0.132559	2.8753	0.00403639	0.0947241
TNFRSF21	1562.16	0.477415	0.166499	2.86737	0.00413898	0.0962275
SYNE2	495.755	0.555925	0.194029	2.86516	0.00416803	0.0967308
PELI2	195.076	0.802962	0.280637	2.86121	0.00422021	0.0973979
ADD3	1114.93	0.503917	0.176436	2.85609	0.00428889	0.0984862
ATP8B1	1376.76	0.445139	0.155977	2.85388	0.00431887	0.09886
GPCPD1	234.983	0.944909	0.331108	2.85378	0.0043203	0.09886
ZNF677	177.085	0.853636	0.299189	2.85317	0.00432859	0.0988766
KIAA1033	2087.22	0.462495	0.162463	2.84677	0.00441647	0.100183
ARRDC3	747.898	0.724019	0.254515	2.8447	0.00444529	0.100662
BACH1	442.296	0.566451	0.199347	2.84154	0.00448969	0.101492
ERAP2	2500.93	0.409844	0.144302	2.84018	0.00450887	0.101749
IL13RA1	2268.17	0.445285	0.157511	2.82701	0.00469846	0.105663
XIAP	863.024	0.543429	0.192286	2.82615	0.00471118	0.105767
IGF1R	823.326	0.536518	0.190101	2.82228	0.00476839	0.106518
CD47	1139.19	0.444581	0.157608	2.82081	0.00479023	0.106518
ANTXR2	1234.53	0.442955	0.157067	2.82016	0.00479997	0.106518
MYO1E	1441.98	0.426497	0.151254	2.81974	0.00480622	0.106518
PSEN1	1041.87	0.457619	0.16255	2.81526	0.00487383	0.107752
BIRC3	79.0181	1.19882	0.425955	2.81443	0.00488645	0.107849
IL1A	27.0117	1.91194	0.680639	2.80904	0.0049689	0.109299
P4HA2	1177.85	0.445431	0.158627	2.80804	0.00498436	0.109455
RCBTB2	194.713	0.756232	0.270336	2.79737	0.00515199	0.112193
SCPEP1	1084.93	0.444349	0.159375	2.78807	0.00530224	0.113946
PKHD1L1	103.019	0.987785	0.354435	2.78693	0.00532102	0.114162
PDE4B	1477.23	0.627932	0.22623	2.77563	0.0055095	0.116302
OGT	3187.46	0.387259	0.139522	2.77561	0.00550977	0.116302
WFS1	2205.34	0.394954	0.142618	2.76932	0.0056174	0.117812
SMG1	2044.46	0.437309	0.158199	2.76429	0.00570468	0.119291
SAMHD1	1865.39	0.918066	0.332485	2.76122	0.0057585	0.120111
FLT4	675.484	0.896896	0.324853	2.76093	0.00576379	0.120111
ADGRB1	5.07324	5.7419	2.08676	2.75158	0.0059308	0.122614
CTRC	5.07324	5.7419	2.08676	2.75158	0.0059308	0.122614
NAT8	5.07324	5.7419	2.08676	2.75158	0.0059308	0.122614
PALM2	5.07324	5.7419	2.08676	2.75158	0.0059308	0.122614
FOXO1	1733.44	0.413153	0.150408	2.74687	0.00601663	0.123268
ECE1	22621.6	0.350629	0.127648	2.74684	0.00601725	0.123268
PLOD1	9429.14	0.365626	0.133113	2.74674	0.00601908	0.123268
THEMIS2	250.67	0.660686	0.240702	2.74483	0.00605427	0.123795
ERP44	1232.88	0.439533	0.160525	2.7381	0.00617957	0.126022
HLA-E	12207.4	0.409439	0.149863	2.73209	0.00629344	0.127635
MYLK	260.934	0.736919	0.270435	2.72494	0.0064313	0.129678
TCF4	3430.16	0.377644	0.138633	2.72405	0.00644867	0.129782
KIDINS220	1358.13	0.449962	0.165205	2.72366	0.0064563	0.129782
EBI3	40.4161	1.49769	0.550929	2.71849	0.00655813	0.131022
SYNE1	760.389	0.527022	0.193924	2.71767	0.00657435	0.131146
PRUNE2	437.446	0.632639	0.233028	2.71486	0.00663038	0.131861
GRN	13656.7	0.351485	0.129828	2.7073	0.00678324	0.134214
ACSM3	31.8616	1.64236	0.606785	2.70666	0.00679634	0.134214
UBXN8	125.975	0.856294	0.316384	2.70651	0.00679951	0.134214
KIAA1217	223.307	0.745431	0.275476	2.70598	0.00681034	0.134214
GBP5	8.53991	3.95964	1.46363	2.70536	0.00682302	0.134261
UPP1	680.782	0.670261	0.24803	2.70234	0.00688532	0.135246
UFM1	981.563	0.439622	0.162707	2.70193	0.00689376	0.135246
PARP4	2463.16	0.40695	0.150808	2.69847	0.0069659	0.136252
AKAP13	964.519	0.513647	0.190479	2.69661	0.00700493	0.136403
LITAF	182.997	0.756833	0.280855	2.69475	0.00704425	0.136806
MGEA5	1687.6	0.561614	0.208464	2.69406	0.00705876	0.136806
PLPPR1	218.299	4.71817	1.75318	2.6912	0.00711947	0.137608
CCDC80	431.027	0.603178	0.224891	2.68209	0.00731633	0.140346
SLC35F6	778.295	0.490587	0.182941	2.68167	0.00732559	0.140346
PRICKLE2	73.9883	1.08457	0.404589	2.68067	0.00734746	0.140417
KALRN	230.781	0.675482	0.252017	2.6803	0.00735561	0.140417
HSD11B2	4.81029	5.66565	2.11661	2.67675	0.00743393	0.141523
UNC50	412.851	0.543822	0.20319	2.67643	0.00744118	0.141523
SIRPB2	98.4331	1.34522	0.50426	2.66771	0.00763704	0.144408
SEZ6L2	118.292	0.932003	0.349688	2.66524	0.0076933	0.145051
TSHZ3	114.305	0.882593	0.33139	2.6633	0.00773774	0.145679
RHOBTB3	1578.9	0.470818	0.176865	2.66203	0.00776715	0.146023
DKK3	5413.26	0.365091	0.137205	2.66091	0.00779297	0.146297
CACHD1	230.618	0.666161	0.250433	2.66004	0.00781318	0.146466
FER	424.545	0.534765	0.201136	2.65872	0.00784383	0.14662
KAT7	865.588	0.443076	0.166704	2.65786	0.00786396	0.146786
GNS	9808.94	0.341816	0.12878	2.65426	0.00794814	0.147974
SYNPO	5496.75	0.377677	0.142313	2.65385	0.00795796	0.147974
DLL1	163.45	0.78408	0.295765	2.65102	0.0080248	0.148693
SLC25A28	436.492	0.636692	0.240752	2.6446	0.00817877	0.150512
BCL2L11	189.71	0.755944	0.285964	2.64349	0.00820557	0.150793
ZNF608	522.306	0.566538	0.214466	2.64162	0.0082511	0.151417
CCDC113	32.0154	1.85128	0.701097	2.64055	0.00827726	0.151684
GPR107	2167.09	0.452202	0.171321	2.6395	0.00830284	0.151829
ZNF333	200.245	0.725824	0.275009	2.63927	0.0083084	0.151829
PPP1R3B	1571.04	0.395384	0.150034	2.63529	0.00840644	0.152978
ATG14	529.577	0.498379	0.189268	2.63319	0.00845867	0.153288
EVC	780.882	0.448274	0.17053	2.62872	0.00857074	0.15489
CHD9	1022.62	0.431558	0.164549	2.62267	0.00872447	0.1568
COL5A2	7408.97	0.514282	0.196232	2.62079	0.00877273	0.157372
SERINC1	2900.41	0.439635	0.167798	2.62002	0.00879239	0.157372
HEPHL1	4.58813	5.59695	2.14439	2.61005	0.00905301	0.160414
KRT36	4.58813	5.59695	2.14439	2.61005	0.00905301	0.160414
OTOF	4.58813	5.59695	2.14439	2.61005	0.00905301	0.160414
RGS6	4.58813	5.59695	2.14439	2.61005	0.00905301	0.160414
SOS2	583.773	0.486138	0.186277	2.60976	0.0090606	0.160414
PITPNM3	197.534	0.685429	0.263134	2.60486	0.00919108	0.161616
ZBTB10	410.594	0.538373	0.206714	2.60443	0.00920268	0.161616
RNF13	336.489	0.568957	0.218509	2.60382	0.00921918	0.161688
PCDHB13	29.6685	1.6379	0.629464	2.60206	0.00926657	0.162302
ARID5B	172.596	0.774957	0.298212	2.59868	0.00935824	0.163469
DAB2	3940.82	0.416601	0.16047	2.59613	0.00942816	0.164251
PCDH7	390.959	0.681685	0.262742	2.59451	0.00947262	0.164609
LHFPL2	2365.62	0.369272	0.142562	2.59026	0.00959033	0.166349
GADD45A	1146.16	0.787681	0.304132	2.58993	0.00959953	0.166349
UBA7	744.756	0.606089	0.234127	2.58872	0.00963332	0.166714
SLC2A10	358.584	0.549421	0.212315	2.58777	0.00966	0.16689
FMNL3	1946.9	0.382161	0.147698	2.58745	0.00966906	0.16689
NPTX2	11.5209	3.34672	1.29496	2.58443	0.00975397	0.168134
CDK6	685.029	0.484945	0.187747	2.58297	0.00979535	0.168403
CNOT6L	1006.96	0.470045	0.182041	2.58208	0.00982065	0.168616
CXCL1	2254.58	0.77225	0.299398	2.57934	0.00989888	0.169514
APOE	683.268	0.454449	0.176388	2.57642	0.00998281	0.170504
CCND2	81.1543	1.6542	0.642232	2.57571	0.0100035	0.170634
SERPINE2	166.653	0.947878	0.368407	2.57291	0.0100849	0.171574
GJA4	24.2008	2.51435	0.977572	2.57203	0.0101104	0.171784
ARHGAP21	1679.21	0.379422	0.147756	2.56789	0.010232	0.1734
HERC1	1325.46	0.655282	0.255526	2.56445	0.0103341	0.174677
CD200	148.451	0.770707	0.300596	2.56393	0.0103494	0.17471
GRB10	1853.39	0.383493	0.149769	2.56057	0.0104501	0.176182
SERPINH1	7414.52	0.375556	0.146737	2.55938	0.0104858	0.176328
BLCAP	2385.39	0.373263	0.145912	2.55813	0.0105237	0.176738
KIAA1109	1357.99	0.39065	0.152741	2.55761	0.0105396	0.176778
TRIM14	542.215	0.618357	0.24222	2.55287	0.0106838	0.178282
LAMP2	4390.58	0.343793	0.13502	2.54624	0.0108891	0.181014
GOLGA7	892.999	0.421159	0.165496	2.54483	0.010933	0.181512
MMP10	343.62	0.658981	0.259052	2.54382	0.0109648	0.181545
CARD16	337.777	0.555307	0.218326	2.54347	0.0109756	0.181545
COLEC12	1197.34	0.40966	0.161568	2.53552	0.0112281	0.184591
SIK2	687.117	0.446239	0.176003	2.53541	0.0112315	0.184591
FXYD7	4.32519	5.5124	2.18027	2.52831	0.0114613	0.187638
KIF1A	4.32519	5.5124	2.18027	2.52831	0.0114613	0.187638
OAS3	1816.65	1.97031	0.77942	2.52791	0.0114743	0.187638
MANBA	451.02	0.500465	0.198032	2.52719	0.0114979	0.187789
JAK3	87.6704	1.16221	0.460087	2.52606	0.011535	0.18816
RHOBTB1	681.207	0.598476	0.237092	2.52423	0.0115951	0.188669
ZNF84	460.559	0.498199	0.197435	2.52335	0.0116241	0.188678
ZMAT1	99.4845	0.977043	0.387269	2.52291	0.011639	0.188678
NYNRIN	1331.58	0.393515	0.156471	2.51494	0.0119051	0.192047
CTSF	975.135	0.412403	0.164064	2.51367	0.0119481	0.192495
FAS	132.285	0.891184	0.355177	2.50913	0.012103	0.193822
NDN	79.1522	1.00761	0.40215	2.50555	0.0122262	0.194646
CRYBG3	388.307	0.56803	0.226958	2.50279	0.0123218	0.195622
HEXB	3067.95	0.386877	0.154642	2.50175	0.012358	0.195958
GCA	137.033	0.766006	0.306341	2.5005	0.0124019	0.196178
TUBA1A	5309.13	0.374296	0.14997	2.49581	0.0125671	0.198551
SSPO	42.8236	1.30127	0.522237	2.49172	0.0127126	0.200132
BACE2	3070.55	0.510023	0.204688	2.49171	0.0127131	0.200132
CH507-9B2.1	33.9788	1.46798	0.589833	2.48881	0.0128172	0.201527
TM9SF2	2955.29	0.365481	0.147335	2.48061	0.0131158	0.204341
PLD1	1512.97	0.49177	0.198405	2.47862	0.0131893	0.204912
MMP11	158.027	1.00649	0.406296	2.47722	0.0132409	0.20547
SLC16A4	79.321	0.972028	0.392595	2.47591	0.0132898	0.205984
CPEB4	346.971	0.591928	0.239209	2.47452	0.0133415	0.206213
TP53INP2	693.091	0.436875	0.176569	2.47424	0.0133519	0.206213
ST3GAL5	304.587	0.590397	0.238815	2.4722	0.0134285	0.207151
PLXND1	22805.4	0.352257	0.142563	2.47088	0.013478	0.207263
CDC42EP5	1458.4	0.478117	0.193508	2.47079	0.0134816	0.207263
CTNNB1	6057.07	0.355444	0.143915	2.46981	0.0135184	0.207295
PRKAB1	455.271	0.547943	0.221929	2.46901	0.0135489	0.207295
RENBP	177.541	0.850598	0.344966	2.46574	0.013673	0.20789
PALM	268.532	0.661047	0.268115	2.46554	0.0136809	0.20789
RAPGEF4	104.273	0.886652	0.359627	2.46547	0.0136832	0.20789
CIRBP	2392.35	0.398616	0.161749	2.46441	0.013724	0.208118
ZNF792	231.781	0.761424	0.30905	2.46376	0.013749	0.20814
NUAK2	77.3041	1.02364	0.415654	2.46273	0.0137885	0.20814
BMPR2	3950.19	0.40253	0.163452	2.46268	0.0137904	0.20814
FYN	1703.37	0.365061	0.148332	2.46111	0.0138507	0.208494
CECR1	117.493	0.818196	0.332816	2.4584	0.0139557	0.209698
PLEKHG1	849.708	0.421637	0.17219	2.44867	0.0143383	0.214598
ETS1	2373.49	0.406554	0.166245	2.44551	0.0144647	0.215996
WDR48	631.378	0.517959	0.212212	2.44076	0.0146562	0.217859
KCNAB1	1854.8	0.69347	0.284209	2.44	0.0146873	0.218073
BST1	166.656	0.753342	0.309255	2.43599	0.014851	0.220116
RIT1	672.963	0.436773	0.179394	2.43472	0.0149035	0.220531
FNBP1L	1680.11	0.373711	0.153525	2.43421	0.0149242	0.220588
POLR2A	3897.49	0.481019	0.197737	2.43262	0.0149902	0.221185
FRAS1	502.584	0.470058	0.19328	2.43201	0.0150153	0.221185
TRIM21	424.891	0.601415	0.247333	2.4316	0.0150323	0.221185
ZBTB46	190.349	0.703339	0.2893	2.43117	0.0150501	0.221198
TEK	2875.49	0.360189	0.148232	2.4299	0.0151032	0.221306
ZNF135	14.5815	2.22093	0.914087	2.42967	0.0151127	0.221306
BIRC6	1835.2	0.536467	0.220911	2.42843	0.0151643	0.22163
KLF8	14.0206	2.33666	0.965658	2.41976	0.0155306	0.225721
TSPAN15	734.07	0.463535	0.191861	2.41599	0.0156923	0.226715
ATL3	2129.82	0.361235	0.149528	2.41584	0.0156991	0.226715
SLCO2A1	145.482	1.42909	0.591576	2.41574	0.0157032	0.226715
TNRC6C	274.224	0.584376	0.242209	2.41269	0.0158353	0.228119
SMAD7	125.11	0.839358	0.348043	2.41165	0.0158804	0.228517
GLG1	6230.04	0.316163	0.131197	2.40984	0.0159597	0.229405
TM4SF1	7379.81	0.318412	0.132407	2.4048	0.0161814	0.231068
2024-03-08	775.677	0.487007	0.202879	2.40048	0.0163734	0.232538
QRICH2	100.619	0.905977	0.377555	2.39959	0.0164134	0.232733
GLIS3	72.8773	1.07823	0.449376	2.39938	0.0164228	0.232733
DENND4C	991.313	0.40939	0.170983	2.39433	0.0166508	0.234945
ZCCHC2	736.715	0.489129	0.204457	2.39234	0.0167415	0.235463
IER5L	155.724	0.702577	0.293927	2.39031	0.0168343	0.2355
ST5	112.566	0.791405	0.331531	2.38713	0.0169807	0.236484
FIG4	462.79	0.507534	0.212737	2.38573	0.0170451	0.236675
GAS6	1339.83	0.421509	0.176992	2.38152	0.0172413	0.238639
CLEC2B	100.151	1.09618	0.461094	2.37735	0.0174374	0.240843
ADAR	6802.6	0.501379	0.210936	2.37693	0.0174574	0.240864
PON2	1619.43	0.366364	0.15424	2.37528	0.0175356	0.241547
VPS13C	1774.86	0.504792	0.212535	2.37511	0.0175439	0.241547
PLIN2	1472.84	0.560847	0.236245	2.37401	0.0175962	0.241758
STAT2	1526.01	0.642376	0.270665	2.37333	0.0176286	0.241949
SULT1C4	104.447	0.813696	0.343002	2.37228	0.0176788	0.242129
GIMAP1	444.381	0.488391	0.205942	2.3715	0.0177162	0.242336
NCAM2	56.1143	1.23534	0.521465	2.36897	0.0178377	0.243266
CXCL16	457.233	0.575363	0.242911	2.36861	0.0178549	0.243266
TAP2	472.166	0.630717	0.266533	2.36637	0.0179634	0.244235
PDE3A	129.906	0.749724	0.316957	2.36538	0.0180117	0.244636
FOXO3	573.336	0.435734	0.184326	2.36394	0.0180819	0.24495
ASS1	74.878	1.04418	0.441715	2.36391	0.018083	0.24495
RND1	65.2443	1.06408	0.450312	2.36297	0.0181289	0.24495
ISG15	2575.05	1.70635	0.722409	2.36202	0.0181755	0.24495
C6orf62	2803.42	0.328094	0.138915	2.36184	0.0181846	0.24495
PIEZO2	132.579	1.49255	0.631946	2.36184	0.0181847	0.24495
CTBS	281.47	0.547015	0.231905	2.35879	0.0183346	0.246714
MMP15	407.199	0.552534	0.234347	2.35776	0.0183855	0.246971
NEURL3	11.7573	3.02359	1.28246	2.35764	0.0183915	0.246971
SLC17A5	894.189	0.414012	0.175802	2.355	0.0185229	0.248017
GMPR	803.132	0.405941	0.172389	2.35479	0.0185331	0.248017
PLEKHA4	291.309	0.538623	0.2294	2.34797	0.0188763	0.251671
ADPRM	137.182	0.732574	0.312109	2.34717	0.0189165	0.251713
LHX6	295.209	1.13279	0.482625	2.34714	0.018918	0.251713
CREB3L1	49.5983	1.17969	0.503222	2.34428	0.0190639	0.252369
RIN2	944.831	0.385979	0.164694	2.34361	0.019098	0.252507
PJA2	2269.34	0.340504	0.145308	2.34332	0.019113	0.252507
ZNF423	56.7936	1.28736	0.549506	2.34275	0.0191422	0.252638
FBXL20	443.199	0.474821	0.202812	2.34119	0.0192226	0.253443
NFATC2	530.601	0.45757	0.195534	2.3401	0.0192786	0.253925
CLEC1A	156.489	0.674632	0.28896	2.33469	0.0195596	0.257108
OS9	3463.76	0.346227	0.148453	2.33224	0.0196881	0.258278
ZNF583	60.8067	1.04525	0.448385	2.33115	0.0197454	0.258769
MIA3	1052.39	0.377141	0.161833	2.33043	0.0197837	0.259011
FAM13B	271.077	0.640686	0.275009	2.32969	0.0198227	0.259262
TLR3	89.027	0.982946	0.422716	2.32531	0.0200554	0.261477
TPBG	370.443	0.677455	0.291379	2.325	0.0200721	0.261477
TSPAN9	2114.81	0.387365	0.16697	2.31998	0.0203422	0.264469
CPD	5230.71	0.306997	0.132419	2.31839	0.0204284	0.265062
GABBR1	855.545	0.387237	0.16717	2.31642	0.0205352	0.266184
SPTLC3	18.6178	1.93456	0.836171	2.31359	0.0206902	0.267396
CYB561	739.242	0.402186	0.173938	2.31224	0.0207646	0.267542
LOX	1294.68	0.411582	0.17806	2.31148	0.0208066	0.267542
EHHADH	70.3649	0.953144	0.412476	2.31078	0.0208448	0.267542
CBFA2T2	474.733	0.449411	0.194667	2.30862	0.0209649	0.268293
ALMS1	178.587	0.631155	0.273713	2.3059	0.0211164	0.26944
KAZN	74.206	1.09336	0.474391	2.30476	0.0211802	0.26999
HEXA	226.918	0.57344	0.24944	2.29891	0.02151	0.272375
STOM	5636.58	0.315849	0.137394	2.29886	0.0215132	0.272375
PCDHGA3	15.5274	2.16153	0.940991	2.29708	0.0216145	0.272865
NRP1	6948.95	0.315094	0.137287	2.29515	0.0217245	0.273988
PDCD4	919.904	0.379484	0.165495	2.29302	0.0218471	0.275269
APOD	16.5064	1.9751	0.861665	2.29219	0.0218949	0.275606
CEP290	528.021	0.436584	0.190583	2.29078	0.0219764	0.2761
NPHP3	102.544	0.817936	0.357316	2.28911	0.0220728	0.276513
ROBO4	7459.88	0.325737	0.142392	2.28761	0.02216	0.277226
ACSM2B	3.61792	5.25434	2.2978	2.28668	0.0222146	NA
BEAN1	3.61792	5.25434	2.2978	2.28668	0.0222146	NA
IRF4	3.61792	5.25434	2.2978	2.28668	0.0222146	NA
RP11-446E24.4	3.61792	5.25434	2.2978	2.28668	0.0222146	NA
SHOX2	3.61792	5.25434	2.2978	2.28668	0.0222146	NA
TMSB15A	3.61792	5.25434	2.2978	2.28668	0.0222146	NA
IDUA	711.659	0.510795	0.223486	2.28558	0.022279	0.277965
PSAP	40397.3	0.344263	0.150642	2.2853	0.0222951	0.277965
LIN7A	144.735	0.723709	0.317114	2.28218	0.022479	0.279388
PMP22	1301.22	0.480491	0.211109	2.27604	0.0228438	0.28277
UACA	1946.29	0.329477	0.144769	2.27587	0.0228536	0.28277
SLC2A3	1004.82	0.402671	0.176995	2.27505	0.0229031	0.282779
CIR1	329.056	0.500643	0.220238	2.27319	0.0230147	0.283421
GRIK5	44.7951	1.15022	0.506114	2.27265	0.0230471	0.283545
PCDH12	502.277	0.712798	0.313727	2.27203	0.0230846	0.283545
ZMIZ1	1725.89	0.364494	0.160433	2.27194	0.0230898	0.283545
LRP5	2920.67	0.316627	0.139793	2.26497	0.0235143	0.287407
SLC9A9	25.7578	1.50838	0.666172	2.26424	0.0235591	0.287685
MAGT1	2226.85	0.330497	0.146181	2.26088	0.0237668	0.28995
STIM1	1032.86	0.405455	0.179594	2.25761	0.0239699	0.29134
TRPV2	155.24	0.666328	0.296023	2.25093	0.0243897	0.294525
OAS1	662.337	1.58445	0.704088	2.25036	0.024426	0.294548
IRF2	400.901	0.487556	0.216837	2.24849	0.0245448	0.295305
IL4R	1386.02	0.347215	0.154446	2.24814	0.0245673	0.295305
IRF2BP2	1598.28	0.48086	0.214028	2.24672	0.0246581	0.295852
TGFBR1	178.358	0.644497	0.287102	2.24484	0.0247786	0.296888
ELMOD2	246.943	0.544068	0.242416	2.24435	0.0248096	0.296888
DHRS7	370.046	0.621812	0.277194	2.24324	0.0248814	0.297439
ZFP37	35.5297	1.29028	0.575806	2.24083	0.0250368	0.298205
CPPED1	972.737	0.364019	0.162552	2.2394	0.0251298	0.299021
TUSC3	345.476	0.48465	0.216451	2.23907	0.0251511	0.299021
ERBB2	961.883	0.371082	0.165774	2.23849	0.0251893	0.299108
ADGRA2	1537.47	0.335098	0.149718	2.23819	0.0252085	0.299108
CREBRF	267.415	0.562221	0.251336	2.23693	0.0252907	0.29959
LIF	27.0208	1.4568	0.652011	2.23432	0.0254618	0.300799
C5orf22	418.374	0.451488	0.20213	2.23365	0.0255059	0.300946
PRRC2C	3933.33	0.356688	0.159714	2.23329	0.0255299	0.300946
ZNFX1	1736.56	0.636274	0.284958	2.23287	0.0255577	0.300946
USP9X	2657.75	0.327052	0.146481	2.23274	0.0255663	0.300946
ATP6AP2	2779.34	0.361594	0.16218	2.22958	0.0257752	0.302859
COL6A2	101.791	0.867339	0.389218	2.22842	0.0258528	0.303232
VPS50	367.707	0.467653	0.210261	2.22415	0.0261382	0.305203
ABLIM3	1550.78	0.532263	0.239563	2.22181	0.0262962	0.306297
PDIA5	2020.19	0.361073	0.16252	2.22172	0.0263022	0.306297
PLA2G4A	317.432	0.546292	0.24656	2.21566	0.0267148	0.310327
ADAL	63.1021	1.06879	0.482396	2.21559	0.0267195	0.310327
TTC28	761.174	0.383907	0.173459	2.21325	0.0268807	0.311098
LPAR2	65.6378	1.02561	0.465299	2.2042	0.0275104	0.317256
MAN2B1	1466.11	0.332528	0.151063	2.20126	0.0277178	0.319084
PELI1	521.014	0.417344	0.189685	2.20019	0.0277935	0.319393
VASH1	795.296	0.458659	0.208561	2.19916	0.0278663	0.319948
MAGI1	817.372	0.440207	0.200205	2.19878	0.0278935	0.319979
STK10	1078.78	0.361411	0.164496	2.19708	0.0280145	0.320804
CTSA	2879.18	0.307882	0.140267	2.19497	0.028166	0.322257
STAP2	131.141	0.688098	0.314033	2.19117	0.0284398	0.324254
DYNC2H1	159.954	0.627663	0.287054	2.18657	0.0287741	0.327208
SPATA18	289.108	0.519745	0.23784	2.18527	0.0288688	0.328
SEMA3G	114.987	0.785237	0.359605	2.18361	0.0289909	0.329101
IRF1	481.948	0.505347	0.231575	2.18222	0.0290931	0.329974
NKTR	1499.94	0.412062	0.188956	2.18073	0.0292032	0.330936
RALGDS	1699.42	0.397532	0.182502	2.17823	0.0293891	0.332423
RPN2	6390.26	0.288421	0.132437	2.17781	0.0294205	0.332423
LEPROT	1783.75	0.331381	0.152369	2.17486	0.0296403	0.333862
EXOC3L1	71.2927	0.890563	0.409643	2.174	0.0297054	0.333938
MAOA	433.73	0.437725	0.20187	2.16836	0.0301316	0.336544
SDSL	61.3217	1.1507	0.53157	2.16471	0.0304095	0.337999
C1orf54	263.301	0.519997	0.240248	2.16442	0.0304324	0.337999
CSRNP1	592.677	0.461759	0.213383	2.164	0.0304646	0.337999
MYLIP	334.173	0.482588	0.223191	2.16222	0.0306012	0.338794
GATAD1	652.966	0.423111	0.195687	2.16219	0.0306038	0.338794
FAM26E	250.705	0.597881	0.276548	2.16194	0.0306226	0.338794
CPT1A	2979.71	0.316251	0.146392	2.1603	0.0307496	0.339454
SPINT2	73.9221	1.1277	0.522043	2.16016	0.0307603	0.339454
VAMP3	2591.64	0.309874	0.1436	2.1579	0.0309355	0.34047
AP5M1	634.645	0.388141	0.180255	2.15329	0.0312957	0.342833
CD274	433.725	0.434199	0.201652	2.1532	0.0313026	0.342833
DDX5	10491.8	0.283059	0.131702	2.14925	0.0316149	0.345674
NFAT5	2253.83	0.362158	0.168728	2.1464	0.0318414	0.347568
PHC3	496.95	0.462549	0.21562	2.14521	0.031936	0.34773
MYD88	742.611	0.493349	0.230139	2.1437	0.0320569	0.348504
MTUS1	7335.24	0.293201	0.136776	2.14366	0.0320605	0.348504
TNS2	1210.95	0.421013	0.196908	2.13813	0.0325065	0.352473
FCGRT	4154.67	0.301217	0.140917	2.13754	0.0325538	0.352693
GINM1	805.75	0.370541	0.173422	2.13664	0.0326275	0.353198
MIDN	1415.01	0.384234	0.179875	2.13612	0.0326693	0.353359
TNIP1	2047.4	0.306644	0.143832	2.13196	0.0330103	0.356013
IL17RA	715.381	0.373036	0.17508	2.13067	0.0331166	0.356059
METTL6	170.326	0.598727	0.281037	2.13042	0.0331369	0.356059
RIMKLB	893.036	0.43444	0.204799	2.12129	0.0338971	0.360456
RPS6KA2	4039.83	0.318456	0.15013	2.1212	0.0339053	0.360456
APBA1	99.3314	0.809211	0.381724	2.11989	0.0340156	0.361047
TRIOBP	3566.13	0.303139	0.143225	2.11652	0.0343003	0.362302
GLT8D2	39.7532	1.14602	0.542024	2.11433	0.0344871	0.36346
ZNF549	63.1688	0.915065	0.432866	2.11397	0.0345181	0.36346
TRIM38	525.911	0.559531	0.264753	2.11341	0.034566	0.36346
LMBRD1	440.856	0.419947	0.198741	2.11303	0.0345979	0.36346
KIAA1671	1665.5	0.394047	0.186491	2.11295	0.0346047	0.36346
KDM6B	778.786	0.359847	0.170639	2.10882	0.0349599	0.366302
DUSP5	653.309	0.803105	0.380888	2.1085	0.0349874	0.366302
CPNE8	349.366	0.450795	0.213841	2.10809	0.0350236	0.366387
ID2	67.2567	0.878081	0.41673	2.10708	0.0351109	0.366847
FAM8A1	759.447	0.371734	0.176541	2.10565	0.0352351	0.366847
MOB3C	161.586	0.669388	0.317986	2.10509	0.0352835	0.36705
ATP2B1	495.789	0.429218	0.204212	2.10182	0.0355687	0.369447
TCTN1	319.927	0.536428	0.25534	2.10084	0.0356551	0.369814
IQGAP1	7678.3	0.278415	0.132551	2.10043	0.0356908	0.369814
AC087350.1	3.13281	5.04674	2.40326	2.09995	0.035733	NA
GPIHBP1	3.13281	5.04674	2.40326	2.09995	0.035733	NA
GPR65	3.13281	5.04674	2.40326	2.09995	0.035733	NA
MAPK10	3.13281	5.04674	2.40326	2.09995	0.035733	NA
RBP2	3.13281	5.04674	2.40326	2.09995	0.035733	NA
SRGAP3	3.13281	5.04674	2.40326	2.09995	0.035733	NA
BCHE	67.1187	0.997851	0.475186	2.09992	0.0357361	0.369931
TMEM59	2418.23	0.311859	0.148761	2.09637	0.0360489	0.372344
CEP112	191.077	0.557956	0.266246	2.09564	0.0361138	0.372534
SYNM	126.971	0.684006	0.326936	2.09217	0.0364232	0.375024
ANKRD36C	79.6254	0.814597	0.389683	2.09041	0.0365808	0.375844
CC2D2A	174.094	0.622337	0.297724	2.09032	0.0365892	0.375844
EOGT	1352.02	0.390341	0.186851	2.08905	0.0367035	0.376427
FOXC1	532.868	0.418757	0.200571	2.08783	0.0368133	0.37703
TES	452.903	0.456189	0.218507	2.08775	0.03682	0.37703
RIPK2	498.931	0.460173	0.220579	2.08621	0.03696	0.377872
TMEM181	1757.39	0.309756	0.14851	2.08576	0.0370005	0.377881
2024-09-04	11.1964	2.14851	1.03044	2.08505	0.037065	0.377881
GRIN3B	120.189	0.804494	0.385846	2.08501	0.037068	0.377881
FAM160B1	843.029	0.406445	0.195614	2.07779	0.0377288	0.382143
ATP6V1B2	1879.07	0.304195	0.146426	2.07746	0.037759	0.382152
SHE	2194.39	0.339767	0.16363	2.07643	0.0378541	0.382615
PTCHD4	286.197	0.49488	0.238452	2.07538	0.0379511	0.382615
TNFRSF11A	328.865	0.45249	0.218087	2.07481	0.0380039	0.382852
FUCA1	264.185	0.515327	0.248667	2.07236	0.0382318	0.383252
EPG5	759.426	0.393421	0.189885	2.07188	0.0382763	0.383252
SIRPA	1298.64	0.367977	0.177607	2.07186	0.0382783	0.383252
MAST4	1466.22	0.387098	0.187017	2.06986	0.0384657	0.384833
KANK3	1281.04	0.341025	0.164932	2.06767	0.0386712	0.385414
HIVEP2	317.756	0.644547	0.312738	2.06098	0.0393046	0.390819
FBXL17	344.604	0.460973	0.223699	2.06068	0.0393331	0.390819
UBXN7	1142.26	0.326824	0.158684	2.05959	0.0394379	0.391558
MYCT1	2705.14	0.32533	0.157982	2.05928	0.0394674	0.391558
BCOR	626.149	0.370756	0.18031	2.05621	0.0397622	0.393884
CALHM2	401.076	0.454472	0.221395	2.05277	0.0400951	0.396252
SARAF	2570.66	0.297976	0.145162	2.05271	0.0401006	0.396252
TRAFD1	611.465	0.397811	0.193845	2.05222	0.0401485	0.396252
RRAGB	308.163	0.478193	0.233016	2.05219	0.0401514	0.396252
PCDHB7	7.78149	2.71134	1.32176	2.0513	0.0402375	0.396787
COL4A3BP	736.597	0.364737	0.177881	2.05046	0.0403197	0.397298
EEA1	1372.46	0.324044	0.158181	2.04856	0.0405053	0.397926
SNAI1	219.164	0.531369	0.25971	2.04601	0.0407553	0.399781
METRNL	420.146	0.568696	0.278208	2.04414	0.0409401	0.399998
BMP1	2014.83	0.307636	0.150542	2.04352	0.0410007	0.399998
OTUD1	115.49	0.670554	0.32824	2.04287	0.0410649	0.399998
TRIM25	3036.8	0.282865	0.13848	2.04264	0.0410879	0.399998
B4GALT1	2091.85	0.307571	0.150594	2.04238	0.0411141	0.399998
BEX4	464.514	0.457522	0.224192	2.04076	0.0412747	0.400924
KCNJ16	14.9507	1.79189	0.878167	2.04049	0.0413014	0.400924
DIAPH2	489.506	0.40406	0.198112	2.03955	0.0413952	0.401127
LHFP	339.406	0.448804	0.220119	2.03891	0.041459	0.401127
CTDSP2	3446.78	0.313013	0.153551	2.03849	0.0415005	0.401127
COPZ2	104.628	0.696456	0.341797	2.03763	0.0415871	0.401609
ISG20	155.057	0.623641	0.306468	2.03493	0.0418579	0.402774
PML	2685.07	0.346132	0.170126	2.03456	0.0418947	0.402774
GNAI1	421.388	0.415399	0.204184	2.03443	0.0419083	0.402774
SNED1	1291.18	0.434131	0.213601	2.03244	0.0421091	0.403667
ABCG1	887.143	0.47525	0.234103	2.03009	0.0423476	0.405062
SPAG9	1816.45	0.320227	0.157807	2.02923	0.0424345	0.405299
CFAP70	19.751	1.59999	0.78876	2.02848	0.0425109	0.405733
C7orf49	172.406	0.592184	0.292063	2.02759	0.0426022	0.406127
MYL6	5089.06	0.294093	0.145093	2.02693	0.0426699	0.406293
CAMK2D	868.284	0.367382	0.181313	2.02623	0.0427416	0.406293
SERINC2	649.872	0.420532	0.207559	2.02608	0.0427563	0.406293
TMBIM1	2156.47	0.290774	0.143717	2.02324	0.0430483	0.408309
SNX33	479.026	0.418442	0.207025	2.02121	0.0432576	0.409288
ARRDC2	313.587	0.492072	0.243489	2.02092	0.0432882	0.409288
DMXL1	665.936	0.357866	0.177104	2.02065	0.0433155	0.409288
A4GALT	250.507	0.51787	0.256296	2.02059	0.043322	0.409288
SLC30A7	752.26	0.351417	0.174103	2.01844	0.0435455	0.410336
PCDH17	24.2456	1.46931	0.728014	2.01824	0.0435662	0.410336
NEK3	221.414	0.507069	0.25137	2.01722	0.0436725	0.410418
ZSCAN18	97.3654	0.766741	0.380134	2.01703	0.0436929	0.410418
IL3RA	163.889	0.731204	0.362833	2.01527	0.0438768	0.411242
SPRY4	551.302	0.622137	0.308775	2.01485	0.0439199	0.411242
DRAXIN	20.9003	1.71214	0.850191	2.01383	0.0440274	0.411404
PGAP3	204.951	0.52602	0.261212	2.01377	0.044034	0.411404
NR4A1	119.463	1.15218	0.572283	2.01331	0.0440825	0.411404
INSR	200.034	0.621893	0.30896	2.01286	0.0441294	0.411404
DICER1	998.63	0.329103	0.163512	2.01272	0.0441442	0.411404
NRBP2	1188.84	0.352624	0.175279	2.01179	0.0442421	0.412022
SAV1	554.411	0.380658	0.189613	2.00755	0.0446911	0.414432
EP300	1365.1	0.336149	0.167675	2.00477	0.0449879	0.415873
KIAA1324L	1022.79	0.472007	0.235468	2.00455	0.0450108	0.415873
FZD6	1578.88	0.306466	0.153071	2.00211	0.045273	0.41714
CTSD	2543.31	0.289927	0.144815	2.00205	0.0452791	0.41714
RPS6KA3	2936.91	0.372222	0.18594	2.00184	0.0453024	0.41714
ARSD	556.878	0.416755	0.208341	2.00035	0.0454625	0.418103
MT-ND2	31036.5	0.255206	0.12769	1.99864	0.0456478	0.419433
ANKRA2	226.82	0.498136	0.249458	1.99687	0.045839	0.420303
NISCH	4340.54	0.3033	0.152009	1.99528	0.0460126	0.421599
GIMAP6	2183.97	0.334351	0.167659	1.99423	0.046127	0.422352
ZNF627	203.184	0.528493	0.265361	1.9916	0.0464146	0.423988
TNFSF13B	8.66496	2.51931	1.26508	1.99142	0.0464349	0.423988
NIPAL2	158.857	0.629178	0.315946	1.99141	0.0464355	0.423988
GBA	1088.22	0.327835	0.164719	1.99027	0.0465608	0.424835
MN1	147.886	0.645456	0.324426	1.98953	0.0466423	0.424874
YPEL1	89.5042	0.779199	0.391662	1.98947	0.0466495	0.424874
THSD7A	373.341	0.75952	0.381793	1.98935	0.0466626	0.424874
STAT3	3780.13	0.276388	0.138971	1.98882	0.0467207	0.424989
TNFAIP3	229.166	0.746743	0.375788	1.98714	0.0469068	0.425053
SH2D3C	1411.17	0.405205	0.203976	1.98654	0.0469739	0.425053
LAPTM4A	4784.15	0.272179	0.137144	1.98463	0.0471862	0.42549
TMTC1	37.2502	1.3841	0.698036	1.98286	0.0473834	0.425799
HDAC5	593.907	0.456685	0.230525	1.98107	0.0475836	0.427011
KIAA2026	444.836	0.411224	0.207721	1.97969	0.047738	0.427808
TMEM144	77.5545	0.795226	0.401994	1.9782	0.047906	0.428259
ANXA4	1126.47	0.397854	0.20113	1.97809	0.0479181	0.428259
KIAA0355	1339.5	0.303821	0.153607	1.97791	0.0479391	0.428259
GPR146	18.9057	1.62346	0.820845	1.97779	0.0479522	0.428259
CANX	12975.8	0.283094	0.143224	1.97658	0.0480894	0.429191
RGL1	648.069	0.384468	0.194699	1.97468	0.0483049	0.430527
EPS8	292.787	0.487446	0.2474	1.97028	0.0488067	0.43336
LY75	62.6947	0.845512	0.429723	1.96757	0.0491171	0.43539
ATHL1	1358.5	0.307337	0.156471	1.96418	0.0495094	0.437626
SLC2A13	80.8923	0.751943	0.382929	1.96366	0.0495693	0.437626
ZNF844	27.0944	1.39595	0.710897	1.96365	0.0495704	0.437626

## Sheet: GO_Ctrl
ID	Description	setSize	enrichmentScore	NES	pvalue	p.adjust	qvalue	rank	leading_edge	core_enrichment
GO:0033045	GO:0033045	regulation of sister chromatid segregation	101	-0.655575	-2.40971	1e-10	7.22182e-08	6.6134e-08	1465	tags=36%, list=11%, signal=32%	55055/9735/54908/348654/1062/26271/7272/891/10403/9700/9319/1063/10460/3619/699/81620/332/9232/9787/84101/83540/57405/11130/4085/8110/991/5347/701/11065/55143/990/8193/147841/9212/116028/225689
GO:0051983	GO:0051983	regulation of chromosome segregation	121	-0.643346	-2.40183	1e-10	7.22182e-08	6.6134e-08	1465	tags=36%, list=11%, signal=33%	55055/9735/54908/348654/64151/1062/26271/29781/56852/7272/891/10403/4288/9700/9319/1063/10460/3619/699/81620/332/9232/9787/54892/84101/157313/83540/57405/11130/4085/11004/8110/991/5347/701/11065/55143/23397/990/8193/147841/9212/116028/225689
GO:0000819	GO:0000819	sister chromatid segregation	215	-0.555374	-2.26094	1e-10	7.22182e-08	6.6134e-08	1908	tags=35%, list=15%, signal=30%	7517/81929/9184/24137/3832/10300/10726/79980/7153/7283/54984/55055/9735/81930/54908/54627/348654/64151/1062/26271/29781/9918/7272/1663/64105/90417/891/51203/10403/9493/9700/9319/4751/1063/10460/10734/79075/84722/29127/2237/3619/699/23310/81620/3835/332/9232/9787/54892/84101/83540/57405/11130/4085/11004/9928/113130/8110/991/9055/5347/701/10615/11065/55143/157570/23397/990/8193/3833/147841/9212/146…
GO:0000070	GO:0000070	mitotic sister chromatid segregation	192	-0.566208	-2.24593	1e-10	7.22182e-08	6.6134e-08	1908	tags=36%, list=15%, signal=31%	7517/81929/9184/24137/3832/10300/10726/79980/7283/54984/55055/9735/81930/54908/54627/348654/64151/1062/26271/29781/9918/7272/64105/90417/891/51203/10403/9493/9700/9319/4751/1063/10460/79075/84722/29127/3619/699/23310/81620/3835/332/9232/9787/54892/84101/83540/57405/11130/4085/11004/9928/113130/8110/991/9055/5347/701/10615/11065/55143/157570/23397/990/8193/3833/147841/9212/146909
GO:0098813	GO:0098813	nuclear chromosome segregation	271	-0.513425	-2.1225	1e-10	7.22182e-08	6.6134e-08	1759	tags=33%, list=13%, signal=29%	7517/81929/9184/56154/100130958/24137/3832/10300/10726/79980/7153/7283/54984/55055/9735/80198/81930/54908/83990/54627/348654/1894/64151/1062/26271/29781/9918/7272/2177/1663/64105/90417/891/51203/55706/126549/10403/9493/9700/9319/4751/1063/10460/10734/79075/84722/29127/2237/3619/699/4438/23310/81620/3835/101928601/332/81610/9232/9787/54892/84101/83540/57405/11130/4085/11004/29893/256126/9928/11313…
GO:0007059	GO:0007059	chromosome segregation	327	-0.492555	-2.09622	1e-10	7.22182e-08	6.6134e-08	1915	tags=32%, list=15%, signal=28%	292/7517/81929/11243/9184/28989/55355/56154/100130958/24137/3832/10300/10726/79980/7153/7283/1104/54984/55055/9735/80198/81930/54908/83990/54627/348654/1894/64151/1062/54069/2068/26271/220134/29781/9918/56852/7272/2177/1663/64105/90417/891/51203/55706/126549/10403/4288/9493/9700/9319/4751/1063/10460/64946/10734/79075/84722/29127/2237/3619/699/4438/23310/81620/11339/3835/101928601/332/81610/9232/9…
GO:0044770	GO:0044770	cell cycle phase transition	489	-0.4226	-1.83617	1e-10	7.22182e-08	6.6134e-08	1841	tags=25%, list=14%, signal=23%	79960/5127/9184/91603/79035/27085/79968/57504/3373/1407/6491/5426/637/1104/785/1978/54984/55055/10763/9735/80198/5514/54908/255374/8558/252983/83990/10926/6240/348654/994/80169/1062/2068/26271/8900/1763/9833/7272/2177/55835/580/891/1032/641/8914/983/54443/10403/9133/1031/9700/5890/9319/80174/51514/5888/1063/10460/890/899/90381/1163/27338/8317/3619/699/51400/2146/1164/81620/9510/6241/85417/332/128…
GO:0006260	GO:0006260	DNA replication	261	-0.494075	-2.03778	3.11903e-10	2.0648e-07	1.89085e-07	2979	tags=46%, list=23%, signal=37%	672/1017/9093/54962/11232/5423/997/5981/84464/898/6749/29980/3978/11073/51377/54617/222229/4798/11124/7349/10714/8099/4673/6117/1854/5931/55159/4678/5428/10445/51053/5001/5425/57418/125476/9134/1111/10189/11284/5422/5427/25792/5763/79960/91603/5111/8208/5558/11169/5426/374393/84289/142/10856/2021/80198/8607/10535/10926/6240/348654/80169/23594/10293/26271/1763/51659/23649/5982/4175/29844/1663/580/…
GO:1905818	GO:1905818	regulation of chromosome separation	105	-0.637753	-2.34796	4.39046e-10	2.68291e-07	2.45688e-07	1465	tags=37%, list=11%, signal=33%	55055/9735/54908/348654/64151/1062/26271/29781/7272/891/10403/9700/9319/1063/10460/3619/699/81620/332/9232/9787/54892/84101/83540/57405/11130/4085/8110/991/5347/701/11065/55143/23397/990/8193/147841/9212/225689
GO:1901987	GO:1901987	regulation of cell cycle phase transition	378	-0.440855	-1.88354	7.70153e-10	4.07873e-07	3.73511e-07	1841	tags=26%, list=14%, signal=23%	79960/9184/91603/79035/27085/79968/57504/3373/1407/6491/637/785/54984/55055/9735/80198/5514/54908/255374/8558/252983/83990/10926/6240/348654/994/80169/1062/2068/26271/1763/7272/2177/55835/580/891/1032/641/8914/983/54443/10403/1031/9700/5890/9319/80174/51514/5888/1063/90381/8317/3619/699/2146/81620/9510/6241/85417/332/28984/81610/4998/6790/9787/84101/79915/83540/57405/11130/4085/993/9928/113130/81…
GO:0044772	GO:0044772	mitotic cell cycle phase transition	405	-0.420666	-1.79741	9.30102e-10	4.61796e-07	4.2289e-07	1841	tags=26%, list=14%, signal=23%	79960/5127/9184/91603/79035/27085/57504/3373/6491/5426/637/1104/785/1978/54984/55055/10763/9735/54908/255374/8558/10926/6240/348654/994/80169/1062/2068/26271/8900/9833/7272/55835/580/891/1032/641/983/54443/10403/9133/1031/9700/5890/9319/80174/51514/1063/10460/890/899/90381/1163/27338/8317/3619/699/51400/2146/1164/81620/9510/6241/85417/332/128239/28984/4998/6790/9787/84101/79915/83540/57405/11130/…
GO:0051304	GO:0051304	chromosome separation	123	-0.599942	-2.26356	1.79293e-09	7.91282e-07	7.24618e-07	1465	tags=34%, list=11%, signal=31%	55055/9735/80198/54908/348654/64151/1062/26271/29781/7272/891/126549/10403/9700/9319/1063/10460/3619/699/81620/332/9232/9787/54892/84101/83540/57405/11130/4085/8110/991/5347/701/11065/55143/23397/990/8193/146956/147841/9212/225689
GO:0000280	GO:0000280	nuclear division	394	-0.420298	-1.80376	3.45415e-09	1.4442e-06	1.32253e-06	1783	tags=30%, list=14%, signal=27%	27085/56154/440145/100130958/24137/3832/10300/10726/79980/7153/7283/2175/1104/55512/54984/55055/3622/9735/80198/81930/54908/10635/5902/83990/54998/54627/348654/994/64151/1062/26271/29781/8900/8438/9918/7272/2177/64105/90417/54456/891/51203/55706/126549/54443/10403/259266/9133/63979/4288/9493/57026/80346/9700/5890/9319/5888/4751/4605/1063/10460/10734/79075/84722/27338/29127/3619/699/22974/4438/233…
GO:0006261	GO:0006261	DNA-templated DNA replication	153	-0.555992	-2.1453	4.23858e-09	1.68356e-06	1.54173e-06	2979	tags=56%, list=23%, signal=44%	672/1017/9093/54962/11232/5423/997/5981/898/29980/3978/11073/54617/222229/10714/8099/6117/55159/5428/51053/5001/5425/57418/9134/10189/11284/5422/5427/25792/91603/5111/5558/11169/5426/142/2021/80198/10926/6240/348654/23594/10293/26271/1763/51659/23649/5982/4175/1663/580/84515/4176/641/9837/8914/4171/80174/4172/3159/5888/5983/90381/79075/2237/8317/4174/4173/81620/79733/4998/5984/79915/5424/63922/55…
GO:0044784	GO:0044784	metaphase/anaphase transition of cell cycle	94	-0.650718	-2.37934	4.71228e-09	1.78259e-06	1.63241e-06	1465	tags=36%, list=11%, signal=32%	55055/9735/54908/348654/1062/26271/7272/891/10403/9700/9319/1063/10460/3619/699/81620/332/9787/84101/83540/57405/11130/4085/8110/991/5347/701/11065/55143/990/8193/147841/9212/225689
GO:1902099	GO:1902099	regulation of metaphase/anaphase transition of cell cycle	91	-0.654801	-2.40256	5.97957e-09	2.15917e-06	1.97726e-06	1465	tags=36%, list=11%, signal=32%	55055/9735/54908/348654/1062/26271/7272/891/10403/9700/9319/1063/3619/699/81620/332/9787/84101/83540/57405/11130/4085/8110/991/5347/701/11065/55143/990/8193/147841/9212/225689
GO:0051306	GO:0051306	mitotic sister chromatid separation	96	-0.63636	-2.324	8.3294e-09	2.8769e-06	2.63453e-06	1465	tags=36%, list=11%, signal=33%	55055/9735/54908/348654/1062/26271/29781/7272/891/10403/9700/9319/1063/10460/3619/699/81620/332/9232/9787/84101/83540/57405/11130/4085/8110/991/5347/701/11065/55143/990/8193/147841/9212
GO:0048285	GO:0048285	organelle fission	435	-0.401501	-1.72448	9.79257e-09	3.24134e-06	2.96827e-06	1783	tags=29%, list=14%, signal=25%	27085/56154/440145/100130958/24137/3832/192111/10300/10726/79980/7153/7283/80179/2175/1104/55512/54984/55055/3622/9735/80198/81930/664/54908/10635/5902/83990/54998/54627/348654/994/64151/1062/26271/29781/8900/8438/5468/9918/7272/2177/64105/90417/54456/891/51203/55706/126549/54443/10403/259266/9133/63979/4288/9493/57026/80346/9700/5890/9319/5888/4751/4605/1063/10460/10734/79075/84722/27338/29127/3…
GO:0007091	GO:0007091	metaphase/anaphase transition of mitotic cell cycle	92	-0.633951	-2.31973	1.4396e-08	4.57447e-06	4.18908e-06	1465	tags=36%, list=11%, signal=32%	55055/9735/54908/348654/1062/26271/7272/891/10403/9700/9319/1063/10460/3619/699/81620/332/9787/84101/83540/57405/11130/4085/8110/991/5347/701/11065/55143/990/8193/147841/9212
GO:0033044	GO:0033044	regulation of chromosome organization	234	-0.476194	-1.94319	1.53281e-08	4.68331e-06	4.28875e-06	2565	tags=37%, list=20%, signal=30%	6950/26277/4798/55795/6601/6598/8379/7203/4609/2067/10051/22948/10445/22880/8260/125476/10155/3184/7515/1736/11284/7517/9184/79035/140609/65057/7153/3178/54984/55055/142/10856/9735/5514/54908/8607/3181/348654/80169/64151/1062/26271/9918/7272/29844/1663/283899/891/10403/9700/4171/9319/4751/1063/10460/201161/2237/3619/699/1786/81620/332/9232/9787/84101/83540/57405/11130/4085/113130/8110/991/5347/70…
GO:0010965	GO:0010965	regulation of mitotic sister chromatid separation	93	-0.639793	-2.33589	1.62773e-08	4.78914e-06	4.38567e-06	1465	tags=37%, list=11%, signal=33%	55055/9735/54908/348654/1062/26271/7272/891/10403/9700/9319/1063/10460/3619/699/81620/332/9232/9787/84101/83540/57405/11130/4085/8110/991/5347/701/11065/55143/990/8193/147841/9212
GO:0140014	GO:0140014	mitotic nuclear division	293	-0.447084	-1.86642	2.46104e-08	6.91513e-06	6.33254e-06	1908	tags=30%, list=15%, signal=27%	7517/81929/9184/27085/440145/24137/3832/10300/10726/79980/7283/1104/55512/54984/55055/9735/81930/54908/5902/54998/54627/348654/64151/1062/26271/29781/9918/7272/64105/90417/891/51203/54443/10403/4288/9493/57026/80346/9700/9319/4751/4605/1063/10460/79075/84722/27338/29127/3619/699/22974/23310/81620/3835/332/28984/9232/6790/9787/54892/84101/157313/83540/57405/11130/4085/11004/9928/113130/8110/991/90…
GO:0030071	GO:0030071	regulation of mitotic metaphase/anaphase transition	89	-0.637835	-2.33732	2.5244e-08	6.91513e-06	6.33254e-06	1465	tags=36%, list=11%, signal=32%	55055/9735/54908/348654/1062/26271/7272/891/10403/9700/9319/1063/3619/699/81620/332/9787/84101/83540/57405/11130/4085/8110/991/5347/701/11065/55143/990/8193/147841/9212
GO:1901990	GO:1901990	regulation of mitotic cell cycle phase transition	297	-0.439119	-1.82763	1.35973e-07	3.2917e-05	3.01438e-05	1841	tags=27%, list=14%, signal=23%	79960/9184/91603/79035/27085/57504/3373/6491/637/785/54984/55055/9735/54908/255374/8558/6240/348654/994/80169/1062/2068/26271/7272/55835/580/891/1032/641/983/54443/10403/1031/9700/5890/9319/80174/51514/1063/90381/8317/3619/699/2146/81620/9510/6241/85417/332/28984/4998/6790/9787/84101/79915/83540/57405/11130/4085/993/9928/113130/8110/991/5347/701/51512/11065/55143/995/990/8193/144455/1869/147841/9…
GO:2001251	GO:2001251	negative regulation of chromosome organization	87	-0.623489	-2.2836	1.3674e-07	3.2917e-05	3.01438e-05	2562	tags=51%, list=20%, signal=41%	26277/55795/8379/2067/8260/7515/7517/9184/65057/7153/3178/54984/55055/142/9735/54908/348654/80169/26271/7272/891/10403/9700/4171/9319/1063/3619/699/81620/332/9232/84101/83540/57405/11130/4085/991/5347/701/55143/80119/147841/9212/51750
GO:0033047	GO:0033047	regulation of mitotic sister chromatid segregation	53	-0.701	-2.30716	2.07421e-07	4.70786e-05	4.31123e-05	1465	tags=53%, list=11%, signal=47%	7517/9184/55055/9735/54908/348654/26271/7272/891/10403/9319/1063/3619/699/81620/332/9232/84101/83540/57405/11130/4085/991/5347/701/55143/147841/9212
GO:0071103	GO:0071103	DNA conformation change	97	-0.598518	-2.19143	2.24943e-07	4.96373e-05	4.54555e-05	1451	tags=41%, list=11%, signal=37%	3149/3146/2547/1653/7153/10856/8607/3181/83990/2068/1763/8438/51659/5982/4175/1663/84515/4176/641/9837/54821/4171/4172/3159/5888/5983/79075/3148/4174/9557/4173/5984/63922/10721/84296/80119/8318/9401/8940/51750
GO:0033046	GO:0033046	negative regulation of sister chromatid segregation	48	-0.716504	-2.33242	3.30343e-07	6.56062e-05	6.0079e-05	1465	tags=58%, list=11%, signal=52%	7517/9184/55055/9735/54908/348654/26271/7272/891/10403/9319/1063/3619/699/81620/332/9232/84101/83540/57405/11130/4085/991/5347/701/55143/147841/9212
GO:0033048	GO:0033048	negative regulation of mitotic sister chromatid segregation	48	-0.716504	-2.33242	3.30343e-07	6.56062e-05	6.0079e-05	1465	tags=58%, list=11%, signal=52%	7517/9184/55055/9735/54908/348654/26271/7272/891/10403/9319/1063/3619/699/81620/332/9232/84101/83540/57405/11130/4085/991/5347/701/55143/147841/9212
GO:2000816	GO:2000816	negative regulation of mitotic sister chromatid separation	48	-0.716504	-2.33242	3.30343e-07	6.56062e-05	6.0079e-05	1465	tags=58%, list=11%, signal=52%	7517/9184/55055/9735/54908/348654/26271/7272/891/10403/9319/1063/3619/699/81620/332/9232/84101/83540/57405/11130/4085/991/5347/701/55143/147841/9212
GO:0000075	GO:0000075	cell cycle checkpoint signaling	171	-0.50271	-1.97653	3.526e-07	6.83185e-05	6.25628e-05	3155	tags=43%, list=24%, signal=33%	197342/56155/80279/57805/84936/672/1017/54962/9656/83695/2074/29980/11073/84444/55795/8379/9894/8563/55159/11200/51720/1111/63967/7517/9184/91603/79035/79968/1407/55055/9735/80198/5514/54908/83990/348654/1763/7272/2177/580/891/641/8914/983/10403/9319/51514/5888/1063/90381/3619/699/81620/332/4998/84101/83540/57405/11130/4085/991/5347/701/51512/55143/5629/55872/990/1869/8318/146956/147841/9212/1354…
GO:0051985	GO:0051985	negative regulation of chromosome segregation	49	-0.712619	-2.31898	3.71302e-07	6.85959e-05	6.28169e-05	1465	tags=57%, list=11%, signal=51%	7517/9184/55055/9735/54908/348654/26271/7272/891/10403/9319/1063/3619/699/81620/332/9232/84101/83540/57405/11130/4085/991/5347/701/55143/147841/9212
GO:1905819	GO:1905819	negative regulation of chromosome separation	49	-0.712619	-2.31898	3.71302e-07	6.85959e-05	6.28169e-05	1465	tags=57%, list=11%, signal=51%	7517/9184/55055/9735/54908/348654/26271/7272/891/10403/9319/1063/3619/699/81620/332/9232/84101/83540/57405/11130/4085/991/5347/701/55143/147841/9212
GO:0045839	GO:0045839	negative regulation of mitotic nuclear division	54	-0.693127	-2.2958	4.32878e-07	7.81541e-05	7.15698e-05	2044	tags=56%, list=16%, signal=47%	1111/7517/9184/27085/55055/9735/54908/54998/348654/26271/7272/891/10403/9319/1063/3619/699/81620/332/84101/83540/57405/11130/4085/991/5347/701/55143/147841/9212
GO:0007051	GO:0007051	spindle organization	179	-0.495264	-1.95352	4.97381e-07	8.78043e-05	8.0407e-05	1799	tags=30%, list=14%, signal=26%	28989/54930/440145/24137/3832/140609/6491/10726/7283/1104/23354/54627/27229/29899/1062/26271/7272/55835/90417/891/10403/259266/9133/9493/9700/79187/4751/4605/10460/64946/84722/29127/3619/22974/79000/332/6790/9787/83540/57405/991/9055/5347/56992/10615/55143/81027/3833/55722/284403/9212/11076/225689
GO:0031577	GO:0031577	spindle checkpoint signaling	46	-0.71227	-2.28082	6.56763e-07	0.000110999	0.000101648	1908	tags=57%, list=15%, signal=48%	7517/9184/55055/9735/54908/348654/7272/891/10403/9319/1063/3619/699/81620/332/84101/83540/57405/11130/4085/991/5347/701/55143/147841/9212
GO:1902100	GO:1902100	negative regulation of metaphase/anaphase transition of cell cycle	48	-0.706485	-2.29981	6.7069e-07	0.000110999	0.000101648	1465	tags=56%, list=11%, signal=50%	7517/9184/55055/9735/54908/348654/26271/7272/891/10403/9319/1063/3619/699/81620/332/84101/83540/57405/11130/4085/991/5347/701/55143/147841/9212
GO:0045787	GO:0045787	positive regulation of cell cycle	281	-0.425604	-1.76301	7.33315e-07	0.000116509	0.000106694	1783	tags=32%, list=14%, signal=28%	27085/440/57504/3373/4212/6491/3169/8851/6755/8061/1978/55512/221908/5514/255374/10635/8558/252983/5902/10926/54627/6240/348654/994/285955/1894/5581/64151/29899/26271/29781/55835/1663/5578/891/51203/983/10403/9493/9700/5890/80174/51514/201161/84722/100310812/1163/29127/2237/8317/3619/2146/1164/81620/79733/9510/6241/332/28984/81610/6790/9787/54892/79915/9099/4085/993/9928/113130/10615/11065/10733/…
GO:0032392	GO:0032392	DNA geometric change	90	-0.604114	-2.22255	7.70575e-07	0.000120028	0.000109916	2116	tags=43%, list=16%, signal=37%	3149/3146/2547/1653/7153/10856/8607/3181/83990/2068/1763/8438/51659/5982/4175/1663/84515/4176/641/9837/54821/4171/4172/3159/5888/5983/79075/3148/4174/9557/4173/5984/63922/10721/84296/80119/8318/9401/51750
GO:0007094	GO:0007094	mitotic spindle assembly checkpoint signaling	45	-0.716602	-2.27851	8.22273e-07	0.000120966	0.000110774	1908	tags=58%, list=15%, signal=50%	7517/9184/55055/9735/54908/348654/7272/891/10403/9319/1063/3619/699/81620/332/84101/83540/57405/11130/4085/991/5347/701/55143/147841/9212
GO:0071173	GO:0071173	spindle assembly checkpoint signaling	45	-0.716602	-2.27851	8.22273e-07	0.000120966	0.000110774	1908	tags=58%, list=15%, signal=50%	7517/9184/55055/9735/54908/348654/7272/891/10403/9319/1063/3619/699/81620/332/84101/83540/57405/11130/4085/991/5347/701/55143/147841/9212
GO:0071174	GO:0071174	mitotic spindle checkpoint signaling	45	-0.716602	-2.27851	8.22273e-07	0.000120966	0.000110774	1908	tags=58%, list=15%, signal=50%	7517/9184/55055/9735/54908/348654/7272/891/10403/9319/1063/3619/699/81620/332/84101/83540/57405/11130/4085/991/5347/701/55143/147841/9212
GO:0045841	GO:0045841	negative regulation of mitotic metaphase/anaphase transition	47	-0.710602	-2.29927	1.07362e-06	0.000149629	0.000137023	1908	tags=57%, list=15%, signal=49%	7517/9184/55055/9735/54908/348654/26271/7272/891/10403/9319/1063/3619/699/81620/332/84101/83540/57405/11130/4085/991/5347/701/55143/147841/9212
GO:0032508	GO:0032508	DNA duplex unwinding	84	-0.607811	-2.21315	1.17341e-06	0.000157993	0.000144682	1770	tags=40%, list=14%, signal=35%	1653/7153/10856/8607/83990/2068/1763/8438/51659/5982/4175/1663/84515/4176/641/9837/54821/4171/4172/3159/5888/5983/79075/4174/9557/4173/5984/63922/10721/84296/80119/8318/9401/51750
GO:0006268	GO:0006268	DNA unwinding involved in DNA replication	21	-0.833978	-2.24419	4.48745e-06	0.00057405	0.000525687	1154	tags=67%, list=9%, signal=61%	51659/4175/4176/641/9837/4171/4172/3159/5888/4174/4173/84296/8318/9401
GO:0010948	GO:0010948	negative regulation of cell cycle process	265	-0.41902	-1.7367	5.04126e-06	0.000625746	0.000573029	1852	tags=29%, list=14%, signal=25%	11200/8260/51720/138151/1111/63967/7517/4591/79960/9184/91603/79035/27085/79968/1407/785/54984/55055/9735/80198/5514/54908/83990/54998/348654/26271/1763/7272/2177/580/891/1032/641/8914/983/10403/9700/9319/51514/5888/4751/1063/899/90381/3619/699/2146/81620/79733/332/28984/9232/4998/84101/83540/57405/11130/4085/991/5347/701/51512/55143/56241/5629/2852/55872/990/144455/1869/8318/146956/147841/9212/2…
GO:0051784	GO:0051784	negative regulation of nuclear division	59	-0.631343	-2.11425	5.67889e-06	0.000694047	0.000635576	2044	tags=53%, list=16%, signal=45%	1111/7517/9184/27085/55055/9735/54908/54998/348654/26271/7272/891/10403/9319/1063/3619/699/81620/332/84101/83540/57405/11130/4085/991/5347/701/55143/147841/9212/286151
GO:0006275	GO:0006275	regulation of DNA replication	122	-0.507345	-1.90368	7.54164e-06	0.00090453	0.000828325	2265	tags=39%, list=17%, signal=33%	10445/51053/5001/125476/25792/79960/91603/5111/84289/10856/2021/8607/10926/80169/26271/1763/51659/5982/4175/29844/283899/4176/641/9837/8914/983/8412/4171/80174/4172/5983/890/90381/79075/8317/4174/4173/253461/81620/79733/5984/79915/63922/157570/990/84296/144455/2735
GO:0051321	GO:0051321	meiotic cell cycle	203	-0.434924	-1.74057	7.62884e-06	0.00090453	0.000828325	1615	tags=31%, list=12%, signal=27%	7153/7283/2175/3622/80198/81930/10635/83990/994/27229/26271/29781/8900/8438/9918/7272/2177/54456/55706/126549/10403/259266/9133/63979/9700/5890/9156/9319/5888/4751/10734/3619/699/4438/23310/1164/101928601/85417/7516/9232/6790/83540/993/29893/256126/991/5347/701/23397/4603/995/284338/55329/124817/146956/9088/286151/245711/135458/284071/164684/225689
GO:0006310	GO:0006310	DNA recombination	263	-0.400375	-1.6587	1.10355e-05	0.00127052	0.00116348	2854	tags=38%, list=22%, signal=30%	10213/84464/83695/5531/2074/11073/79728/51377/254528/328/27301/55257/54617/7374/4798/55317/165918/6117/23529/55159/2067/10445/125476/5889/3149/79703/7515/3146/1111/10189/2547/7517/79035/56154/3329/7153/27434/142/10856/2021/55135/80198/375757/8607/10635/83990/84787/348654/5893/2068/7518/8438/51659/2177/4175/29844/580/55010/84515/283899/4176/641/8914/126549/63979/4171/5890/9156/9319/4172/5888/2187/…
GO:0007093	GO:0007093	mitotic cell cycle checkpoint signaling	129	-0.509255	-1.94421	1.15538e-05	0.00131119	0.00120073	2203	tags=46%, list=17%, signal=38%	197342/56155/80279/84936/672/1017/54962/9656/29980/11073/55795/8379/55159/11200/51720/1111/63967/7517/9184/91603/79035/55055/9735/80198/5514/54908/348654/7272/2177/580/891/641/983/10403/9319/51514/1063/90381/3619/699/81620/332/4998/84101/83540/57405/11130/4085/991/5347/701/51512/55143/55872/990/146956/147841/9212/135458
GO:0042254	GO:0042254	ribosome biogenesis	287	-0.392143	-1.63297	1.24191e-05	0.00135147	0.00123761	4443	tags=56%, list=34%, signal=38%	130916/84549/65095/23378/26156/9188/6234/55226/51096/6227/51388/9277/6229/6152/285855/79050/81875/6201/29777/6134/6165/26284/4927/64745/26155/27043/88745/83939/404672/5393/51367/51550/83743/55759/65080/51504/11157/64979/6208/54955/92345/55164/64794/51491/84916/64963/6059/25879/51081/6193/51010/166378/51154/23076/4869/57109/6125/117246/29081/56915/54512/25983/6209/9221/23212/23016/51547/10528/9790…
GO:1901988	GO:1901988	negative regulation of cell cycle phase transition	228	-0.423911	-1.72895	1.6303e-05	0.00175015	0.00160271	3019	tags=37%, list=23%, signal=29%	57805/84936/672/1017/5885/54962/9656/83695/2074/29980/11073/5933/4221/84444/55795/8379/9894/8563/55159/11200/51720/138151/1111/63967/7517/79960/9184/91603/79035/79968/1407/785/54984/55055/9735/80198/5514/54908/83990/348654/26271/1763/7272/2177/580/891/1032/641/8914/983/10403/9319/51514/5888/1063/90381/3619/699/2146/81620/332/28984/4998/84101/83540/57405/11130/4085/991/5347/701/51512/55143/56241/5…
GO:0007052	GO:0007052	mitotic spindle organization	122	-0.496038	-1.86126	1.69933e-05	0.00177625	0.0016266	1729	tags=30%, list=13%, signal=27%	440145/24137/3832/6491/10726/7283/1104/54627/29899/1062/7272/55835/891/10403/9493/79187/4751/4605/10460/64946/84722/29127/3619/22974/332/6790/9787/83540/57405/991/9055/5347/56992/55143/3833/284403/9212
GO:0022613	GO:0022613	ribonucleoprotein complex biogenesis	425	-0.36078	-1.55468	2.10603e-05	0.00211776	0.00193934	4461	tags=52%, list=34%, signal=36%	6627/11171/130916/84549/65095/23378/10992/84811/26156/9416/9188/6633/57461/6234/8161/55226/51096/6637/6880/10419/6227/51388/6426/10946/9277/6229/6152/285855/79050/81875/96764/9733/6201/29777/6134/8665/6165/26284/4927/1660/64745/26155/27043/54496/88745/83939/404672/5393/51367/10772/51550/83743/55759/65080/51504/9879/10728/6634/11157/64979/6208/54955/26121/8996/92345/55164/8683/64794/5433/8559/5149…
GO:0140053	GO:0140053	mitochondrial gene expression	155	-0.469427	-1.81376	2.27761e-05	0.00226167	0.00207113	3896	tags=47%, list=30%, signal=33%	51204/54802/124454/60488/65080/65003/5188/64979/5442/64963/54948/7818/51081/79590/80298/25821/60528/219927/84545/64981/79675/84275/29093/55052/51654/57505/400916/23395/90480/51253/4701/51021/64216/26164/115416/6183/84311/51263/118487/55157/10922/51116/51073/116540/84300/26024/51067/10102/6150/23107/9553/51642/51258/84769/63875/10573/7284/64949/84881/57215/9238/122704/708/80324/54998/51023/6472/65…
GO:0008608	GO:0008608	attachment of spindle microtubules to kinetochore	39	-0.698597	-2.17117	2.48053e-05	0.00240309	0.00220063	1882	tags=49%, list=14%, signal=42%	81929/9184/1894/1062/90417/891/10403/4751/29127/3619/81620/332/83540/57405/11004/10615/55143/147841/9212
GO:0051988	GO:0051988	regulation of attachment of spindle microtubules to kinetochore	18	-0.815308	-2.09536	2.80037e-05	0.00268025	0.00245445	1306	tags=56%, list=10%, signal=50%	1894/90417/891/4751/29127/3619/332/10615/55143/9212
GO:0032543	GO:0032543	mitochondrial translation	126	-0.494479	-1.8851	3.67097e-05	0.00347169	0.00317921	3896	tags=60%, list=30%, signal=42%	63931/79828/80222/9801/10128/51318/64928/55037/29074/64983/64960/84273/26995/54148/51264/51204/124454/60488/65080/65003/5188/64979/64963/54948/7818/51081/79590/219927/84545/64981/29093/55052/51654/57505/23395/90480/51253/4701/51021/26164/115416/6183/84311/51263/118487/55157/51116/51073/116540/84300/26024/51067/10102/6150/23107/9553/51642/51258/84769/63875/10573/7284/64949/84881/122704/708/54998/5…
GO:0007346	GO:0007346	regulation of mitotic cell cycle	432	-0.351325	-1.51272	4.00416e-05	0.00374224	0.00342697	1841	tags=25%, list=14%, signal=22%	79960/9184/91603/79035/27085/440/57504/3373/140609/4212/23170/6491/3169/56624/637/1104/785/1978/55512/54984/55055/9735/80198/5514/54908/255374/8558/54998/6240/348654/994/80169/1062/2068/26271/7272/2177/55835/580/5578/891/1032/51203/641/983/54443/10403/4288/1031/57026/9700/5890/9319/80174/51514/4751/1063/90381/1163/8317/3619/9368/699/2146/1164/81620/9510/6241/85417/332/28984/4998/6790/9787/84101/1…
GO:0051225	GO:0051225	spindle assembly	116	-0.494684	-1.83726	4.25308e-05	0.00392866	0.00359768	2718	tags=38%, list=21%, signal=30%	256364/56647/10844/54617/6188/26112/54801/11200/93323/8841/54930/440145/24137/3832/140609/6491/1104/23354/54627/27229/29899/26271/55835/10403/259266/9133/9493/4751/4605/29127/3619/22974/332/6790/991/9055/5347/56992/10615/55143/81027/3833/9212/225689
GO:0090329	GO:0090329	regulation of DNA-templated DNA replication	53	-0.623414	-2.05181	4.37308e-05	0.00399307	0.00365667	1924	tags=53%, list=15%, signal=45%	25792/91603/5111/2021/10926/26271/51659/5982/4175/4176/641/9837/8914/4171/80174/4172/5983/90381/79075/8317/4174/4173/81620/79733/5984/63922/84296/144455
GO:0140694	GO:0140694	non-membrane-bounded organelle assembly	328	-0.363006	-1.54511	4.69554e-05	0.00423879	0.00388169	2100	tags=23%, list=16%, signal=20%	55794/93323/6713/3921/27063/8841/4591/84769/51001/54930/440145/24137/3832/140609/6491/124093/25804/1104/23354/5822/708/9735/221908/4839/51804/23246/54627/27229/29899/1062/8557/26271/55835/64105/54443/10403/259266/9133/9493/10529/4751/4605/1063/64946/29127/3619/1058/22974/56342/88/332/6790/9787/79959/387103/3880/91807/991/9055/5347/56992/10615/10733/55143/5629/81027/84665/3833/55722/284403/9212/20…
GO:0050000	GO:0050000	chromosome localization	80	-0.549941	-1.95895	4.86231e-05	0.00434002	0.00397438	1675	tags=31%, list=13%, signal=27%	10300/10726/54984/81930/54908/1062/891/10403/1063/84722/3619/81620/3835/332/81610/9787/83540/11004/9928/113130/10615/55143/3833/9212/284071
GO:1903046	GO:1903046	meiotic cell cycle process	148	-0.449302	-1.72425	5.38929e-05	0.00470468	0.00430832	1759	tags=37%, list=13%, signal=33%	56154/100130958/7153/7283/2175/3622/80198/81930/10635/83990/994/26271/29781/8900/8438/9918/7272/2177/54456/55706/126549/10403/259266/9133/63979/9700/5890/9319/5888/10734/3619/699/4438/23310/1164/101928601/9232/6790/83540/993/29893/256126/991/5347/701/23397/4603/995/124817/146956/286151/245711/135458/284071/225689
GO:0000724	GO:0000724	double-strand break repair via homologous recombination	151	-0.461939	-1.77208	5.92502e-05	0.00506112	0.00463473	1458	tags=27%, list=11%, signal=24%	142/10856/55135/80198/375757/8607/10635/348654/5893/8438/51659/4175/55010/84515/4176/641/8914/126549/63979/4171/5890/4172/5888/2187/2237/8317/4174/2521/4173/79000/7516/10721/353497/4796/84296/8318/9401/116028/135458/493861/51750
GO:0000727	GO:0000727	double-strand break repair via break-induced replication	12	-0.878257	-2.08819	6.48033e-05	0.00541892	0.00496239	1431	tags=92%, list=11%, signal=82%	80198/51659/4175/4176/4171/4172/8317/4174/4173/84296/8318
GO:0090068	GO:0090068	positive regulation of cell cycle process	205	-0.419995	-1.68501	7.21846e-05	0.00597328	0.00547004	1783	tags=34%, list=14%, signal=30%	27085/57504/3373/6491/6755/55512/221908/5514/255374/10635/8558/252983/5902/10926/54627/6240/348654/994/1894/5581/64151/29899/26271/29781/55835/1663/891/51203/983/10403/9493/9700/5890/80174/51514/201161/29127/2237/8317/3619/2146/81620/79733/9510/6241/332/28984/81610/6790/9787/54892/79915/4085/993/9928/113130/10615/11065/10733/55143/23397/995/55872/990/144455/9212/7480/225689/2735
GO:0051310	GO:0051310	metaphase plate congression	68	-0.572992	-1.96068	7.73511e-05	0.00620684	0.00568393	1658	tags=34%, list=13%, signal=30%	10726/54984/81930/54908/1062/891/10403/1063/84722/3619/81620/3835/332/81610/83540/11004/9928/113130/10615/55143/3833/9212/284071
GO:0006302	GO:0006302	double-strand break repair	264	-0.397982	-1.64794	8.47928e-05	0.00649508	0.00594789	2854	tags=37%, list=22%, signal=29%	55611/672/5885/5423/10213/84464/5531/10519/2074/79728/254528/55257/54617/5536/6601/6598/55317/165918/6117/55159/2067/84309/11200/51720/5889/7515/3146/1111/11284/5422/2547/7517/9112/79035/1653/56154/55775/64858/27434/142/10856/55135/80198/375757/8607/10635/83990/84787/348654/5893/1763/7518/8438/8091/51659/2177/4175/1663/55010/1161/84515/4176/641/8914/126549/63979/4171/5890/9319/4172/5888/2187/3148…
GO:0051984	GO:0051984	positive regulation of chromosome segregation	25	-0.74123	-2.08444	8.5331e-05	0.00649508	0.00594789	1261	tags=48%, list=10%, signal=43%	64151/29781/56852/891/3619/81620/332/54892/55143/23397/990/9212
GO:0006399	GO:0006399	tRNA metabolic process	167	-0.437589	-1.70004	8.57327e-05	0.00649508	0.00594789	4271	tags=50%, list=33%, signal=34%	27304/55226/5441/54888/11180/26995/339175/23587/54859/112495/55520/91801/112487/54802/124454/9328/5393/51367/51504/283/5188/11157/116461/79042/51010/25821/60528/79693/23016/55621/80746/57176/10799/25940/79979/51654/57505/23395/9836/27037/81890/79587/23438/126789/134637/2193/51605/127253/55157/79731/83707/26024/51067/138716/54522/4234/221078/90353/55687/441250/64118/24140/1653/84881/56931/283989/8…
GO:1902850	GO:1902850	microtubule cytoskeleton organization involved in mitosis	149	-0.458184	-1.75883	9.01028e-05	0.00675261	0.00618372	1729	tags=29%, list=13%, signal=25%	440145/24137/3832/6491/10726/7283/1104/54908/54627/29899/1062/7272/55835/891/51203/10403/9493/9700/79187/4751/4605/10460/64946/84722/29127/3619/1058/22974/332/6790/9787/83540/57405/4085/991/9055/5347/56992/89958/55143/3833/284403/9212
GO:0044839	GO:0044839	cell cycle G2/M phase transition	137	-0.472689	-1.8083	9.33978e-05	0.00693413	0.00634995	2203	tags=34%, list=17%, signal=28%	11200/51720/5889/1111/63967/11113/91603/79035/57504/54984/10763/6240/994/80169/26271/9833/580/891/641/983/10403/9133/5890/80174/51514/1063/890/90381/8317/51400/85417/4998/6790/79915/993/9928/5347/7164/995/990/2305/9212/9088/9024/135458/7480
GO:0045786	GO:0045786	negative regulation of cell cycle	328	-0.356602	-1.51785	0.000100997	0.00736076	0.00674063	1852	tags=24%, list=14%, signal=21%	4591/79960/9184/91603/79035/27085/79968/1407/785/54984/55055/9735/80198/5514/54908/83990/54998/348654/3225/26271/1763/6878/7272/2177/580/124790/6839/891/1032/641/8914/983/10403/1031/9700/9319/51514/5888/4751/1063/899/90381/3619/9368/699/2146/81620/79733/332/28984/9232/4998/84101/83540/57405/11130/4085/2619/991/5347/701/51512/55143/56241/5629/2852/55872/990/144455/1869/8318/146956/147841/9212/2861…
GO:1900006	GO:1900006	positive regulation of dendrite development	10	-0.882673	-2.04573	0.000116216	0.00831729	0.00761658	731	tags=40%, list=6%, signal=38%	2146/7804/29993/238
GO:1901989	GO:1901989	positive regulation of cell cycle phase transition	101	-0.500499	-1.83969	0.0001229	0.00871709	0.0079827	1783	tags=35%, list=14%, signal=30%	27085/57504/3373/6491/5514/255374/8558/252983/6240/994/26271/55835/891/983/9700/5890/80174/51514/8317/2146/81620/9510/6241/28984/81610/9787/79915/993/113130/11065/995/990/7480/225689/2735
GO:0051052	GO:0051052	regulation of DNA metabolic process	459	-0.330974	-1.41803	0.000124302	0.00873851	0.00800231	2661	tags=30%, list=20%, signal=25%	55257/10574/1676/54617/4221/2648/6950/6188/26277/4798/6601/6598/11124/7349/7203/4609/165918/23529/2067/84309/22948/10445/51053/5001/9131/51720/125476/10155/3184/7515/1736/3146/1111/10189/11284/7027/27063/1149/25792/54929/409/79960/91603/79035/5111/117143/56154/5558/140609/65057/3178/84289/54984/142/10856/6877/2021/55135/5514/3182/8607/3181/10635/84787/53615/10926/80169/5893/54069/2068/26271/1763/…
GO:1902749	GO:1902749	regulation of cell cycle G2/M phase transition	93	-0.526424	-1.92198	0.000128515	0.00892867	0.00817645	2161	tags=37%, list=16%, signal=31%	51720/5889/1111/63967/91603/79035/57504/54984/6240/994/80169/26271/580/891/641/983/5890/80174/51514/1063/90381/8317/85417/4998/6790/79915/993/9928/5347/995/990/9212/135458/7480
GO:0000725	GO:0000725	recombinational repair	154	-0.455028	-1.75758	0.000143294	0.00972932	0.00890965	1458	tags=44%, list=11%, signal=39%	60/64210/3980/55693/23028/672/5885/10213/84464/83695/5531/2074/79728/254528/55257/54617/55317/6117/55159/5889/7515/1111/2547/7517/79035/56154/142/10856/55135/80198/375757/8607/10635/348654/5893/8438/51659/4175/55010/84515/4176/641/8914/126549/63979/4171/5890/4172/5888/2187/2237/8317/4174/2521/4173/79000/7516/10721/353497/4796/84296/8318/9401/116028/135458/493861/51750
GO:0006270	GO:0006270	DNA replication initiation	35	-0.67978	-2.07039	0.000153299	0.0102337	0.00937152	3249	tags=80%, list=25%, signal=60%	64318/4999/1017/997/898/11073/222229/51053/5001/9134/5422/25792/5558/23594/23649/4175/4176/4171/4172/90381/4174/4173/81620/4998/55388/990/5557/8318
GO:0000086	GO:0000086	G2/M transition of mitotic cell cycle	125	-0.475331	-1.80271	0.000161737	0.0106185	0.00972392	3103	tags=45%, list=24%, signal=35%	80279/79176/84936/672/1017/5885/3306/29980/11073/26233/6502/10657/23194/11200/51720/5889/1111/63967/11113/91603/79035/57504/54984/10763/6240/994/80169/26271/9833/580/891/641/983/5890/80174/51514/1063/890/90381/8317/51400/85417/4998/6790/993/9928/5347/7164/995/990/2305/9212/9088/9024/135458/7480
GO:1901991	GO:1901991	negative regulation of mitotic cell cycle phase transition	161	-0.428248	-1.65835	0.00018776	0.0122259	0.0111959	2203	tags=30%, list=17%, signal=26%	11200/51720/138151/1111/63967/7517/79960/9184/91603/79035/785/54984/55055/9735/54908/348654/26271/7272/580/891/641/983/10403/9319/51514/1063/90381/3619/699/2146/81620/332/28984/4998/84101/83540/57405/11130/4085/991/5347/701/51512/55143/990/144455/147841/9212/135458
GO:1901976	GO:1901976	regulation of cell cycle checkpoint	46	-0.62384	-1.99765	0.000191236	0.0122514	0.0112193	2556	tags=63%, list=20%, signal=51%	9984/25906/80185/57805/672/55795/8379/9894/8563/55159/11200/7517/79968/1407/5514/348654/580/891/10403/5888/3619/81620/332/84101/4085/55143/5629/55872/9212
GO:0010389	GO:0010389	regulation of G2/M transition of mitotic cell cycle	85	-0.541851	-1.97808	0.000211747	0.013245	0.0121291	2161	tags=39%, list=16%, signal=33%	51720/5889/1111/63967/91603/79035/57504/54984/6240/994/80169/26271/580/891/641/983/5890/80174/51514/1063/90381/8317/85417/4998/6790/993/9928/5347/995/990/9212/135458/7480
GO:1904029	GO:1904029	regulation of cyclin-dependent protein kinase activity	97	-0.498011	-1.82343	0.000246581	0.015068	0.0137985	1307	tags=29%, list=10%, signal=26%	285955/8900/124790/891/1032/641/9133/1031/890/899/84722/100310812/1163/1164/85417/28984/993/5347/5629/995/990/1033/9088/245711/84630/729597/645121/102723555
GO:0051303	GO:0051303	establishment of chromosome localization	74	-0.543727	-1.9194	0.000268345	0.0161495	0.0147889	1658	tags=31%, list=13%, signal=27%	10726/54984/81930/54908/1062/891/10403/1063/84722/3619/81620/3835/332/81610/83540/11004/9928/113130/10615/55143/3833/9212/284071
GO:0032465	GO:0032465	regulation of cytokinesis	78	-0.528993	-1.89293	0.000274953	0.0163002	0.0149269	1974	tags=35%, list=15%, signal=30%	9585/11113/585/6755/80179/54627/994/1894/5581/9493/57026/79187/201161/29127/3619/10112/79733/332/6790/9928/9055/5347/10733/55143/990/144455/9212
GO:0002181	GO:0002181	cytoplasmic translation	152	-0.435622	-1.67033	0.000298225	0.0175489	0.0160704	4894	tags=63%, list=37%, signal=40%	6158/6206/4686/8666/8663/6160/25873/6164/6139/8667/6222/6218/6161/26986/285381/221662/51611/57409/1973/6234/85451/6227/6224/3192/6229/6138/6152/6137/6168/6142/6201/6156/6134/8665/6165/6159/9349/6205/1660/6143/2197/6141/1802/6208/6144/5936/6176/6133/6228/6146/6132/6193/6125/6233/6209/6175/6204/51389/6124/6191/6230/6136/6181/6203/6207/6135/6129/6128/9045/6130/4736/1975/8662/6188/11224/1819/6202/621…
GO:0034502	GO:0034502	protein localization to chromosome	88	-0.506159	-1.85871	0.000363752	0.0206403	0.0189014	2655	tags=40%, list=20%, signal=32%	10574/222229/6950/26277/7203/6117/55166/22948/1736/9184/79035/27085/65057/55011/54984/55055/10856/9735/55135/54908/7518/7272/84515/983/10403/1058/2146/81620/113130/7443/5347/701/157570/100129583/9212
GO:0045930	GO:0045930	negative regulation of mitotic cell cycle	202	-0.39664	-1.57992	0.000367144	0.020685	0.0189424	2203	tags=29%, list=17%, signal=25%	11200/51720/138151/1111/63967/7517/79960/9184/91603/79035/27085/785/54984/55055/9735/80198/5514/54908/54998/348654/26271/7272/2177/580/891/641/983/10403/9319/51514/1063/90381/3619/9368/699/2146/81620/332/28984/4998/84101/83540/57405/11130/4085/2619/991/5347/701/51512/55143/55872/990/144455/146956/147841/9212/135458/284071
GO:0007088	GO:0007088	regulation of mitotic nuclear division	106	-0.465602	-1.71232	0.00050488	0.0278526	0.025506	1543	tags=38%, list=12%, signal=34%	1104/55512/55055/9735/54908/54998/348654/26271/7272/891/51203/10403/4288/57026/9700/9319/4751/1063/3619/699/81620/332/28984/6790/9787/84101/157313/83540/57405/11130/4085/991/5347/701/55143/995/147841/9212/9088/286151
GO:0140013	GO:0140013	meiotic nuclear division	133	-0.439221	-1.68373	0.000569956	0.0302045	0.0276598	1759	tags=37%, list=13%, signal=32%	56154/100130958/7153/2175/3622/80198/81930/10635/83990/994/26271/29781/8900/8438/7272/2177/54456/55706/126549/10403/259266/9133/63979/9700/5890/9319/5888/10734/3619/699/4438/1164/101928601/9232/6790/83540/29893/256126/991/5347/701/23397/4603/124817/146956/286151/245711/284071/225689
GO:0009060	GO:0009060	aerobic respiration	149	-0.429322	-1.64803	0.000570327	0.0302045	0.0276598	4727	tags=64%, list=36%, signal=42%	27089/1347/3420/388753/29796/7381/79085/1738/5162/51142/4724/4710/23530/55526/27069/4715/4720/4711/56181/3419/5018/4718/4716/54539/4708/4697/201626/11315/30968/50/4719/4190/9377/3417/1737/23410/8803/59341/51103/113115/10105/7385/158/84275/7388/80025/9016/4722/54205/4723/57017/400916/8802/4701/1743/1431/1716/4191/4726/7349/4707/8801/4714/9650/4709/2647/6390/54949/205327/84300/6389/3418/4706/4728/4…
GO:0044786	GO:0044786	cell cycle DNA replication	39	-0.640364	-1.99019	0.000584682	0.0306311	0.0280505	1968	tags=56%, list=15%, signal=48%	5422/91603/5111/10926/26271/1763/4175/641/9837/4171/80174/4172/5888/2237/8317/4173/81620/79733/79915/144455/8318/51750
GO:0000079	GO:0000079	regulation of cyclin-dependent protein serine/threonine kinase activity	95	-0.485427	-1.77938	0.00065179	0.0334053	0.030591	1307	tags=28%, list=10%, signal=26%	285955/8900/124790/891/1032/641/9133/1031/890/899/84722/100310812/1163/1164/85417/28984/993/5347/5629/995/990/1033/9088/245711/729597/645121/102723555
GO:0016072	GO:0016072	rRNA metabolic process	244	-0.365749	-1.50909	0.000699893	0.0354137	0.0324302	4443	tags=53%, list=34%, signal=36%	130916/84549/65095/23378/26156/9188/6234/53918/55226/51096/6227/4691/9277/6229/285855/64768/79050/6201/112495/29777/6165/27043/84172/88745/9328/404672/5393/51367/55759/65080/51504/283/11157/6208/92345/55164/7157/84916/64963/25879/51010/64425/51154/23076/57109/6125/117246/29081/56915/54512/25983/6209/9221/23212/23016/51547/10528/9790/28987/118460/9326/9092/27079/54606/6230/10799/5036/79979/6135/61…
GO:0034470	GO:0034470	ncRNA processing	387	-0.32646	-1.40443	0.000822698	0.0411038	0.0376409	4450	tags=48%, list=34%, signal=32%	285381/130916/84549/65095/23378/80789/26156/7247/9188/54487/6234/27304/55226/51096/54888/11180/26995/6227/9277/6229/339175/652/285855/23587/79050/6201/54859/29777/55520/6165/91801/27043/57117/88745/54802/404672/5393/51367/55759/65080/51504/11157/6208/116461/92345/55164/7157/84916/64963/4613/25879/79042/51010/51154/23076/55756/57109/6125/117246/29081/56915/54512/25821/25983/60528/6209/9221/79693/2…
GO:0061982	GO:0061982	meiosis I cell cycle process	93	-0.489073	-1.78561	0.000859115	0.0421284	0.0385792	1759	tags=40%, list=13%, signal=35%	56154/100130958/7153/3622/80198/10635/83990/994/26271/8900/8438/2177/54456/55706/126549/10403/9133/9700/5890/9319/5888/10734/4438/1164/101928601/9232/6790/993/29893/256126/5347/4603/995/124817/146956/284071/225689
GO:0006284	GO:0006284	base-excision repair	42	-0.613707	-1.90672	0.000937397	0.0451314	0.0413292	2932	tags=57%, list=22%, signal=45%	3980/5423/2074/3978/328/27301/7374/6188/55170/6117/5428/7515/11284/5111/5426/4913/1763/8091/79661/4595/2237/5424/10721/55247
GO:0032467	GO:0032467	positive regulation of cytokinesis	33	-0.635197	-1.91385	0.000958575	0.0453269	0.0415082	1974	tags=48%, list=15%, signal=41%	9585/11113/6755/54627/994/1894/5581/9493/201161/29127/3619/332/9928/55143/990/9212
GO:0008033	GO:0008033	tRNA processing	123	-0.440347	-1.66141	0.00103224	0.0482361	0.0441723	4271	tags=50%, list=33%, signal=34%	27304/55226/54888/11180/26995/339175/23587/54859/55520/91801/54802/51367/51504/11157/116461/79042/25821/60528/79693/55621/80746/10799/25940/79979/51654/57505/9836/27037/81890/126789/134637/51605/127253/83707/26024/138716/54522/4234/221078/90353/55687/441250/64118/24140/1653/84881/56931/283989/80324/80745/84267/123263/51728/11062/54920/348180/10940/84705/10785/10248/113179/79897
GO:0044771	GO:0044771	meiotic cell cycle phase transition	8	-0.884779	-1.90945	0.00103912	0.0482736	0.0442067	1310	tags=88%, list=10%, signal=79%	994/7272/10403/9133/993/995/225689

## Sheet: GO_E4
ID	Description	setSize	enrichmentScore	NES	pvalue	p.adjust	qvalue	rank	leading_edge	core_enrichment
GO:0051607	GO:0051607	defense response to virus	229	0.659561	2.21451	1e-10	7.22182e-08	6.6134e-08	1601	tags=31%, list=12%, signal=27%	4600/64108/3627/91543/10964/3437/8638/4599/4939/8519/3434/2537/3433/90865/3429/51191/4283/4940/684/79132/24138/64135/54941/3553/9636/4938/83666/55601/7097/151636/330/3665/958/2633/834/6772/5359/7098/25939/91351/8547/11035/5610/6041/10379/81622/566/10346/10410/7128/60489/1130/56829/2635/6773/57169/54541/3669/117854/6737/81603/6039/10475/255520/596/3659/103/4615/3660/51561
GO:0140546	GO:0140546	defense response to symbiont	229	0.659561	2.21451	1e-10	7.22182e-08	6.6134e-08	1601	tags=31%, list=12%, signal=27%	4600/64108/3627/91543/10964/3437/8638/4599/4939/8519/3434/2537/3433/90865/3429/51191/4283/4940/684/79132/24138/64135/54941/3553/9636/4938/83666/55601/7097/151636/330/3665/958/2633/834/6772/5359/7098/25939/91351/8547/11035/5610/6041/10379/81622/566/10346/10410/7128/60489/1130/56829/2635/6773/57169/54541/3669/117854/6737/81603/6039/10475/255520/596/3659/103/4615/3660/51561
GO:0009615	GO:0009615	response to virus	309	0.620724	2.14102	1e-10	7.22182e-08	6.6134e-08	1601	tags=28%, list=12%, signal=25%	4600/64108/3627/91543/10964/1191/3437/8638/6352/4599/4939/8519/3434/2537/3433/90865/3429/51191/55509/4283/10561/4940/684/1543/79132/24138/64135/54941/3553/9636/7124/4938/83666/3965/55601/7097/151636/330/3665/958/2633/834/6772/220001/5359/7098/25939/91351/8547/11213/11035/5610/6041/10379/81622/566/10346/10410/59/7852/7128/60489/1130/9201/56829/2635/6773/57169/54541/3669/117854/338/6737/81603/6039/…
GO:0009617	GO:0009617	response to bacterium	383	0.568222	1.99085	1e-10	7.22182e-08	6.6134e-08	2155	tags=37%, list=16%, signal=32%	249/575/3627/129607/115362/2672/6352/4939/7425/2823/6373/7412/140733/8029/55008/7018/6376/4283/115361/10561/4940/948/3106/3552/1543/6401/79132/3587/629/3553/1910/9636/6403/2920/7124/1604/718/695/4938/3965/358/83872/19/1437/2921/7097/161145/1435/5737/6374/1440/3620/57674/3164/6038/3576/5743/834/650/445/7431/1636/7098/5580/54/9590/4671/567/1948/3105/11213/284297/6648/2167/721/6364/566/4282/2919/951…
GO:0002237	GO:0002237	response to molecule of bacterial origin	231	0.598072	2.00851	7.3625e-10	4.07873e-07	3.73511e-07	2155	tags=37%, list=16%, signal=32%	249/3627/129607/2672/6352/6373/7412/6376/4283/948/3552/1543/6401/3587/3553/1910/6403/2920/7124/1604/695/3965/19/1437/2921/7097/1435/5737/6374/1440/3620/3164/3576/5743/834/445/7431/1636/54/9590/567/1948/11213/284297/6648/721/4282/2919/9516/7128/5027/5336/6891/5142/117854/338/5122/496/6347/114769/7096/5972/2241/7133/7056/10221/4615/1906/8767/8792/29126/5106/3569/57162/4016/2643/80380/841/51510/1033…
GO:0032496	GO:0032496	response to lipopolysaccharide	220	0.597036	1.99825	1.3526e-09	6.32064e-07	5.78814e-07	2155	tags=36%, list=16%, signal=31%	249/3627/129607/2672/6352/6373/7412/6376/4283/948/3552/1543/6401/3587/3553/1910/6403/2920/7124/1604/695/3965/19/1437/2921/7097/1435/5737/6374/1440/3620/3164/3576/5743/834/445/7431/1636/54/9590/1948/11213/6648/4282/2919/9516/7128/5027/5336/5142/117854/338/5122/496/6347/114769/5972/2241/7133/7056/10221/4615/1906/8767/8792/29126/5106/3569/57162/4016/2643/80380/841/51510/27250/383/6197/6372/140885/95…
GO:0048525	GO:0048525	negative regulation of viral process	72	0.730306	2.16523	3.4238e-08	9.06621e-06	8.30241e-06	1276	tags=42%, list=10%, signal=38%	91543/8638/6352/4599/4939/8519/3434/4940/684/24138/64135/9636/7124/4938/4061/6772/84875/5359/8547/5610/6041/10410/60489/56829/57169/3669/9830/117854/6737/81603
GO:0001819	GO:0001819	positive regulation of cytokine production	326	0.525199	1.81614	5.94588e-08	1.52368e-05	1.39531e-05	1708	tags=26%, list=13%, signal=23%	4060/79400/84632/3662/91543/115362/1191/4939/719/90865/3134/338382/6376/4940/948/3552/79132/64135/3553/9636/7124/1604/3082/718/695/4938/10148/3965/1437/7097/3665/3620/958/6653/5345/5743/834/6772/5588/7291/7098/9590/4671/567/2324/120892/1958/3105/11213/5610/55959/7294/3815/4192/150/23705/566/4282/4345/3554/7805/27035/101/7100/5027/56829/5336/23213/2152/5142/117854/3459/3572/1649/7096/965/3659/4615…
GO:0045069	GO:0045069	regulation of viral genome replication	74	0.713211	2.12632	1.67016e-07	3.90228e-05	3.57352e-05	1398	tags=36%, list=11%, signal=33%	91543/8638/6352/4599/4939/8519/3434/4940/684/24138/64135/9636/7124/4938/3576/84875/5359/5610/6041/10410/60489/56829/57169/3669/117854/10475/596
GO:0045071	GO:0045071	negative regulation of viral genome replication	47	0.78086	2.14143	2.80592e-07	6.0244e-05	5.51685e-05	1237	tags=51%, list=9%, signal=46%	91543/8638/6352/4599/4939/8519/3434/4940/684/24138/64135/9636/7124/4938/84875/5359/5610/6041/10410/60489/56829/57169/3669/117854
GO:0019079	GO:0019079	viral genome replication	109	0.648043	2.01482	5.65579e-07	9.76731e-05	8.94444e-05	1398	tags=27%, list=11%, signal=24%	91543/8638/6352/4599/4939/8519/3434/3429/4940/684/24138/64135/9636/7124/4938/3576/84875/5359/5610/6041/10410/60489/56829/57169/3669/117854/6347/10475/596
GO:0019221	GO:0019221	cytokine-mediated signaling pathway	329	0.500263	1.73327	7.32884e-07	0.000116509	0.000106694	1991	tags=32%, list=15%, signal=28%	3627/2672/8638/6352/4599/4939/8519/6373/90865/10673/3429/7850/6376/4283/4940/3552/3587/3553/2690/9636/2920/7124/4938/2532/83666/10148/57007/1437/2921/3953/1240/1435/3977/6374/634/330/1440/3665/3718/4352/9244/3576/834/54625/6772/6354/4671/25939/132014/355/1958/11213/2185/7294/3815/6364/10410/7852/2919/3554/6368/7805/7293/7128/3563/9034/1233/6773/2152/3987/117854/6672/146433/3459/9252/6347/51208/11…
GO:0050792	GO:0050792	regulation of viral process	130	0.614788	1.94187	8.72025e-07	0.000125952	0.000115341	1398	tags=28%, list=11%, signal=26%	91543/8638/6352/4599/4939/8519/3434/4940/684/24138/64135/9636/7124/4938/3965/4061/3576/6772/84875/5359/8547/5610/6041/10346/10410/7852/60489/56829/205860/57169/3669/9830/117854/6737/81603/10475/596
GO:1903900	GO:1903900	regulation of viral life cycle	112	0.636444	1.9846	9.94511e-07	0.000141079	0.000129193	1398	tags=31%, list=11%, signal=28%	91543/8638/6352/4599/4939/8519/3434/4940/684/24138/64135/9636/7124/4938/3965/4061/3576/84875/5359/8547/5610/6041/10346/10410/60489/56829/205860/57169/3669/9830/117854/6737/81603/10475/596
GO:0048514	GO:0048514	blood vessel morphogenesis	471	0.465954	1.64904	1.14634e-06	0.000157009	0.000143781	2499	tags=31%, list=19%, signal=26%	79400/1281/575/3627/719/7039/9241/196740/1960/6376/347/3280/3552/221395/2702/3553/7124/3082/8817/718/3339/1139/358/57007/5740/3953/79924/9734/634/90993/958/57674/3164/1282/5345/3576/5743/4035/6772/4881/7291/2047/1636/51129/1890/7098/2335/1012/1284/7045/182/2324/1948/3791/8038/2185/54361/4092/5547/7127/4192/1647/28514/7852/221981/27035/101/7128/639/4638/11117/2116/9314/4313/1942/5797/64344/4223/10…
GO:0071219	GO:0071219	cellular response to molecule of bacterial origin	147	0.576324	1.8429	3.5935e-06	0.000475779	0.000435696	2155	tags=33%, list=16%, signal=28%	3627/129607/2672/6352/6373/6376/4283/948/3552/3553/1910/2920/7124/1604/19/1437/2921/7097/6374/1440/3576/834/445/7431/1948/4282/2919/9516/7128/5336/5142/6347/114769/7096/7133/10221/4615/8767/29126/3569/80380/51510/10333/27250/383/6372/140885/9572
GO:0002764	GO:0002764	immune response-regulating signaling pathway	296	0.503323	1.73188	4.26018e-06	0.000554801	0.000508061	2160	tags=30%, list=16%, signal=26%	952/3662/5602/91543/2672/8638/719/5063/338382/4940/948/79132/64135/3783/54941/7124/51296/695/4938/3430/55601/7097/933/1240/634/330/3665/958/2633/84174/834/23308/7006/973/5588/1520/5359/153579/3824/7098/5580/4671/8547/3105/11213/930/7294/3815/6565/8631/81622/7805/7100/7128/257144/9473/5336/5142/79037/89857/331/596/7096/2241/27293/3659/4615/27242/9865/974/118788/84106/8767/5663/4773/961/868/57162/1…
GO:0002221	GO:0002221	pattern recognition receptor signaling pathway	140	0.587396	1.87522	4.55251e-06	0.00057405	0.000525687	2322	tags=37%, list=18%, signal=31%	3662/91543/2672/8638/338382/4940/948/79132/64135/54941/7124/51296/695/4938/3430/55601/7097/330/3665/958/834/1520/7098/4671/8547/11213/6565/81622/7100/7128/5336/331/7096/27293/3659/4615/9865/118788/8767/57162/81035/57724/79671/92747/10333/5802/58484/6197/9572/80216/9867/64127
GO:0060326	GO:0060326	cell chemotaxis	193	0.53896	1.77886	9.32329e-06	0.00108918	0.000997419	1375	tags=28%, list=10%, signal=25%	3627/6352/719/6373/7412/1960/6376/4283/3553/1910/2920/3082/8817/79148/3965/57007/2921/1240/1435/80310/6374/3164/3576/5588/2047/6354/5580/7941/7130/23604/3791/2185/3815/6364/4192/566/4282/7852/2919/6368/683/101/1130/57118/9034/4313/7162/1233/4739/5142/146433/6347/58191/7984
GO:0071222	GO:0071222	cellular response to lipopolysaccharide	142	0.575331	1.83827	1.18789e-05	0.00131713	0.00120616	2155	tags=32%, list=16%, signal=27%	3627/129607/2672/6352/6373/6376/4283/948/3552/3553/1910/2920/7124/1604/19/1437/2921/7097/6374/1440/3576/834/445/7431/1948/4282/2919/9516/7128/5336/5142/6347/114769/7133/10221/4615/8767/29126/3569/80380/51510/27250/383/6372/140885/9572
GO:0030198	GO:0030198	extracellular matrix organization	229	0.5147	1.72814	1.19377e-05	0.00131713	0.00120616	1915	tags=33%, list=15%, signal=28%	4060/1842/1281/1999/8516/4146/7148/7373/22795/4147/84168/7093/7124/79148/9806/83872/10516/89932/2331/4316/10631/90993/1282/10653/5345/4035/650/1520/4320/2199/1284/2670/8292/7045/4811/55959/27031/10893/2006/27035/101/11117/1286/4313/4319/64856/7046/23213/79875/1289/151887/169611/4324/81031/84171/7133/23127/3249/4312/1290/164656/2824/64147/11005/7143/1545/150356/4921/7837/4643/3569/2621/2296/4015/4…
GO:0043062	GO:0043062	extracellular structure organization	230	0.513738	1.72397	1.67997e-05	0.00177625	0.0016266	1915	tags=33%, list=15%, signal=28%	4060/1842/1281/1999/8516/4146/7148/7373/22795/4147/84168/7093/7124/79148/9806/83872/10516/89932/2331/4316/10631/90993/1282/10653/5345/4035/650/1520/4320/2199/1284/2670/8292/7045/4811/55959/27031/10893/2006/27035/101/11117/1286/4313/4319/64856/7046/23213/79875/1289/151887/169611/4324/81031/84171/7133/23127/3249/4312/1290/164656/2824/64147/11005/7143/1545/150356/4921/7837/4643/3569/2621/2296/4015/4…
GO:0045229	GO:0045229	external encapsulating structure organization	231	0.510277	1.71367	1.92723e-05	0.0019883	0.00182079	1915	tags=32%, list=15%, signal=28%	4060/1842/1281/1999/8516/4146/7148/7373/22795/4147/84168/7093/7124/79148/9806/83872/10516/89932/2331/4316/10631/90993/1282/10653/5345/4035/650/1520/4320/2199/1284/2670/8292/7045/4811/55959/27031/10893/2006/27035/101/11117/1286/4313/4319/64856/7046/23213/79875/1289/151887/169611/4324/81031/84171/7133/23127/3249/4312/1290/164656/2824/64147/11005/7143/1545/150356/4921/7837/4643/3569/2621/2296/4015/4…
GO:0001525	GO:0001525	angiogenesis	405	0.451319	1.58393	1.99004e-05	0.00202678	0.00185603	2499	tags=31%, list=19%, signal=26%	79400/575/3627/719/7039/196740/1960/6376/347/3552/2702/3553/7124/3082/8817/718/3339/1139/358/57007/5740/3953/79924/9734/634/90993/958/57674/3164/1282/3576/5743/6772/4881/7291/2047/1636/51129/1890/7098/2335/1012/1284/7045/182/2324/1948/3791/8038/2185/5547/7127/4192/1647/28514/7852/221981/27035/101/7128/11117/9314/4313/1942/5797/64344/4223/10203/7046/23213/2152/6672/6347/51752/81575/23462/6678/1611…
GO:0062207	GO:0062207	regulation of pattern recognition receptor signaling pathway	82	0.641985	1.92471	2.32628e-05	0.00228148	0.00208927	1528	tags=28%, list=12%, signal=25%	3662/91543/2672/8638/338382/948/79132/54941/51296/3430/55601/7097/330/3665/7098/11213/6565/7100/7128/331/7096/27293/3659
GO:0071216	GO:0071216	cellular response to biotic stimulus	171	0.536735	1.74253	4.97773e-05	0.00439368	0.00402352	2155	tags=31%, list=16%, signal=26%	3627/129607/2672/6352/6373/6376/4283/948/3552/3553/1910/2920/7124/1604/695/19/1437/2921/7097/6374/1440/3576/834/445/7431/1948/4282/2919/9516/10018/7128/5336/5142/6347/114769/1649/7096/7133/10221/4615/8767/29126/3569/10628/80380/7466/51510/10333/27250/383/6372/140885/9572
GO:0050900	GO:0050900	leukocyte migration	247	0.497793	1.67962	5.90858e-05	0.00506112	0.00463473	2240	tags=34%, list=17%, signal=29%	3627/6352/719/6373/90865/7412/6376/4283/347/3552/6401/3553/1910/6403/2920/7124/79148/6402/3965/2921/1240/1435/80310/6374/3576/3383/6354/7941/7130/23604/119/2185/11035/3815/6364/4192/566/4282/7852/2919/4345/3554/6368/683/101/11117/257144/1130/57118/4313/4739/5142/146433/6347/58191/7984/2241/5175/4615/1652/2059/51561/1906/124976/8792/23143/961/3672/3569/2621/2811/23236/5295/4627/375056/23765/6372/1…
GO:0019058	GO:0019058	viral life cycle	252	0.491154	1.66765	6.28308e-05	0.00530987	0.00486253	1398	tags=19%, list=11%, signal=17%	91543/8638/6352/4599/4939/8519/3434/3429/4940/684/9074/24138/64135/9636/7124/1604/4938/3965/4061/3576/84875/5359/3383/59272/1948/8547/5610/6041/10346/10410/7852/7293/60489/1956/29082/56829/205860/57169/3669/3643/9830/117854/6737/81603/6347/222256/10475/596
GO:0002224	GO:0002224	toll-like receptor signaling pathway	94	0.611742	1.87513	7.38456e-05	0.00604773	0.00553822	2538	tags=43%, list=19%, signal=35%	3662/91543/2672/338382/948/7124/695/4938/3430/7097/330/3665/958/1520/7098/11213/81622/7100/7128/5336/7096/27293/3659/4615/9865/118788/8767/57162/81035/57724/92747/10333/5802/6197/9572/9867/64127/9258/10318/9111
GO:0034341	GO:0034341	response to interferon-gamma	99	0.597813	1.84589	7.4934e-05	0.00607424	0.0055625	1763	tags=38%, list=13%, signal=33%	115362/6352/8519/338382/6376/115361/684/7124/83666/3965/7097/958/2633/834/54625/6772/7454/445/7431/7098/6354/7294/6364/10410/6368/2635/2634/6737/6672/3459/6347/58191/965/3659/3716/1906/1612/961
GO:0070555	GO:0070555	response to interleukin-1	95	0.60277	1.85223	8.24613e-05	0.00649508	0.00594789	1840	tags=37%, list=14%, signal=32%	952/6352/7850/6376/3280/6401/3553/2690/3965/5740/958/2633/3625/3576/6354/9590/1958/11213/6364/3554/6368/4824/4313/2635/2634/5122/9252/6347/4615/1906/8767/5603/8792/961/3569
GO:0006935	GO:0006935	chemotaxis	393	0.44767	1.56892	8.58489e-05	0.00649508	0.00594789	2322	tags=31%, list=18%, signal=26%	3627/6352/719/6373/1959/7412/9241/1960/2297/6376/4283/3553/374946/1910/2920/3082/8817/8633/79148/3965/128434/57007/2044/2921/10154/1240/1435/80310/6374/3164/3576/5588/658/2047/1890/10718/6354/5580/1012/7941/7130/23604/56413/1948/3791/7976/2185/3815/126147/90249/6364/4192/566/4282/56920/7852/8577/2919/6368/683/101/1130/57118/9034/4313/1942/7162/8997/5797/1233/4739/2152/5142/5898/146433/9252/6347/5…
GO:0042330	GO:0042330	taxis	393	0.44767	1.56892	8.58489e-05	0.00649508	0.00594789	2322	tags=31%, list=18%, signal=26%	3627/6352/719/6373/1959/7412/9241/1960/2297/6376/4283/3553/374946/1910/2920/3082/8817/8633/79148/3965/128434/57007/2044/2921/10154/1240/1435/80310/6374/3164/3576/5588/658/2047/1890/10718/6354/5580/1012/7941/7130/23604/56413/1948/3791/7976/2185/3815/126147/90249/6364/4192/566/4282/56920/7852/8577/2919/6368/683/101/1130/57118/9034/4313/1942/7162/8997/5797/1233/4739/2152/5142/5898/146433/9252/6347/5…
GO:0002685	GO:0002685	regulation of leukocyte migration	156	0.545341	1.75559	9.46841e-05	0.00696454	0.00637779	2348	tags=35%, list=18%, signal=29%	3627/6352/719/90865/6376/347/3552/6401/6403/7124/79148/3965/1240/1435/80310/3576/3383/6354/7941/7130/23604/2185/11035/6364/4192/4282/4345/3554/683/101/11117/257144/57118/4739/146433/6347/4615/1652/51561/1906/124976/23143/961/3569/2621/2811/23236/5295/375056/3958/177/6793/7784/64127/4254
GO:0002683	GO:0002683	negative regulation of immune system process	297	0.474349	1.634	0.000104124	0.00751962	0.00688611	2254	tags=33%, list=17%, signal=28%	1281/2/145581/90865/387597/3134/7940/6376/347/4940/684/3106/83593/221395/79132/9636/7124/1604/695/3112/4938/79148/3965/933/374403/634/6591/3620/3718/114788/259307/2633/84174/54625/7291/3824/7098/54/7130/2200/25939/3398/3105/11213/4092/4192/4282/28514/4345/7805/5169/7128/11117/257144/140685/8993/6773/3623/6737/79037/8111/6347/51208/2241/3575/10221/3659/103/1652/1021/27242/11005/10457/23143/961/261…
GO:0060191	GO:0060191	regulation of lipase activity	54	0.672934	1.90883	0.000129254	0.00892867	0.00817645	1039	tags=26%, list=8%, signal=24%	5031/338328/6352/6401/9734/5330/4035/2769/9170/51129/7294/3815/5997/1956
GO:0016032	GO:0016032	viral process	343	0.45855	1.59627	0.000136275	0.0093325	0.00854626	1537	tags=17%, list=12%, signal=15%	91543/2672/8638/6352/4599/4939/8519/3434/3429/4940/684/9074/24138/64135/9636/7124/1604/4938/83666/3965/25834/3665/4061/3576/6772/84875/5359/3383/59272/1948/8547/5610/6041/10346/10410/7852/7293/60489/1956/29082/56829/205860/57169/3669/3643/9830/117854/6737/81603/6347/6482/3482/222256/10475/596/3249/4124/103
GO:0040017	GO:0040017	positive regulation of locomotion	430	0.429763	1.51121	0.0001459	0.00982226	0.00899476	2193	tags=25%, list=17%, signal=22%	5031/3627/2159/6352/719/5063/7018/6376/3552/3553/6403/7124/3082/8817/3965/10396/9806/6865/358/57007/1437/54566/9734/4316/1240/1435/80310/6591/958/286077/3576/5743/650/7291/3383/6354/2335/1012/7941/7130/9590/23604/2324/3791/2185/6648/3815/6364/4192/150/566/59/56920/7852/375611/84913/3554/101/4638/1956/57118/4313/7162/1233/4739/153769/5336/7046/2152/3643/146433/58191/23224/596/3480/2241/6678/9423/6…
GO:0002831	GO:0002831	regulation of response to biotic stimulus	249	0.489086	1.65539	0.000154987	0.0102601	0.00939575	2079	tags=29%, list=16%, signal=25%	115362/2/8638/6352/5063/3434/3134/51191/6376/4940/948/3106/79132/54941/3553/9636/1604/4938/83666/9390/3965/3430/55601/3075/151636/634/330/3665/259307/54625/6772/5359/3824/25939/8547/3105/11213/7294/23705/4282/101/7128/11117/60489/5336/6773/57169/117854/6737/51752/10475/114769/255520/331/10221/3659/103/51561/11005/8767/348/1612/29126/9683/3133/10906/11274/841/79671/81844/383/58484
GO:0030449	GO:0030449	regulation of complement activation	9	0.913785	1.86144	0.000190149	0.0122514	0.0112193	515	tags=67%, list=4%, signal=64%	2/3553/1604/718/3075/114788
GO:0031347	GO:0031347	regulation of defense response	434	0.428803	1.5107	0.00020215	0.012847	0.0117647	2193	tags=29%, list=17%, signal=25%	115362/2/145581/6352/5063/3434/90865/3134/51191/6376/4940/1776/3106/6401/79132/54941/3553/1910/9636/7124/3082/718/695/4938/83666/3965/3430/3075/7097/5740/151636/634/330/3665/4907/3620/5743/834/54625/6772/5359/1636/3824/7098/5580/54/7941/7130/4671/4258/25939/59272/8547/120892/338323/3105/11213/7294/2167/26471/4192/23705/4345/3554/5169/683/101/7128/11117/60489/9314/8993/10203/5336/6773/57169/117854…
GO:0007600	GO:0007600	sensory perception	298	0.461075	1.58875	0.000206676	0.0130304	0.0119326	1766	tags=28%, list=13%, signal=24%	4060/9381/64108/4901/90865/5028/7439/388531/5146/948/3552/1415/1910/7124/3784/1139/259295/63895/59335/358/83872/93589/6335/4647/1469/4685/2986/6591/51168/5330/5743/4692/2047/1636/93035/7007/5270/7045/5172/567/5457/3815/10893/150/57731/7852/375611/25806/57096/140469/5027/346007/51393/85446/10002/57282/2779/6347/3073/131544/3983/1649/3231/57010/64787/3249/6103/153562/7288/1417/55800/4157/56925/1906…
GO:0071346	GO:0071346	cellular response to interferon-gamma	82	0.605633	1.81572	0.000216512	0.0134373	0.0123052	1763	tags=39%, list=13%, signal=34%	115362/6352/338382/6376/115361/7124/83666/3965/7097/2633/834/54625/6772/7454/445/7431/7098/6354/7294/6364/6368/2635/2634/6672/3459/6347/965/3659/3716/1906/1612/961
GO:0098586	GO:0098586	cellular response to virus	70	0.629481	1.86187	0.000233674	0.01439	0.0131776	680	tags=21%, list=5%, signal=20%	3627/8638/6352/2537/4940/79132/64135/54941/4938/3965/55601/330/3665/220001/7098
GO:0032103	GO:0032103	positive regulation of response to external stimulus	296	0.460886	1.58586	0.000257248	0.0155999	0.0142856	2172	tags=30%, list=17%, signal=25%	3627/115362/8638/6352/719/5063/90865/3134/6376/79132/3553/7124/8817/718/695/83666/3965/3430/55601/7097/1240/1435/80310/3665/3620/5345/3576/5743/834/5359/1636/3824/7098/6354/1012/7941/23604/4671/4258/8547/120892/3791/2185/7294/2167/26471/4192/23705/566/4282/7852/101/11117/57118/7162/1233/4739/5336/57169/2152/117854/145741/146433/3572/388125/3480/7056/1652/5138/51561/1906/8767/5603/8792/961/55450/3…
GO:0050778	GO:0050778	positive regulation of immune response	337	0.441434	1.53274	0.000271212	0.0161993	0.0148346	1398	tags=21%, list=11%, signal=19%	952/91543/115362/2/1191/6352/719/5063/90865/10673/3134/3106/3783/629/3553/7124/1604/718/695/83666/9390/3965/3430/3075/933/1240/634/3665/3620/958/114788/2633/84174/23308/7006/973/5588/5359/153579/3824/5580/567/8547/3105/930/3426/716/7294/8631/721/23705/3554/7805/101/257144/5027/9473/5336/57169/6891/5142/117854/715/79037/720/5199/89857/3572/5321/596
GO:0097529	GO:0097529	myeloid leukocyte migration	145	0.528949	1.68958	0.000306585	0.0179082	0.0163994	2172	tags=39%, list=17%, signal=33%	3627/6352/719/6373/6376/4283/3552/3553/1910/2920/79148/2921/1240/1435/80310/6374/3576/6354/7941/7130/23604/2185/3815/6364/4192/566/4282/2919/4345/3554/6368/683/101/11117/57118/4313/5142/146433/6347/7984/5175/4615/1652/51561/1906/8792/961/3672/3569/23236/5295/23765/6372/140885/3958/177
GO:1901099	GO:1901099	negative regulation of signal transduction in absence of ligand	24	0.76538	1.85657	0.000340606	0.0196071	0.0179552	500	tags=29%, list=4%, signal=28%	2537/6376/3552/3553/7124/1437/6591
GO:2001240	GO:2001240	negative regulation of extrinsic apoptotic signaling pathway in absence of ligand	24	0.76538	1.85657	0.000340606	0.0196071	0.0179552	500	tags=29%, list=4%, signal=28%	2537/6376/3552/3553/7124/1437/6591
GO:0030335	GO:0030335	positive regulation of cell migration	405	0.420981	1.47746	0.000349916	0.0199981	0.0183133	2193	tags=24%, list=17%, signal=21%	5031/3627/2159/6352/719/5063/6376/3552/3553/6403/7124/3082/8817/3965/10396/358/57007/1437/54566/9734/4316/1240/1435/80310/6591/958/286077/3576/5743/650/3383/6354/2335/1012/7941/7130/9590/23604/2324/3791/2185/6648/3815/6364/4192/150/59/56920/7852/84913/3554/101/4638/1956/57118/4313/4739/153769/5336/7046/2152/3643/146433/58191/23224/596/3480/2241/6678/6615/7048/5175/11170/51561/1906/10457/1545/961/…
GO:0030595	GO:0030595	leukocyte chemotaxis	140	0.533293	1.7025	0.000385841	0.0215854	0.0197669	1848	tags=34%, list=14%, signal=29%	3627/6352/719/6373/6376/4283/3553/1910/2920/79148/3965/2921/1240/1435/6374/3576/6354/7941/7130/23604/2185/3815/6364/4192/566/4282/7852/2919/6368/683/101/1130/57118/4313/4739/5142/146433/6347/58191/7984/1652/51561/1906/8792/3672/3569/2621
GO:2000147	GO:2000147	positive regulation of cell motility	420	0.429595	1.50897	0.000404405	0.0224657	0.020573	2193	tags=25%, list=17%, signal=22%	5031/3627/2159/6352/719/5063/7018/6376/3552/3553/6403/7124/3082/8817/3965/10396/9806/6865/358/57007/1437/54566/9734/4316/1240/1435/80310/6591/958/286077/3576/5743/650/7291/3383/6354/2335/1012/7941/7130/9590/23604/2324/3791/2185/6648/3815/6364/4192/150/59/56920/7852/375611/84913/3554/101/4638/1956/57118/4313/4739/153769/5336/7046/2152/3643/146433/58191/23224/596/3480/2241/6678/9423/6615/7048/5175/…
GO:0039528	GO:0039528	cytoplasmic pattern recognition receptor signaling pathway in response to virus	27	0.764502	1.89182	0.000528509	0.028955	0.0265156	492	tags=30%, list=4%, signal=29%	8638/4940/79132/64135/54941/55601/330/3665
GO:0002250	GO:0002250	adaptive immune response	271	0.458715	1.5691	0.000535547	0.0291396	0.0266847	2322	tags=34%, list=18%, signal=29%	3662/91543/1191/90865/10673/3134/3106/54941/3553/7124/1604/718/695/3112/10148/9390/634/3665/50856/958/3718/114788/259307/84174/23308/7006/7454/973/5588/1520/60468/3824/3383/5580/3107/182/567/11069/3105/930/23108/2185/11035/6890/3426/4092/716/7294/8631/721/81622/3554/7128/639/5027/5971/3108/6891/715/720/51752/89857/3572/5321/7133/3575/3659/4615/51561/27242/974/8767/8792/5896/29126/3569/11119/64167…
GO:0034121	GO:0034121	regulation of toll-like receptor signaling pathway	57	0.644202	1.84374	0.000554347	0.0299574	0.0274335	2322	tags=40%, list=18%, signal=33%	3662/91543/2672/338382/948/3430/7097/330/3665/7098/11213/7100/7128/7096/27293/3659/57162/92747/10333/5802/9572/9867/64127
GO:0006959	GO:0006959	humoral immune response	92	0.579018	1.76895	0.000559598	0.0300368	0.0275063	1646	tags=39%, list=13%, signal=34%	3627/2/1191/6373/7018/4283/629/3553/2920/7124/1604/718/10148/3075/2921/6374/114788/3576/8547/3105/3426/716/721/566/2919/683/8993/715/6039/720/6347/5199/596/27242/11005/124976
GO:0010517	GO:0010517	regulation of phospholipase activity	40	0.693337	1.86108	0.000586094	0.0306311	0.0280505	1286	tags=30%, list=10%, signal=27%	5031/6352/6401/5330/4035/2769/9170/7294/3815/5997/1956/2261
GO:0032905	GO:0032905	transforming growth factor beta1 production	12	0.865554	1.86247	0.000593826	0.0308324	0.0282348	173	tags=25%, list=1%, signal=25%	4060/1281/6376
GO:0070661	GO:0070661	leukocyte proliferation	228	0.476716	1.59922	0.000600554	0.0309792	0.0283693	1941	tags=29%, list=15%, signal=25%	952/1191/6352/90865/10673/7412/7940/6376/684/3280/3552/6708/83593/3553/1604/695/10148/3965/1437/933/1435/3620/958/3718/259307/4352/23308/973/5588/1636/5580/3105/930/11035/54361/3815/4282/7293/5169/3604/683/7128/5027/146433/1947/3572/596/7133/23385/7048/3575/3659/4615/6655/51561/27242/10457/8767/4773/2615/29126/868/3569/57162/11119/3133/80380
GO:0034329	GO:0034329	cell junction assembly	319	0.437967	1.51338	0.000674276	0.0343362	0.0314434	1766	tags=20%, list=13%, signal=18%	575/145581/2823/22998/2701/56133/56127/347/57717/2702/9074/3553/8128/7124/54413/137075/56123/64084/9806/27253/7097/26045/26167/6591/92737/287/56131/2047/1636/2335/119/8292/59272/147381/1948/5457/3791/94030/2185/375790/54361/4092/51057/7162/2697/3987/8321/43/56122/51208/222256/596/2241/9423/6615/153562/5175/4867/187/11170/2824/23616/57662/8927/4649
GO:0006956	GO:0006956	complement activation	27	0.755881	1.87049	0.000805594	0.040504	0.0370917	1341	tags=56%, list=10%, signal=50%	2/1191/629/3553/1604/718/3075/114788/8547/3426/716/721/715/720/5199
GO:0043270	GO:0043270	positive regulation of ion transport	179	0.490247	1.59974	0.000830889	0.0412536	0.0377781	1186	tags=20%, list=9%, signal=19%	5031/3627/6330/6352/2847/6373/5028/6376/4283/219527/3552/3783/3553/3784/54413/6865/5174/3718/6532/287/9104/30845/1520/59272/9472/2257/930/5243/150/4282/4638/9002/5027/51393/5336/6781
GO:0060349	GO:0060349	bone morphogenesis	71	0.598859	1.77751	0.000845237	0.0417054	0.0381918	1286	tags=20%, list=10%, signal=18%	249/1281/6474/4146/2690/8817/56603/658/7291/54/158326/4487/6781/2261
GO:0140374	GO:0140374	antiviral innate immune response	16	0.800584	1.83207	0.000872801	0.042537	0.0389533	296	tags=25%, list=2%, signal=24%	3627/4599/3434/4938
GO:0007416	GO:0007416	synapse assembly	119	0.538255	1.69735	0.000895727	0.0433882	0.0397328	839	tags=21%, list=6%, signal=20%	575/145581/2823/56133/56127/57717/8128/54413/56123/64084/9806/27253/7097/26045/26167/92737/56131/2047/119/8292/147381/1948/5457/94030/375790
GO:0070665	GO:0070665	positive regulation of leukocyte proliferation	114	0.541821	1.6934	0.0009478	0.0453269	0.0415082	1941	tags=34%, list=15%, signal=29%	952/6352/10673/7412/684/3280/3552/6708/3553/1604/695/10148/3965/1437/1435/958/3718/4352/23308/5588/3105/3815/4282/7293/683/146433/1947/3572/596/7048/4615/51561/8767/4773/29126/3569/57162/3133/80380
GO:0032728	GO:0032728	positive regulation of interferon-beta production	33	0.706403	1.8158	0.000955877	0.0453269	0.0415082	680	tags=27%, list=5%, signal=26%	4939/4940/79132/64135/9636/4938/7097/3665/7098
GO:1903557	GO:1903557	positive regulation of tumor necrosis factor superfamily cytokine production	75	0.576207	1.72313	0.00102211	0.0480452	0.0439976	1913	tags=37%, list=15%, signal=32%	1191/4939/90865/4940/948/3552/64135/695/4938/3965/7097/7291/7098/9590/120892/566/4282/101/5336/3459/7096/4615/1652/51561/8767/5663/3569/3133
GO:0002688	GO:0002688	regulation of leukocyte chemotaxis	80	0.562022	1.68576	0.00105076	0.0485304	0.0444418	1848	tags=31%, list=14%, signal=27%	3627/6352/719/79148/3965/1240/1435/3576/6354/7941/7130/23604/2185/4192/4282/683/57118/4739/146433/6347/1652/51561/1906/3569/2621
