# Supplementary material for: Conversion of placental hemogenic endothelial cells to hematopoietic stem and progenitor cells
Source: Cell Discov. 2025 Jan 28;11:9. doi: 10.1038/s41421-024-00760-2 (PMC11775181; doi:10.1038/s41421-024-00760-2)
Supplement: Supplementary file 4 — Supplementary Table S3 [file 41421_2024_760_MOESM4_ESM.xlsx]

## Sheet: Cell Type
Supplementary Table S3: Information of 10× Genomics Single Cells RNA Sequencing Data
Cell type	Population	Cell number	Library Type
aHE induced cells	GFP+Ptprc+ cells	3012	10× Genomics
pHE induced cells	GFP+Ptprc+ cells	2.966	10× Genomics

## Sheet: Cell annotation-aHE induced
	p_val	avg_logFC	pct.1	pct.2	p_val_adj	cluster	gene
1	0	1.69334	0.956	0.049	0	aHE-iHSPC1	Gata2
2	0	1.43377	0.711	0.016	0	aHE-iHSPC1	Ms4a2
3	0	1.29225	0.622	0.009	0	aHE-iHSPC1	Scin
4	0	1.08932	0.822	0.018	0	aHE-iHSPC1	Il1rl1
5	2.46147e-303	0.989632	0.57	0.006	3.9354e-299	aHE-iHSPC1	Rnase12
6	4.6051e-303	0.770538	0.696	0.016	7.36263e-299	aHE-iHSPC1	Slc18a2
7	3.05765e-301	1.20114	0.674	0.014	4.88857e-297	aHE-iHSPC1	Cd200r3
8	1.61533e-265	0.662459	0.593	0.012	2.5826e-261	aHE-iHSPC1	Slc22a3
9	7.21658e-240	0.757544	0.533	0.01	1.15379e-235	aHE-iHSPC1	Perp
10	2.60792e-234	1.76714	0.867	0.06	4.16954e-230	aHE-iHSPC1	Hdc
11	9.71813e-220	1.06416	0.585	0.019	1.55374e-215	aHE-iHSPC1	Cyp11a1
12	8.77495e-217	0.488316	0.43	0.005	1.40294e-212	aHE-iHSPC1	Homer2
13	4.30197e-186	0.988654	0.667	0.04	6.87799e-182	aHE-iHSPC1	Ikzf2
14	4.78619e-184	1.01215	0.659	0.039	7.65217e-180	aHE-iHSPC1	Nkg7
15	8.08107e-184	3.11476	0.933	0.117	1.292e-179	aHE-iHSPC1	Cpa3
16	2.32962e-168	0.716783	0.593	0.033	3.7246e-164	aHE-iHSPC1	Alox5
17	2.26146e-161	0.478143	0.474	0.018	3.61562e-157	aHE-iHSPC1	Lat
18	4.76366e-160	0.414626	0.356	0.007	7.61615e-156	aHE-iHSPC1	Slc45a3
19	2.04315e-157	0.378777	0.333	0.005	3.26659e-153	aHE-iHSPC1	Il4
20	4.54029e-153	0.287336	0.311	0.004	7.25902e-149	aHE-iHSPC1	Zbtb16
21	5.88006e-151	0.357339	0.281	0.002	9.40104e-147	aHE-iHSPC1	Auts2
22	9.66739e-150	0.61182	0.541	0.031	1.54562e-145	aHE-iHSPC1	Angpt1
23	4.30906e-149	0.437598	0.467	0.02	6.88932e-145	aHE-iHSPC1	Tesc
24	1.56485e-142	0.407051	0.4	0.014	2.50188e-138	aHE-iHSPC1	St6galnac3
25	1.33315e-140	0.330081	0.37	0.011	2.13144e-136	aHE-iHSPC1	Gata1
26	2.02959e-135	0.644897	0.541	0.037	3.2449e-131	aHE-iHSPC1	Cd55
27	1.41458e-134	0.493868	0.311	0.007	2.26163e-130	aHE-iHSPC1	Rab27b
28	3.06749e-129	0.365336	0.356	0.012	4.9043e-125	aHE-iHSPC1	Itga2b
29	3.75144e-126	0.445329	0.415	0.02	5.9978e-122	aHE-iHSPC1	Emid1
30	6.67231e-125	0.494108	0.563	0.046	1.06677e-120	aHE-iHSPC1	Rab37
31	1.19457e-113	0.523945	0.452	0.03	1.90987e-109	aHE-iHSPC1	Padi2
32	8.01582e-109	0.354197	0.274	0.007	1.28157e-104	aHE-iHSPC1	Csrp3
33	2.17948e-108	2.00547	0.348	0.016	3.48455e-104	aHE-iHSPC1	Gzmb
34	1.84505e-104	2.0841	0.422	0.029	2.94986e-100	aHE-iHSPC1	Prss34
35	3.49322e-103	0.512829	0.304	0.011	5.58496e-99	aHE-iHSPC1	Il6
36	7.62334e-102	0.52482	0.422	0.03	1.21882e-97	aHE-iHSPC1	4930519L02Rik
37	1.12377e-100	0.401847	0.474	0.04	1.79668e-96	aHE-iHSPC1	Tuba8
38	1.39932e-94	0.267712	0.252	0.008	2.23723e-90	aHE-iHSPC1	Tdrd5
39	1.69381e-92	1.46864	0.444	0.039	2.70806e-88	aHE-iHSPC1	Mcpt8
40	6.20776e-90	2.26451	0.97	0.38	9.92497e-86	aHE-iHSPC1	Cd63
41	3.14043e-89	0.655828	0.585	0.08	5.02091e-85	aHE-iHSPC1	Stx3
42	6.38874e-83	0.269545	0.274	0.013	1.02143e-78	aHE-iHSPC1	Prkca
43	1.39437e-79	2.25297	1	0.886	2.22932e-75	aHE-iHSPC1	Srgn
44	2.80131e-77	0.713741	0.681	0.133	4.47873e-73	aHE-iHSPC1	Tespa1
45	1.15468e-76	0.984605	0.77	0.193	1.8461e-72	aHE-iHSPC1	Fut8
46	2.47271e-73	0.389494	0.333	0.026	3.95336e-69	aHE-iHSPC1	Rom1
47	4.15771e-72	1.18608	0.978	0.485	6.64735e-68	aHE-iHSPC1	Nedd4
48	1.56574e-71	0.73652	0.667	0.128	2.5033e-67	aHE-iHSPC1	2024-09-01
49	1.97948e-71	0.774355	0.659	0.142	3.1648e-67	aHE-iHSPC1	Fam129a
50	7.89626e-68	0.644327	0.644	0.138	1.26245e-63	aHE-iHSPC1	Oaf
51	5.1362e-67	0.320357	0.363	0.036	8.21175e-63	aHE-iHSPC1	Arhgap6
52	1.06852e-65	0.800012	0.667	0.158	1.70835e-61	aHE-iHSPC1	Ptprs
53	6.66662e-65	0.824998	0.748	0.212	1.06586e-60	aHE-iHSPC1	Csf2rb2
54	1.63703e-64	0.785108	0.659	0.155	2.61728e-60	aHE-iHSPC1	Flnb
55	2.92083e-63	0.570272	0.585	0.117	4.66983e-59	aHE-iHSPC1	P2rx1
56	1.72805e-62	1.04017	0.815	0.304	2.76281e-58	aHE-iHSPC1	Mns1
57	1.35144e-61	2.47987	0.978	0.805	2.16068e-57	aHE-iHSPC1	Ifitm1
58	1.69981e-60	0.417766	0.43	0.06	2.71766e-56	aHE-iHSPC1	Adora3
59	1.8107e-56	0.90503	0.704	0.213	2.89495e-52	aHE-iHSPC1	Igf1r
60	2.35441e-56	0.659356	0.6	0.14	3.76423e-52	aHE-iHSPC1	Papss2
61	1.1002e-55	0.647631	0.519	0.101	1.75899e-51	aHE-iHSPC1	Cd200r4
62	1.91073e-55	0.38376	0.37	0.048	3.05487e-51	aHE-iHSPC1	Acss2
63	3.10036e-55	0.454021	0.4	0.058	4.95686e-51	aHE-iHSPC1	Cebpa
64	1.02532e-54	0.977288	0.926	0.515	1.63929e-50	aHE-iHSPC1	Casp3
65	3.07074e-53	0.573656	0.437	0.073	4.9095e-49	aHE-iHSPC1	Hgf
66	1.15471e-52	0.427303	0.563	0.12	1.84614e-48	aHE-iHSPC1	Acap1
67	9.07658e-51	1.05188	0.933	0.664	1.45116e-46	aHE-iHSPC1	Csf2rb
68	1.07239e-50	1.06081	0.919	0.49	1.71454e-46	aHE-iHSPC1	Tent5a
69	3.80759e-49	0.75338	0.859	0.393	6.08758e-45	aHE-iHSPC1	Rgs18
70	5.86874e-48	0.305716	0.363	0.052	9.38295e-44	aHE-iHSPC1	Tmem64
71	2.46938e-47	0.957002	0.933	0.505	3.94804e-43	aHE-iHSPC1	Cd9
72	4.97893e-47	0.472084	0.467	0.095	7.96032e-43	aHE-iHSPC1	Spns3
73	5.10335e-47	0.510828	0.57	0.144	8.15924e-43	aHE-iHSPC1	Eef2k
74	4.62347e-45	0.806802	1	0.956	7.39201e-41	aHE-iHSPC1	Cmtm7
75	8.4322e-43	0.978503	0.911	0.542	1.34814e-38	aHE-iHSPC1	Fcgr3
76	2.22473e-42	0.260834	0.252	0.027	3.5569e-38	aHE-iHSPC1	Tacstd2
77	2.90181e-42	0.73329	0.652	0.213	4.63942e-38	aHE-iHSPC1	Itgb7
78	1.54897e-41	0.578024	0.585	0.175	2.47649e-37	aHE-iHSPC1	Rab44
79	5.51987e-39	0.647502	0.63	0.213	8.82517e-35	aHE-iHSPC1	Pdcd4
80	1.23685e-38	0.667052	0.704	0.282	1.97748e-34	aHE-iHSPC1	Cbfa2t3
81	3.01241e-38	0.431268	0.393	0.08	4.81625e-34	aHE-iHSPC1	Tbc1d4
82	1.0902e-37	0.35734	0.437	0.099	1.74302e-33	aHE-iHSPC1	Chst15
83	2.46127e-37	0.77761	0.756	0.318	3.93508e-33	aHE-iHSPC1	Crip1
84	8.49968e-37	0.642991	0.889	0.581	1.35893e-32	aHE-iHSPC1	Nucb1
85	1.48317e-36	0.349162	0.363	0.07	2.3713e-32	aHE-iHSPC1	Gfod1
86	1.87247e-36	0.385792	1	1	2.99371e-32	aHE-iHSPC1	Rps7
87	1.29213e-35	0.389326	0.407	0.091	2.06586e-31	aHE-iHSPC1	Abca2
88	2.06113e-35	0.35477	0.267	0.038	3.29533e-31	aHE-iHSPC1	Csf1
89	4.14843e-35	0.509398	0.422	0.099	6.63251e-31	aHE-iHSPC1	Syne1
90	7.51611e-35	0.807421	0.511	0.148	1.20168e-30	aHE-iHSPC1	Kit
91	9.29905e-35	0.286052	0.267	0.039	1.48673e-30	aHE-iHSPC1	Inpp4b
92	1.01426e-34	1.02363	0.889	0.634	1.6216e-30	aHE-iHSPC1	Runx1
93	9.42789e-34	0.489927	0.711	0.293	1.50733e-29	aHE-iHSPC1	Cst7
94	3.04391e-33	0.596279	0.867	0.533	4.8666e-29	aHE-iHSPC1	Adk
95	3.9045e-33	0.573701	0.459	0.123	6.24251e-29	aHE-iHSPC1	Npl
96	4.78962e-33	0.302563	1	1	7.65765e-29	aHE-iHSPC1	Rpl39
97	1.22185e-32	0.413446	0.541	0.178	1.95349e-28	aHE-iHSPC1	Gse1
98	3.54936e-32	0.707773	0.919	0.695	5.67471e-28	aHE-iHSPC1	Man2b1
99	4.9339e-32	0.374294	0.4	0.094	7.88832e-28	aHE-iHSPC1	Adgrg1
100	1.22948e-31	0.277139	0.319	0.061	1.96569e-27	aHE-iHSPC1	Mylip
101	1.39599e-31	0.305095	1	1	2.23191e-27	aHE-iHSPC1	Rpl37a
102	2.94494e-31	0.675616	0.978	0.762	4.70837e-27	aHE-iHSPC1	Xist
103	6.37934e-31	0.479517	0.615	0.239	1.01993e-26	aHE-iHSPC1	Chd3
104	1.00673e-30	0.549889	0.548	0.194	1.60956e-26	aHE-iHSPC1	Rapsn
105	1.4094e-30	0.885689	0.785	0.465	2.25334e-26	aHE-iHSPC1	Ier3
106	3.15717e-30	0.510099	1	0.996	5.04768e-26	aHE-iHSPC1	Ifitm2
107	8.65204e-30	0.567342	0.807	0.523	1.38329e-25	aHE-iHSPC1	Atp13a3
108	1.59285e-29	0.486341	0.719	0.366	2.54665e-25	aHE-iHSPC1	Hacd1
109	1.64598e-29	0.292863	1	1	2.63159e-25	aHE-iHSPC1	Rps24
110	2.95366e-29	0.421349	0.511	0.17	4.72232e-25	aHE-iHSPC1	Tiam1
111	3.96338e-29	0.28319	1	1	6.33665e-25	aHE-iHSPC1	Rps10
112	8.05089e-29	0.613759	0.948	0.78	1.28718e-24	aHE-iHSPC1	Rabac1
113	1.03019e-28	0.355191	0.474	0.145	1.64707e-24	aHE-iHSPC1	Rcn1
114	2.18412e-28	0.338546	0.437	0.126	3.49197e-24	aHE-iHSPC1	Hip1r
115	3.43483e-28	0.760798	0.993	0.951	5.4916e-24	aHE-iHSPC1	Myl12b
116	3.72748e-28	0.61972	0.963	0.812	5.95949e-24	aHE-iHSPC1	H2afv
117	8.37336e-28	0.720015	0.881	0.632	1.33873e-23	aHE-iHSPC1	Emilin2
118	1.32767e-27	0.297118	0.333	0.074	2.12269e-23	aHE-iHSPC1	Spint2
119	4.75971e-27	0.430309	0.526	0.193	7.60982e-23	aHE-iHSPC1	Tspan32
120	5.45096e-27	0.745539	0.578	0.243	8.715e-23	aHE-iHSPC1	Egr1
121	1.09281e-26	0.292391	1	1	1.74719e-22	aHE-iHSPC1	Rps27
122	1.9851e-26	0.585326	0.867	0.628	3.17378e-22	aHE-iHSPC1	Ppp3ca
123	2.25276e-26	0.316167	0.356	0.084	3.60172e-22	aHE-iHSPC1	Ctla2a
124	3.3346e-26	0.387596	0.444	0.141	5.33136e-22	aHE-iHSPC1	Ston2
125	7.86433e-26	0.4928	0.504	0.187	1.25735e-21	aHE-iHSPC1	Il18rap
126	8.8138e-26	0.283656	0.356	0.093	1.40915e-21	aHE-iHSPC1	C1qtnf12
127	9.04439e-26	0.552357	0.807	0.529	1.44602e-21	aHE-iHSPC1	Spn
128	1.09762e-25	0.474174	1	0.993	1.75488e-21	aHE-iHSPC1	Lgals1
129	1.24525e-25	0.477293	0.6	0.263	1.99091e-21	aHE-iHSPC1	Arhgap15
130	1.46815e-25	0.362137	0.407	0.119	2.34728e-21	aHE-iHSPC1	Nhsl2
131	1.65606e-25	0.508861	0.978	0.958	2.6477e-21	aHE-iHSPC1	Sec11c
132	2.05999e-25	0.308007	0.304	0.068	3.29351e-21	aHE-iHSPC1	Arap3
133	2.58161e-25	0.279141	1	1	4.12748e-21	aHE-iHSPC1	Rpl35
134	2.60503e-25	0.27367	1	1	4.16492e-21	aHE-iHSPC1	Rpl38
135	9.10103e-25	0.603726	0.963	0.808	1.45507e-20	aHE-iHSPC1	Cks2
136	2.76723e-24	0.529609	0.919	0.783	4.42424e-20	aHE-iHSPC1	Rfc2
137	5.66859e-24	0.286662	1	1	9.06294e-20	aHE-iHSPC1	Rps4x
138	9.01803e-24	0.675848	0.874	0.686	1.4418e-19	aHE-iHSPC1	Ero1l
139	1.51821e-23	0.265733	0.326	0.082	2.42731e-19	aHE-iHSPC1	Nav1
140	5.17489e-23	0.50566	0.881	0.715	8.27362e-19	aHE-iHSPC1	Trappc6a
141	1.31063e-22	0.550905	0.993	0.949	2.09543e-18	aHE-iHSPC1	Stmn1
142	2.03619e-22	0.929493	0.941	0.887	3.25546e-18	aHE-iHSPC1	Lmo4
143	2.13553e-22	0.986136	0.785	0.497	3.41428e-18	aHE-iHSPC1	Serpinb1a
144	2.47524e-22	0.275087	0.289	0.068	3.95742e-18	aHE-iHSPC1	Gnb4
145	3.84288e-22	0.615957	0.963	0.821	6.144e-18	aHE-iHSPC1	S100a10
146	4.40339e-22	0.624638	0.659	0.336	7.04014e-18	aHE-iHSPC1	Myb
147	4.97307e-22	0.532579	0.926	0.767	7.95094e-18	aHE-iHSPC1	Gng12
148	5.19734e-22	1.88398	0.267	0.062	8.30951e-18	aHE-iHSPC1	Cma1
149	5.45579e-22	0.312905	1	1	8.72271e-18	aHE-iHSPC1	Rpl7
150	6.16212e-22	0.292865	1	1	9.85199e-18	aHE-iHSPC1	Rps5
151	8.64157e-22	0.710032	0.526	0.236	1.38161e-17	aHE-iHSPC1	Id1
152	8.79373e-22	1.43407	0.733	0.472	1.40594e-17	aHE-iHSPC1	Mpo
153	9.4894e-22	0.443175	0.659	0.35	1.51717e-17	aHE-iHSPC1	Aff4
154	1.67267e-21	0.370908	0.481	0.194	2.67426e-17	aHE-iHSPC1	Arl4a
155	3.7012e-21	0.426348	0.741	0.444	5.91748e-17	aHE-iHSPC1	Nt5c3
156	4.56934e-21	0.290441	1	1	7.30547e-17	aHE-iHSPC1	Rpl10
157	5.03447e-21	0.311299	0.467	0.172	8.04911e-17	aHE-iHSPC1	Kdm5b
158	2.695e-20	0.261628	1	1	4.30876e-16	aHE-iHSPC1	Rpl18a
159	3.17587e-20	0.363983	0.378	0.126	5.07758e-16	aHE-iHSPC1	Casz1
160	5.6887e-20	0.556218	0.711	0.433	9.0951e-16	aHE-iHSPC1	Hist1h1c
161	6.40797e-20	0.468085	0.704	0.426	1.02451e-15	aHE-iHSPC1	Cux1
162	6.52042e-20	0.890281	0.919	0.89	1.04248e-15	aHE-iHSPC1	Mpc2
163	9.30185e-20	0.379721	0.444	0.172	1.48718e-15	aHE-iHSPC1	Nfe2
164	9.41819e-20	0.406822	0.511	0.226	1.50578e-15	aHE-iHSPC1	Ssbp3
165	1.01338e-19	0.255267	0.341	0.102	1.62019e-15	aHE-iHSPC1	Rab4a
166	1.03514e-19	0.539339	0.881	0.717	1.65498e-15	aHE-iHSPC1	Lbr
167	1.34849e-19	0.254676	0.304	0.083	2.15596e-15	aHE-iHSPC1	Tfdp2
168	1.83041e-19	0.42662	0.741	0.456	2.92646e-15	aHE-iHSPC1	Itm2c
169	3.80068e-19	0.570059	0.874	0.637	6.07653e-15	aHE-iHSPC1	Neat1
170	5.71479e-19	0.327327	1	0.996	9.1368e-15	aHE-iHSPC1	Rpl14
171	9.45747e-19	0.457691	0.97	0.893	1.51206e-14	aHE-iHSPC1	Tax1bp1
172	9.78224e-19	0.321364	0.496	0.216	1.56399e-14	aHE-iHSPC1	Galnt6
173	1.15859e-18	0.800187	0.585	0.285	1.85235e-14	aHE-iHSPC1	Ms4a3
174	1.33919e-18	0.312675	0.444	0.178	2.14109e-14	aHE-iHSPC1	Ndst2
175	1.77402e-18	0.353468	0.422	0.162	2.8363e-14	aHE-iHSPC1	Adgrg3
176	2.19506e-18	0.392136	0.407	0.154	3.50946e-14	aHE-iHSPC1	Cxcr4
177	2.23272e-18	0.379646	0.615	0.332	3.56967e-14	aHE-iHSPC1	Fbxo9
178	3.37312e-18	0.31447	0.356	0.117	5.39295e-14	aHE-iHSPC1	Slc2a3
179	3.53004e-18	0.541801	0.807	0.597	5.64383e-14	aHE-iHSPC1	Cyp51
180	3.6658e-18	0.4415	0.519	0.249	5.86089e-14	aHE-iHSPC1	Hipk2
181	4.83517e-18	0.256369	1	1	7.73047e-14	aHE-iHSPC1	Rps3
182	5.88689e-18	0.428449	0.815	0.659	9.41196e-14	aHE-iHSPC1	Hmgn5
183	6.29339e-18	0.314456	0.459	0.194	1.00619e-13	aHE-iHSPC1	Lockd
184	6.94027e-18	0.358507	0.719	0.464	1.10961e-13	aHE-iHSPC1	Csrp1
185	9.00021e-18	0.303294	0.319	0.1	1.43895e-13	aHE-iHSPC1	Edem3
186	1.67602e-17	0.39709	0.496	0.233	2.67962e-13	aHE-iHSPC1	Csgalnact2
187	1.76543e-17	0.255815	0.363	0.125	2.82256e-13	aHE-iHSPC1	Pafah2
188	1.96152e-17	0.387453	0.452	0.177	3.13608e-13	aHE-iHSPC1	Rgs1
189	2.70063e-17	0.640368	0.77	0.554	4.31777e-13	aHE-iHSPC1	Ier2
190	2.74575e-17	0.345978	0.356	0.124	4.38991e-13	aHE-iHSPC1	Tmem71
191	3.5819e-17	0.327401	0.526	0.246	5.72675e-13	aHE-iHSPC1	Vezf1
192	5.53336e-17	0.39916	0.696	0.446	8.84673e-13	aHE-iHSPC1	Dapp1
193	5.82484e-17	0.572092	0.459	0.201	9.31276e-13	aHE-iHSPC1	Vamp5
194	6.04759e-17	0.317157	0.474	0.206	9.66889e-13	aHE-iHSPC1	P2ry14
195	7.83901e-17	0.372593	0.889	0.759	1.2533e-12	aHE-iHSPC1	Cnpy2
196	8.34368e-17	0.415639	0.926	0.838	1.33399e-12	aHE-iHSPC1	Ncor1
197	9.3035e-17	0.470036	0.541	0.266	1.48744e-12	aHE-iHSPC1	Gpr183
198	1.75353e-16	0.433814	0.593	0.33	2.80355e-12	aHE-iHSPC1	Add3
199	1.82039e-16	0.333757	1	0.992	2.91043e-12	aHE-iHSPC1	Ssr4
200	1.98599e-16	0.251333	1	1	3.17521e-12	aHE-iHSPC1	Rps18
201	2.31484e-16	0.619341	0.637	0.404	3.70097e-12	aHE-iHSPC1	Atp8b4
202	2.68176e-16	0.342143	0.985	0.974	4.28759e-12	aHE-iHSPC1	Ywhaz
203	3.33773e-16	0.267235	0.4	0.153	5.33636e-12	aHE-iHSPC1	Rfesd
204	3.83871e-16	0.389658	0.77	0.527	6.13733e-12	aHE-iHSPC1	Ankrd12
205	6.02179e-16	0.412436	0.548	0.298	9.62764e-12	aHE-iHSPC1	Glb1
206	1.54221e-15	0.487623	0.97	0.959	2.46568e-11	aHE-iHSPC1	Fxyd5
207	1.95403e-15	0.620733	0.793	0.671	3.1241e-11	aHE-iHSPC1	Itga4
208	2.25347e-15	0.50064	0.874	0.739	3.60286e-11	aHE-iHSPC1	Mki67
209	2.46386e-15	0.264902	1	0.998	3.93921e-11	aHE-iHSPC1	Gnas
210	2.77561e-15	0.38755	0.719	0.517	4.43764e-11	aHE-iHSPC1	Carnmt1
211	3.24882e-15	0.370983	0.993	0.995	5.19421e-11	aHE-iHSPC1	Cd47
212	3.80661e-15	0.430915	0.637	0.423	6.086e-11	aHE-iHSPC1	E2f8
213	4.24433e-15	0.491164	0.941	0.879	6.78584e-11	aHE-iHSPC1	Myh9
214	4.62492e-15	0.344046	0.726	0.47	7.39432e-11	aHE-iHSPC1	Cd37
215	5.56133e-15	0.344171	0.393	0.167	8.89146e-11	aHE-iHSPC1	Rbl2
216	7.21912e-15	0.264044	0.444	0.189	1.15419e-10	aHE-iHSPC1	Tspan13
217	8.4504e-15	0.344989	0.704	0.458	1.35105e-10	aHE-iHSPC1	Lpcat2
218	8.75821e-15	0.412996	0.859	0.803	1.40026e-10	aHE-iHSPC1	Plgrkt
219	9.60709e-15	0.363486	0.607	0.369	1.53598e-10	aHE-iHSPC1	Tnrc6b
220	2.35354e-14	0.276815	1	1	3.76284e-10	aHE-iHSPC1	Rplp1
221	2.48707e-14	0.361415	0.852	0.723	3.97633e-10	aHE-iHSPC1	Rbfa
222	3.06358e-14	0.48642	0.733	0.553	4.89806e-10	aHE-iHSPC1	Plp2
223	5.18786e-14	0.377537	0.889	0.77	8.29435e-10	aHE-iHSPC1	Mpc1
224	6.50683e-14	0.542	0.511	0.271	1.04031e-09	aHE-iHSPC1	Cyp4f18
225	6.58808e-14	0.349107	0.748	0.562	1.0533e-09	aHE-iHSPC1	2024-09-11
226	6.89837e-14	0.373586	0.6	0.363	1.10291e-09	aHE-iHSPC1	Tut4
227	8.61939e-14	0.412428	0.815	0.656	1.37807e-09	aHE-iHSPC1	P2rx4
228	9.4281e-14	0.256568	0.348	0.133	1.50736e-09	aHE-iHSPC1	Rgcc
229	1.21578e-13	0.346305	0.978	0.945	1.94378e-09	aHE-iHSPC1	Creg1
230	1.28067e-13	0.373132	1	0.999	2.04754e-09	aHE-iHSPC1	Itm2b
231	1.41843e-13	0.300417	0.533	0.287	2.26778e-09	aHE-iHSPC1	Runx3
232	1.6214e-13	0.346576	0.985	0.978	2.59229e-09	aHE-iHSPC1	Calm2
233	2.07159e-13	0.315449	0.733	0.563	3.31206e-09	aHE-iHSPC1	Slc9a3r1
234	2.10181e-13	0.356077	0.859	0.722	3.36037e-09	aHE-iHSPC1	Fundc2
235	2.38709e-13	0.259925	0.385	0.161	3.81647e-09	aHE-iHSPC1	Pde4d
236	2.53663e-13	0.320097	0.526	0.293	4.05556e-09	aHE-iHSPC1	Bin1
237	2.69506e-13	0.251967	1	0.999	4.30886e-09	aHE-iHSPC1	Rpl10a
238	2.75743e-13	0.262107	0.326	0.125	4.40858e-09	aHE-iHSPC1	Emc9
239	3.2953e-13	0.299573	0.43	0.2	5.26852e-09	aHE-iHSPC1	Orai2
240	4.61321e-13	0.261638	0.385	0.168	7.37561e-09	aHE-iHSPC1	Zfp704
241	7.1197e-13	0.377483	0.496	0.257	1.1383e-08	aHE-iHSPC1	Slc7a8
242	7.24218e-13	0.255068	0.519	0.274	1.15788e-08	aHE-iHSPC1	Ssbp2
243	7.88965e-13	0.351522	0.556	0.308	1.2614e-08	aHE-iHSPC1	Ltb4r1
244	8.7233e-13	0.290267	1	0.987	1.39468e-08	aHE-iHSPC1	Ppib
245	1.04555e-12	1.05629	0.822	0.829	1.67163e-08	aHE-iHSPC1	Anxa1
246	1.18735e-12	0.329912	0.467	0.241	1.89833e-08	aHE-iHSPC1	Il3ra
247	1.1903e-12	0.301275	1	1	1.90305e-08	aHE-iHSPC1	Malat1
248	1.20392e-12	0.284952	0.474	0.257	1.92483e-08	aHE-iHSPC1	Kdm6b
249	1.82e-12	0.285314	0.467	0.24	2.90981e-08	aHE-iHSPC1	Fyn
250	2.01782e-12	0.397217	0.496	0.26	3.22608e-08	aHE-iHSPC1	Ptprcap
251	2.26028e-12	0.607235	0.904	0.933	3.61373e-08	aHE-iHSPC1	Alox5ap
252	2.48578e-12	0.259375	0.474	0.235	3.97426e-08	aHE-iHSPC1	Pecam1
253	2.81762e-12	0.341495	0.822	0.75	4.50482e-08	aHE-iHSPC1	Taok3
254	2.99439e-12	0.364605	0.807	0.688	4.78743e-08	aHE-iHSPC1	Ikzf1
255	3.08938e-12	0.30172	0.963	0.936	4.9393e-08	aHE-iHSPC1	H2afj
256	3.15721e-12	0.369921	0.807	0.676	5.04775e-08	aHE-iHSPC1	Sfxn1
257	4.44178e-12	0.310756	0.4	0.192	7.10152e-08	aHE-iHSPC1	Hdac7
258	4.50073e-12	0.255854	0.407	0.195	7.19577e-08	aHE-iHSPC1	Heatr5a
259	5.28755e-12	0.260834	1	0.997	8.45373e-08	aHE-iHSPC1	Rpl36a
260	5.36587e-12	0.384811	0.793	0.65	8.57895e-08	aHE-iHSPC1	Tyms
261	6.44546e-12	0.301701	0.978	0.974	1.0305e-07	aHE-iHSPC1	Metap2
262	7.28342e-12	0.356745	0.881	0.755	1.16447e-07	aHE-iHSPC1	Zfp36l2
263	7.73759e-12	0.497453	0.726	0.609	1.23709e-07	aHE-iHSPC1	Lat2
264	9.82346e-12	0.323922	0.926	0.797	1.57057e-07	aHE-iHSPC1	Pcmt1
265	1.15646e-11	0.311144	0.422	0.216	1.84895e-07	aHE-iHSPC1	Atp2a3
266	1.3812e-11	0.33059	0.822	0.688	2.20826e-07	aHE-iHSPC1	Ndfip1
267	1.45541e-11	0.337075	0.467	0.25	2.32691e-07	aHE-iHSPC1	Cd200r1
268	1.53306e-11	0.414785	0.8	0.683	2.45106e-07	aHE-iHSPC1	Hk2
269	1.55358e-11	0.27704	0.356	0.159	2.48386e-07	aHE-iHSPC1	Mfge8
270	2.39931e-11	0.283095	0.593	0.412	3.83601e-07	aHE-iHSPC1	Vkorc1
271	2.48679e-11	0.338654	0.63	0.429	3.97588e-07	aHE-iHSPC1	Pde6d
272	2.67086e-11	0.297728	0.43	0.225	4.27017e-07	aHE-iHSPC1	Ripor2
273	2.96969e-11	0.300261	0.474	0.267	4.74794e-07	aHE-iHSPC1	Tec
274	3.25832e-11	0.36527	0.6	0.435	5.2094e-07	aHE-iHSPC1	Rin3
275	3.90266e-11	0.344813	0.585	0.378	6.23958e-07	aHE-iHSPC1	Vat1
276	4.1739e-11	0.301338	0.541	0.336	6.67324e-07	aHE-iHSPC1	Nrm
277	4.26582e-11	0.27211	0.378	0.179	6.82019e-07	aHE-iHSPC1	2024-03-08
278	4.43544e-11	0.309823	0.748	0.637	7.09139e-07	aHE-iHSPC1	Kmt2e
279	5.56506e-11	0.316074	0.719	0.555	8.89743e-07	aHE-iHSPC1	Os9
280	5.67016e-11	0.395459	0.593	0.395	9.06544e-07	aHE-iHSPC1	Hmgb3
281	6.06791e-11	0.593063	0.889	0.767	9.70137e-07	aHE-iHSPC1	Hist1h2ap
282	6.2029e-11	0.258293	1	0.985	9.9172e-07	aHE-iHSPC1	Hmgb1
283	6.59836e-11	0.323219	0.748	0.582	1.05495e-06	aHE-iHSPC1	Sh3kbp1
284	6.88987e-11	0.300092	1	0.979	1.10155e-06	aHE-iHSPC1	Emp3
285	7.00642e-11	0.403234	0.919	0.797	1.12019e-06	aHE-iHSPC1	Top2a
286	7.27781e-11	0.37843	0.689	0.54	1.16358e-06	aHE-iHSPC1	Herc1
287	7.69507e-11	0.336429	0.585	0.393	1.23029e-06	aHE-iHSPC1	Chd2
288	1.19488e-10	0.273357	0.548	0.348	1.91037e-06	aHE-iHSPC1	Acyp1
289	1.22806e-10	0.412659	0.289	0.121	1.96342e-06	aHE-iHSPC1	Cd24a
290	1.25309e-10	0.275686	0.896	0.802	2.00344e-06	aHE-iHSPC1	Rtf1
291	1.26724e-10	0.282471	0.615	0.412	2.02606e-06	aHE-iHSPC1	Klhdc2
292	1.73686e-10	0.346779	0.963	0.912	2.7769e-06	aHE-iHSPC1	Gas5
293	1.92994e-10	0.323897	0.748	0.569	3.08558e-06	aHE-iHSPC1	Kcnq1ot1
294	2.10778e-10	0.286326	0.874	0.784	3.36992e-06	aHE-iHSPC1	Paip2
295	2.55906e-10	0.290932	0.881	0.786	4.09142e-06	aHE-iHSPC1	Rp9
296	2.94557e-10	0.287906	0.941	0.934	4.70937e-06	aHE-iHSPC1	Rsrp1
297	3.14402e-10	0.346739	0.837	0.746	5.02666e-06	aHE-iHSPC1	2410006H16Rik
298	3.79559e-10	0.265678	0.481	0.277	6.06839e-06	aHE-iHSPC1	Klf7
299	3.92005e-10	0.325345	0.8	0.766	6.26737e-06	aHE-iHSPC1	Arpc1a
300	4.90388e-10	0.289024	0.4	0.219	7.84032e-06	aHE-iHSPC1	Prkar2b
301	5.111e-10	0.328594	0.941	0.938	8.17147e-06	aHE-iHSPC1	P4hb
302	5.60124e-10	0.256162	0.941	0.947	8.95526e-06	aHE-iHSPC1	Tmem160
303	5.91497e-10	0.27532	0.63	0.43	9.45685e-06	aHE-iHSPC1	Asph
304	6.72723e-10	0.260035	0.459	0.258	1.07555e-05	aHE-iHSPC1	Mospd2
305	8.99525e-10	0.404131	0.815	0.697	1.43816e-05	aHE-iHSPC1	H2afx
306	1.00653e-09	0.317722	0.852	0.766	1.60923e-05	aHE-iHSPC1	Hp1bp3
307	1.33374e-09	0.410524	0.615	0.437	2.13238e-05	aHE-iHSPC1	Chpt1
308	1.6446e-09	0.285284	0.993	0.986	2.62938e-05	aHE-iHSPC1	Taldo1
309	1.84872e-09	0.328184	0.644	0.482	2.95574e-05	aHE-iHSPC1	Atp11b
310	1.97059e-09	0.433196	0.711	0.588	3.15058e-05	aHE-iHSPC1	Nusap1
311	2.7949e-09	0.434974	0.667	0.544	4.46849e-05	aHE-iHSPC1	Nin
312	2.86653e-09	0.277786	0.489	0.277	4.58301e-05	aHE-iHSPC1	Ccr1
313	2.86946e-09	0.250872	0.526	0.34	4.58769e-05	aHE-iHSPC1	Dhcr24
314	3.01642e-09	0.263849	0.378	0.205	4.82265e-05	aHE-iHSPC1	Kif1bp
315	3.29288e-09	0.269513	0.711	0.579	5.26466e-05	aHE-iHSPC1	Tbrg1
316	3.4844e-09	0.274661	0.615	0.455	5.57085e-05	aHE-iHSPC1	Ss18l2
317	5.21363e-09	0.263062	0.97	0.937	8.33556e-05	aHE-iHSPC1	Serinc3
318	5.90335e-09	0.312543	0.896	0.863	9.43828e-05	aHE-iHSPC1	Rpn2
319	7.40569e-09	0.299409	0.733	0.634	0.000118402	aHE-iHSPC1	Ptpn7
320	7.58793e-09	0.256592	0.459	0.292	0.000121316	aHE-iHSPC1	Hk1
321	7.68346e-09	0.287779	0.556	0.376	0.000122843	aHE-iHSPC1	Prkacb
322	8.35985e-09	0.260292	0.504	0.326	0.000133657	aHE-iHSPC1	Ino80d
323	9.89533e-09	0.280157	0.407	0.228	0.000158206	aHE-iHSPC1	Aspm
324	1.02432e-08	0.317887	0.874	0.804	0.000163769	aHE-iHSPC1	Akap13
325	1.02701e-08	0.255873	0.57	0.376	0.000164199	aHE-iHSPC1	Rb1cc1
326	1.07277e-08	0.295892	0.77	0.635	0.000171514	aHE-iHSPC1	Esyt1
327	1.14119e-08	0.359317	0.548	0.379	0.000182454	aHE-iHSPC1	Hist1h1d
328	1.18907e-08	0.299793	0.496	0.324	0.000190108	aHE-iHSPC1	Diaph3
329	1.20078e-08	0.313337	0.533	0.374	0.00019198	aHE-iHSPC1	Rpia
330	1.31873e-08	0.290385	0.281	0.129	0.000210838	aHE-iHSPC1	Hist1h2ac
331	1.48644e-08	0.264335	0.77	0.677	0.000237652	aHE-iHSPC1	Adipor1
332	1.74399e-08	0.290032	0.6	0.453	0.000278829	aHE-iHSPC1	Tnrc6c
333	1.86671e-08	0.556557	0.644	0.496	0.00029845	aHE-iHSPC1	Cenpf
334	2.39713e-08	0.327137	0.941	0.891	0.000383252	aHE-iHSPC1	Ap3s1
335	2.42408e-08	0.340873	0.748	0.639	0.000387562	aHE-iHSPC1	Tuba4a
336	2.44372e-08	0.253049	0.911	0.892	0.000390703	aHE-iHSPC1	Cops9
337	3.11248e-08	0.253356	0.481	0.313	0.000497624	aHE-iHSPC1	Cit
338	3.97549e-08	0.305061	0.585	0.429	0.000635602	aHE-iHSPC1	Raf1
339	4.06142e-08	0.25691	0.793	0.691	0.000649339	aHE-iHSPC1	Flot1
340	4.5827e-08	0.396199	0.978	0.986	0.000732681	aHE-iHSPC1	Calr
341	6.25806e-08	0.264234	0.867	0.815	0.00100054	aHE-iHSPC1	Tmem59
342	7.67793e-08	0.33667	0.496	0.34	0.00122755	aHE-iHSPC1	Atp6v0a1
343	8.43823e-08	0.267403	0.926	0.893	0.0013491	aHE-iHSPC1	Ndufa1
344	8.76708e-08	0.252555	0.511	0.345	0.00140168	aHE-iHSPC1	Slc6a13
345	9.96018e-08	0.262643	0.83	0.726	0.00159243	aHE-iHSPC1	Bri3bp
346	1.05771e-07	0.322615	0.807	0.77	0.00169107	aHE-iHSPC1	Mlec
347	1.93994e-07	0.340681	0.659	0.546	0.00310157	aHE-iHSPC1	Ezr
348	2.93494e-07	0.416276	0.748	0.618	0.00469239	aHE-iHSPC1	Hist1h1b
349	3.11272e-07	0.282319	0.681	0.583	0.00497661	aHE-iHSPC1	Scamp3
350	3.63687e-07	0.389025	0.978	0.971	0.00581462	aHE-iHSPC1	Tyrobp
351	3.93156e-07	0.264852	0.852	0.804	0.00628578	aHE-iHSPC1	Eif1b
352	3.95916e-07	0.38269	0.637	0.52	0.00632991	aHE-iHSPC1	Kif20b
353	4.10939e-07	0.256278	0.674	0.574	0.0065701	aHE-iHSPC1	Dock2
354	4.30916e-07	0.291103	0.622	0.486	0.00688948	aHE-iHSPC1	Fbxo5
355	6.87478e-07	0.26401	0.519	0.373	0.0109914	aHE-iHSPC1	Blm
356	7.32985e-07	0.260529	0.63	0.499	0.011719	aHE-iHSPC1	Add1
357	7.47819e-07	0.255797	0.711	0.632	0.0119561	aHE-iHSPC1	Ppp1r12a
358	1.01557e-06	0.301602	0.526	0.392	0.0162369	aHE-iHSPC1	Cdc42ep3
359	1.04708e-06	0.295848	0.659	0.528	0.0167406	aHE-iHSPC1	Idh1
360	1.07932e-06	0.297578	0.704	0.651	0.0172561	aHE-iHSPC1	Phf20l1
361	1.14105e-06	0.265239	0.63	0.509	0.0182431	aHE-iHSPC1	Mfsd10
362	1.75622e-06	0.274081	0.674	0.591	0.0280785	aHE-iHSPC1	Top2b
363	1.84984e-06	0.275137	0.889	0.885	0.0295752	aHE-iHSPC1	Scp2
364	2.21657e-06	0.314898	0.83	0.804	0.0354385	aHE-iHSPC1	Aldh2
365	2.30839e-06	0.302865	0.356	0.217	0.0369066	aHE-iHSPC1	Nabp1
366	3.40828e-06	0.266789	0.785	0.726	0.0544916	aHE-iHSPC1	Prr13
367	5.12013e-06	0.281363	0.548	0.442	0.0818606	aHE-iHSPC1	Klhl6
368	6.41358e-06	0.283638	0.585	0.458	0.10254	aHE-iHSPC1	Ivns1abp
369	9.1211e-06	0.268736	0.778	0.66	0.145828	aHE-iHSPC1	Hist1h1e
370	9.56859e-06	0.258831	0.556	0.473	0.152983	aHE-iHSPC1	Adipor2
371	1.16196e-05	0.262683	0.444	0.315	0.185774	aHE-iHSPC1	Hcst
372	1.18015e-05	0.787723	0.556	0.487	0.188683	aHE-iHSPC1	Id2
373	1.95292e-05	0.372878	0.822	0.794	0.312233	aHE-iHSPC1	Cenpa
374	2.63054e-05	0.277853	0.637	0.594	0.420571	aHE-iHSPC1	Fdx1
375	2.7695e-05	0.285435	0.711	0.662	0.442788	aHE-iHSPC1	Spcs3
376	3.99054e-05	0.355854	0.556	0.468	0.638007	aHE-iHSPC1	Ptms
377	0.000122449	0.252385	0.63	0.568	1	aHE-iHSPC1	Trim12c
378	0.000288896	0.251512	0.63	0.553	1	aHE-iHSPC1	Cdkn2d
379	0.000547497	0.303807	0.578	0.5	1	aHE-iHSPC1	Osbpl8
380	0.00119281	0.262914	0.644	0.559	1	aHE-iHSPC1	Cenpe
381	0.00190861	0.269461	0.363	0.287	1	aHE-iHSPC1	Slc7a5
382	0.00391719	0.35338	0.393	0.345	1	aHE-iHSPC1	Smco4
383	0.00420466	0.277021	0.674	0.66	1	aHE-iHSPC1	Ccnb2
384	0.00581034	0.446141	0.422	0.582	1	aHE-iHSPC1	Ccl6
385	4.87427e-200	1.06517	0.761	0.137	7.79298e-196	aHE-iHSPC2	Sox4
386	2.46868e-192	1.01145	0.811	0.175	3.94693e-188	aHE-iHSPC2	Hmga2
387	5.46169e-188	1.23154	1	0.978	8.73214e-184	aHE-iHSPC2	H2afy
388	3.22779e-169	0.752442	1	0.984	5.1606e-165	aHE-iHSPC2	Hmgb1
389	7.0262e-164	0.899465	1	0.992	1.12335e-159	aHE-iHSPC2	Npm1
390	5.09822e-162	0.784036	0.884	0.273	8.15103e-158	aHE-iHSPC2	Myb
391	5.56605e-160	0.460368	0.497	0.051	8.899e-156	aHE-iHSPC2	Flt3
392	2.79189e-156	0.725866	0.618	0.1	4.46367e-152	aHE-iHSPC2	Il12a
393	3.78677e-156	0.573985	1	0.998	6.05429e-152	aHE-iHSPC2	Ptma
394	3.08609e-154	0.984887	1	0.98	4.93403e-150	aHE-iHSPC2	Ncl
395	1.02012e-147	0.605252	1	0.997	1.63097e-143	aHE-iHSPC2	Hsp90ab1
396	1.4311e-143	0.471149	0.608	0.1	2.28804e-139	aHE-iHSPC2	Kit
397	8.5161e-143	0.978012	0.889	0.382	1.36155e-138	aHE-iHSPC2	Egfl7
398	4.21189e-141	0.561229	0.445	0.046	6.73397e-137	aHE-iHSPC2	Adgrl4
399	5.7604e-139	0.624153	0.684	0.161	9.20973e-135	aHE-iHSPC2	Cd34
400	1.3559e-136	0.413016	0.553	0.089	2.16781e-132	aHE-iHSPC2	Hoxa9
401	6.25764e-133	0.728861	0.924	0.499	1.00047e-128	aHE-iHSPC2	Bzw2
402	9.57043e-132	0.380244	1	1	1.53012e-127	aHE-iHSPC2	Rps20
403	2.08116e-128	0.347774	1	1	3.32736e-124	aHE-iHSPC2	Rpl32
404	8.42497e-126	0.358468	1	1	1.34698e-121	aHE-iHSPC2	Rps8
405	1.84054e-125	0.351281	1	1	2.94265e-121	aHE-iHSPC2	Rpl13
406	1.02013e-124	0.518879	1	0.982	1.63099e-120	aHE-iHSPC2	Snrpg
407	1.02939e-123	0.680199	0.997	0.977	1.6458e-119	aHE-iHSPC2	Set
408	2.33877e-123	0.881433	0.808	0.283	3.73922e-119	aHE-iHSPC2	Bcl11a
409	1.36423e-121	0.383445	1	0.999	2.18114e-117	aHE-iHSPC2	Rpl36
410	5.51082e-121	0.451124	1	1	8.8107e-117	aHE-iHSPC2	Rps12
411	2.68218e-120	0.754257	0.992	0.786	4.28828e-116	aHE-iHSPC2	Phgdh
412	5.49454e-120	0.388859	1	1	8.78467e-116	aHE-iHSPC2	Rplp1
413	2.03593e-118	0.365784	1	1	3.25505e-114	aHE-iHSPC2	Rpl15
414	2.28987e-116	0.758651	0.95	0.505	3.66104e-112	aHE-iHSPC2	Ccnd2
415	1.41584e-115	0.821866	0.968	0.675	2.26364e-111	aHE-iHSPC2	Lmo2
416	3.24981e-115	0.448266	1	0.997	5.1958e-111	aHE-iHSPC2	Eef1b2
417	2.56204e-114	0.68629	0.984	0.819	4.09619e-110	aHE-iHSPC2	Nop10
418	5.17901e-114	0.547578	1	0.983	8.28019e-110	aHE-iHSPC2	Serbp1
419	4.72666e-113	0.444952	0.718	0.212	7.55699e-109	aHE-iHSPC2	Plppr3
420	1.24404e-112	0.795795	0.705	0.208	1.98896e-108	aHE-iHSPC2	Ptprcap
421	5.12464e-111	0.651308	0.974	0.75	8.19327e-107	aHE-iHSPC2	Dctpp1
422	3.17069e-110	0.710192	0.924	0.592	5.06929e-106	aHE-iHSPC2	Cdk6
423	5.43364e-110	0.568901	0.995	0.924	8.6873e-106	aHE-iHSPC2	Nudc
424	9.95821e-109	0.366243	1	1	1.59212e-104	aHE-iHSPC2	Rpl28
425	1.10099e-108	0.660617	1	0.944	1.76026e-104	aHE-iHSPC2	Stmn1
426	2.98665e-108	0.381109	1	1	4.77506e-104	aHE-iHSPC2	Rpl7
427	9.02581e-108	0.798016	0.987	0.921	1.44305e-103	aHE-iHSPC2	Hspd1
428	2.74972e-107	0.439316	1	0.995	4.39625e-103	aHE-iHSPC2	Rpl14
429	2.28417e-106	0.330516	1	1	3.65193e-102	aHE-iHSPC2	Rps13
430	2.32733e-106	0.664364	0.966	0.724	3.72094e-102	aHE-iHSPC2	Rcc2
431	3.2704e-106	0.587686	0.992	0.786	5.22871e-102	aHE-iHSPC2	Prmt1
432	6.27446e-105	0.368616	1	1	1.00316e-100	aHE-iHSPC2	Rpl18a
433	9.1834e-105	0.347212	1	1	1.46824e-100	aHE-iHSPC2	Rpl17
434	7.21572e-104	0.456955	1	0.993	1.15365e-99	aHE-iHSPC2	Rpl5
435	4.6339e-103	0.321347	1	1	7.40868e-99	aHE-iHSPC2	Rpl27a
436	1.77016e-102	0.638809	0.916	0.555	2.83013e-98	aHE-iHSPC2	Dkc1
437	1.94662e-102	0.318707	1	1	3.11225e-98	aHE-iHSPC2	Rpl18
438	2.38991e-102	0.363741	1	1	3.82099e-98	aHE-iHSPC2	Rps3a1
439	1.31569e-101	0.652039	0.976	0.809	2.10352e-97	aHE-iHSPC2	Rsl1d1
440	1.83159e-101	0.331011	1	0.999	2.92835e-97	aHE-iHSPC2	Rpl8
441	1.90887e-101	0.694107	0.955	0.742	3.05191e-97	aHE-iHSPC2	Lyar
442	7.46513e-101	0.359918	1	1	1.19353e-96	aHE-iHSPC2	Rpl21
443	1.33367e-100	0.545516	1	0.952	2.13227e-96	aHE-iHSPC2	Cmtm7
444	1.40246e-100	0.302641	1	1	2.24225e-96	aHE-iHSPC2	Rpl24
445	1.44849e-100	0.659217	0.945	0.726	2.31585e-96	aHE-iHSPC2	Fkbp4
446	2.18263e-100	0.530475	0.992	0.925	3.48959e-96	aHE-iHSPC2	Hnrnpa0
447	9.85914e-100	0.350434	1	1	1.57628e-95	aHE-iHSPC2	Rplp0
448	1.70044e-99	0.556657	0.866	0.394	2.71866e-95	aHE-iHSPC2	Igfbp4
449	2.41694e-99	0.297111	1	1	3.86421e-95	aHE-iHSPC2	Rps11
450	6.92836e-99	0.360166	1	1	1.10771e-94	aHE-iHSPC2	Rps7
451	7.65786e-99	0.49424	1	0.959	1.22434e-94	aHE-iHSPC2	Eef1g
452	7.92891e-99	0.700594	0.984	0.794	1.26767e-94	aHE-iHSPC2	Dut
453	8.25447e-99	0.602899	0.955	0.714	1.31972e-94	aHE-iHSPC2	Mybbp1a
454	1.28475e-98	0.501115	1	0.96	2.05405e-94	aHE-iHSPC2	Snrpf
455	2.23786e-98	0.416121	1	0.997	3.5779e-94	aHE-iHSPC2	Rpl36a
456	5.98113e-98	0.598867	0.934	0.648	9.56263e-94	aHE-iHSPC2	Apex1
457	1.68345e-97	0.632558	0.976	0.777	2.6915e-93	aHE-iHSPC2	Nop58
458	3.26171e-97	0.393199	1	0.999	5.21483e-93	aHE-iHSPC2	Rpl3
459	6.84402e-97	0.436747	1	0.998	1.09422e-92	aHE-iHSPC2	Rpl12
460	1.05455e-96	0.535622	1	0.941	1.68602e-92	aHE-iHSPC2	Hnrnpa1
461	1.41336e-96	0.626956	0.971	0.751	2.25967e-92	aHE-iHSPC2	Nop56
462	2.04916e-96	0.622082	0.968	0.578	3.2762e-92	aHE-iHSPC2	Ramp1
463	2.70185e-96	0.580921	1	0.902	4.31972e-92	aHE-iHSPC2	Gas5
464	4.98245e-96	0.319223	1	1	7.96594e-92	aHE-iHSPC2	Rpl9
465	1.01409e-95	0.467456	0.997	0.97	1.62133e-91	aHE-iHSPC2	Park7
466	2.56061e-95	0.29661	1	1	4.09391e-91	aHE-iHSPC2	Rpl37
467	1.05025e-94	0.59774	0.982	0.839	1.67914e-90	aHE-iHSPC2	Pa2g4
468	1.53985e-94	0.638255	0.971	0.857	2.46192e-90	aHE-iHSPC2	Tomm5
469	1.75015e-94	0.495308	1	0.959	2.79814e-90	aHE-iHSPC2	Ranbp1
470	5.37338e-94	0.554954	0.987	0.9	8.59097e-90	aHE-iHSPC2	Snu13
471	2.76844e-93	0.28626	1	1	4.42618e-89	aHE-iHSPC2	Rpl35a
472	4.13613e-93	0.464702	0.7	0.233	6.61285e-89	aHE-iHSPC2	Bex6
473	6.85397e-93	0.619569	0.937	0.682	1.09581e-88	aHE-iHSPC2	Nolc1
474	2.65091e-92	0.292726	1	1	4.23828e-88	aHE-iHSPC2	Rpl26
475	6.50382e-92	0.486241	0.539	0.134	1.03983e-87	aHE-iHSPC2	Satb1
476	2.09254e-91	0.569482	0.995	0.923	3.34555e-87	aHE-iHSPC2	Cacybp
477	2.92472e-91	0.345849	1	0.999	4.67605e-87	aHE-iHSPC2	Rps6
478	3.41611e-91	0.635339	0.979	0.88	5.46168e-87	aHE-iHSPC2	C1qbp
479	7.12012e-91	0.294195	1	1	1.13836e-86	aHE-iHSPC2	Rps14
480	1.82761e-90	0.328979	1	0.999	2.92198e-86	aHE-iHSPC2	Rpl22
481	3.34157e-90	0.572837	0.918	0.609	5.3425e-86	aHE-iHSPC2	Ppid
482	3.37454e-90	0.553141	0.976	0.741	5.39521e-86	aHE-iHSPC2	Ppa1
483	3.79422e-90	0.555616	1	0.968	6.0662e-86	aHE-iHSPC2	Hspe1
484	6.27624e-90	0.384666	1	0.993	1.00345e-85	aHE-iHSPC2	Rpl4
485	1.06319e-89	0.53606	0.997	0.957	1.69982e-85	aHE-iHSPC2	Pgls
486	3.16755e-87	0.519459	0.989	0.869	5.06427e-83	aHE-iHSPC2	Cnbp
487	9.21287e-87	0.304433	1	1	1.47295e-82	aHE-iHSPC2	Rpl11
488	1.55982e-86	0.483151	1	0.95	2.49384e-82	aHE-iHSPC2	Srsf7
489	3.92582e-86	0.521811	0.966	0.71	6.2766e-82	aHE-iHSPC2	Impdh2
490	4.47924e-86	0.512349	0.908	0.452	7.16141e-82	aHE-iHSPC2	Serpinb1a
491	6.56381e-86	0.330903	1	1	1.04942e-81	aHE-iHSPC2	Rps4x
492	8.65228e-86	0.497224	0.984	0.859	1.38333e-81	aHE-iHSPC2	Cdk4
493	1.53818e-85	0.317503	1	0.998	2.45924e-81	aHE-iHSPC2	Naca
494	1.96726e-85	0.341046	0.395	0.066	3.14526e-81	aHE-iHSPC2	Adgrg1
495	6.3974e-85	0.325415	1	1	1.02282e-80	aHE-iHSPC2	Rps2
496	2.53943e-84	0.616478	0.903	0.631	4.06003e-80	aHE-iHSPC2	Gnl3
497	3.28456e-84	0.661348	0.974	0.702	5.25136e-80	aHE-iHSPC2	Mef2c
498	5.53087e-84	0.536107	0.868	0.494	8.84275e-80	aHE-iHSPC2	Cdca7
499	1.06027e-83	0.512597	0.889	0.538	1.69516e-79	aHE-iHSPC2	Npm3
500	1.37751e-83	0.327251	1	0.998	2.20236e-79	aHE-iHSPC2	Rack1
501	1.39481e-83	0.524521	0.966	0.804	2.23003e-79	aHE-iHSPC2	Cbx1
502	8.19242e-83	0.428805	1	0.986	1.3098e-78	aHE-iHSPC2	Anp32b
503	3.76367e-82	0.320446	0.445	0.093	6.01736e-78	aHE-iHSPC2	Atp2b4
504	4.94048e-82	0.522297	0.911	0.631	7.89884e-78	aHE-iHSPC2	Exosc7
505	5.85804e-82	0.413382	0.363	0.058	9.36584e-78	aHE-iHSPC2	Ctla2a
506	6.57594e-82	0.285264	1	1	1.05136e-77	aHE-iHSPC2	Rps24
507	6.98731e-82	0.516445	0.879	0.551	1.11713e-77	aHE-iHSPC2	Ruvbl2
508	9.17025e-82	0.49762	0.897	0.578	1.46614e-77	aHE-iHSPC2	Wdr12
509	1.09742e-81	0.52967	0.976	0.9	1.75456e-77	aHE-iHSPC2	Nhp2
510	2.33789e-81	0.417451	1	0.996	3.73781e-77	aHE-iHSPC2	Eif5a
511	3.79533e-81	0.477908	0.989	0.907	6.06797e-77	aHE-iHSPC2	Pebp1
512	5.76441e-81	0.492724	0.992	0.861	9.21615e-77	aHE-iHSPC2	Fkbp3
513	9.76359e-81	0.47703	1	0.987	1.561e-76	aHE-iHSPC2	Hsp90aa1
514	1.29515e-80	0.472568	0.987	0.914	2.07069e-76	aHE-iHSPC2	Zfp706
515	2.93037e-80	0.489229	0.987	0.924	4.68508e-76	aHE-iHSPC2	Erh
516	3.388e-80	0.534677	0.955	0.697	5.41674e-76	aHE-iHSPC2	Smarcc1
517	5.16427e-80	0.637516	0.874	0.605	8.25664e-76	aHE-iHSPC2	Srm
518	1.20095e-79	0.491402	0.982	0.833	1.92007e-75	aHE-iHSPC2	Supt16
519	3.16255e-79	0.282122	1	1	5.05628e-75	aHE-iHSPC2	Rpl30
520	1.01756e-78	0.319264	1	1	1.62688e-74	aHE-iHSPC2	Rps3
521	2.0943e-78	0.495084	0.845	0.492	3.34836e-74	aHE-iHSPC2	Timm9
522	3.35167e-78	0.505198	0.982	0.872	5.35866e-74	aHE-iHSPC2	Polr2f
523	2.05469e-77	0.2896	1	1	3.28504e-73	aHE-iHSPC2	Rps26
524	1.22729e-76	0.515872	0.966	0.828	1.9622e-72	aHE-iHSPC2	Hspa9
525	1.58538e-76	0.396934	1	0.986	2.53471e-72	aHE-iHSPC2	Pabpc1
526	2.042e-76	0.475552	0.913	0.633	3.26475e-72	aHE-iHSPC2	Trim28
527	4.8489e-76	0.497573	0.984	0.881	7.75243e-72	aHE-iHSPC2	Cct6a
528	1.81413e-75	0.448576	0.708	0.29	2.90044e-71	aHE-iHSPC2	Snhg4
529	1.82197e-75	0.323697	1	0.999	2.91297e-71	aHE-iHSPC2	Rpl13a
530	2.22353e-74	0.45156	0.979	0.877	3.55497e-70	aHE-iHSPC2	Pabpn1
531	2.6883e-74	0.479958	0.953	0.739	4.29806e-70	aHE-iHSPC2	1110038B12Rik
532	3.20886e-74	0.458262	0.997	0.954	5.13033e-70	aHE-iHSPC2	Eef1d
533	4.15155e-74	0.276231	1	1	6.6375e-70	aHE-iHSPC2	Chchd2
534	1.40482e-73	0.430925	0.989	0.919	2.24603e-69	aHE-iHSPC2	Pdap1
535	2.26365e-73	0.426658	1	0.985	3.61913e-69	aHE-iHSPC2	Ran
536	4.05413e-72	0.358148	1	0.984	6.48174e-68	aHE-iHSPC2	Snrpe
537	1.0656e-71	0.284625	1	1	1.70368e-67	aHE-iHSPC2	Rps5
538	2.00908e-71	0.484153	0.942	0.737	3.21212e-67	aHE-iHSPC2	Lsm7
539	2.31039e-71	0.468349	0.979	0.877	3.69386e-67	aHE-iHSPC2	Dnajc2
540	2.64247e-71	0.455366	0.955	0.738	4.22479e-67	aHE-iHSPC2	Idh2
541	2.67175e-71	0.396587	0.453	0.109	4.2716e-67	aHE-iHSPC2	2024-09-01
542	3.47182e-71	0.3326	0.561	0.18	5.55075e-67	aHE-iHSPC2	Hoxa7
543	3.88896e-71	0.465564	0.989	0.915	6.21766e-67	aHE-iHSPC2	Phb2
544	5.85709e-71	0.308684	1	0.999	9.36431e-67	aHE-iHSPC2	Rpl10a
545	1.12388e-70	0.466407	0.982	0.881	1.79687e-66	aHE-iHSPC2	Cct3
546	5.49191e-70	0.397978	0.997	0.945	8.78047e-66	aHE-iHSPC2	Ssb
547	7.83362e-70	0.39244	1	0.984	1.25244e-65	aHE-iHSPC2	Srsf3
548	2.3972e-69	0.321181	0.574	0.193	3.83265e-65	aHE-iHSPC2	Cfap298
549	2.49536e-69	0.430927	0.997	0.94	3.98959e-65	aHE-iHSPC2	Ptges3
550	2.52984e-69	0.583021	0.7	0.335	4.04471e-65	aHE-iHSPC2	Myc
551	2.97496e-69	0.423997	0.997	0.961	4.75637e-65	aHE-iHSPC2	Nap1l1
552	3.14052e-69	0.456136	0.961	0.818	5.02106e-65	aHE-iHSPC2	Gadd45gip1
553	4.21093e-69	0.42793	0.995	0.94	6.73244e-65	aHE-iHSPC2	U2af1
554	4.23849e-69	0.35688	1	0.997	6.7765e-65	aHE-iHSPC2	Ybx1
555	4.96551e-69	0.507947	0.926	0.652	7.93886e-65	aHE-iHSPC2	Odc1
556	7.3058e-69	0.480194	0.874	0.585	1.16805e-64	aHE-iHSPC2	Gar1
557	8.88349e-69	0.426846	0.758	0.391	1.42029e-64	aHE-iHSPC2	Ppat
558	9.44121e-69	0.392316	1	0.957	1.50946e-64	aHE-iHSPC2	Snrpd1
559	9.74016e-69	0.447858	0.789	0.415	1.55726e-64	aHE-iHSPC2	Rrp1b
560	2.02706e-67	0.455581	0.932	0.691	3.24087e-63	aHE-iHSPC2	Ddx18
561	2.28069e-67	0.474088	0.963	0.78	3.64637e-63	aHE-iHSPC2	Fbl
562	4.13394e-67	0.481291	0.932	0.72	6.60934e-63	aHE-iHSPC2	Mrto4
563	8.63816e-67	0.325853	1	0.997	1.38107e-62	aHE-iHSPC2	Rpl31
564	1.26241e-66	0.465917	0.966	0.824	2.01835e-62	aHE-iHSPC2	Nasp
565	1.6467e-66	0.439359	0.866	0.542	2.63274e-62	aHE-iHSPC2	Bcl7c
566	3.65299e-66	0.415553	0.834	0.507	5.8404e-62	aHE-iHSPC2	Psmg1
567	1.1676e-65	0.325256	0.489	0.146	1.86676e-61	aHE-iHSPC2	Cnn3
568	2.54547e-65	0.412113	0.971	0.852	4.06969e-61	aHE-iHSPC2	Lsm3
569	7.71921e-65	0.464739	0.974	0.855	1.23415e-60	aHE-iHSPC2	Cbx3
570	8.38082e-65	0.295636	1	0.998	1.33993e-60	aHE-iHSPC2	Btf3
571	1.01629e-64	0.418577	0.995	0.925	1.62485e-60	aHE-iHSPC2	Ppp1r14b
572	2.04062e-64	0.461677	0.887	0.584	3.26254e-60	aHE-iHSPC2	Psip1
573	2.1841e-64	0.349442	0.642	0.248	3.49194e-60	aHE-iHSPC2	Runx3
574	4.03956e-64	0.466261	0.955	0.782	6.45844e-60	aHE-iHSPC2	Eprs
575	4.65784e-64	0.467856	0.853	0.51	7.44696e-60	aHE-iHSPC2	BC035044
576	1.04825e-63	0.47793	0.95	0.747	1.67594e-59	aHE-iHSPC2	Wdr43
577	1.17899e-63	0.449435	0.876	0.639	1.88498e-59	aHE-iHSPC2	Noc2l
578	1.43403e-63	0.38626	0.692	0.313	2.29273e-59	aHE-iHSPC2	Nme4
579	1.74256e-63	0.302714	0.576	0.21	2.786e-59	aHE-iHSPC2	Cmss1
580	3.65099e-63	0.497321	0.95	0.8	5.8372e-59	aHE-iHSPC2	Ddx21
581	4.79773e-63	0.28707	0.553	0.19	7.6706e-59	aHE-iHSPC2	Pus7
582	4.97674e-63	0.380401	0.995	0.969	7.95681e-59	aHE-iHSPC2	Nme1
583	7.80095e-63	0.307973	1	0.998	1.24722e-58	aHE-iHSPC2	Rps17
584	1.80493e-62	0.443038	0.882	0.639	2.88572e-58	aHE-iHSPC2	Gtf3a
585	9.02428e-62	0.428724	0.8	0.491	1.4428e-57	aHE-iHSPC2	Fam136a
586	1.0404e-61	0.434816	0.989	0.871	1.66339e-57	aHE-iHSPC2	Hmgn1
587	1.41613e-61	0.499048	0.953	0.836	2.26411e-57	aHE-iHSPC2	Mrpl12
588	2.00343e-61	0.411884	0.95	0.808	3.20309e-57	aHE-iHSPC2	Ssbp1
589	2.05572e-61	0.447167	0.853	0.571	3.28669e-57	aHE-iHSPC2	Nsun2
590	4.02863e-61	0.396105	0.845	0.517	6.44097e-57	aHE-iHSPC2	Rrp15
591	1.97173e-60	0.391345	0.726	0.358	3.1524e-56	aHE-iHSPC2	Hmgb3
592	3.05348e-60	0.44688	0.908	0.678	4.8819e-56	aHE-iHSPC2	Taf1d
593	3.32629e-60	0.307699	0.626	0.255	5.31808e-56	aHE-iHSPC2	Cad
594	3.50571e-60	0.39826	0.987	0.896	5.60493e-56	aHE-iHSPC2	Cct5
595	4.58315e-60	0.341781	0.6	0.239	7.32754e-56	aHE-iHSPC2	Ssbp2
596	7.27338e-60	0.432677	0.916	0.714	1.16287e-55	aHE-iHSPC2	Fubp1
597	1.12017e-59	0.471813	0.984	0.912	1.79093e-55	aHE-iHSPC2	Cdv3
598	3.08183e-59	0.507059	0.955	0.851	4.92722e-55	aHE-iHSPC2	Ybx3
599	8.8461e-59	0.41394	0.971	0.832	1.41431e-54	aHE-iHSPC2	Emg1
600	8.95889e-59	0.339502	1	0.986	1.43235e-54	aHE-iHSPC2	Sumo2
601	3.17747e-58	0.420627	0.863	0.584	5.08014e-54	aHE-iHSPC2	Ruvbl1
602	4.39842e-58	0.429663	0.895	0.649	7.0322e-54	aHE-iHSPC2	Znrd2
603	6.02921e-58	0.477813	0.918	0.723	9.6395e-54	aHE-iHSPC2	Mat2a
604	6.22368e-58	0.403801	1	0.973	9.95042e-54	aHE-iHSPC2	Hnrnpu
605	1.72155e-57	0.352191	1	0.963	2.75241e-53	aHE-iHSPC2	Dnaja1
606	3.00195e-57	0.349615	0.668	0.316	4.79951e-53	aHE-iHSPC2	3110082I17Rik
607	3.24955e-57	0.456114	0.911	0.688	5.19537e-53	aHE-iHSPC2	Timm8a1
608	3.85024e-57	0.379297	0.982	0.9	6.15577e-53	aHE-iHSPC2	Tcp1
609	4.27115e-57	0.367857	0.997	0.937	6.82872e-53	aHE-iHSPC2	Cct2
610	4.73763e-57	0.443121	0.945	0.725	7.57452e-53	aHE-iHSPC2	Mcm7
611	6.89177e-57	0.377428	0.989	0.925	1.10186e-52	aHE-iHSPC2	Snrpd3
612	7.38406e-57	0.395646	0.968	0.832	1.18056e-52	aHE-iHSPC2	Lsm6
613	1.0157e-56	0.378599	0.689	0.328	1.6239e-52	aHE-iHSPC2	Tut4
614	3.32352e-56	0.348954	0.997	0.965	5.31364e-52	aHE-iHSPC2	Srrm2
615	6.46392e-56	0.369822	0.987	0.933	1.03345e-51	aHE-iHSPC2	Cct8
616	6.96296e-56	0.385764	0.834	0.51	1.11324e-51	aHE-iHSPC2	Gpatch4
617	7.11371e-56	0.353019	1	0.989	1.13734e-51	aHE-iHSPC2	Hnrnpa2b1
618	9.49938e-56	0.315523	0.587	0.238	1.51876e-51	aHE-iHSPC2	Stk26
619	1.52953e-55	0.724689	0.971	0.834	2.44542e-51	aHE-iHSPC2	Prtn3
620	1.71766e-55	0.397087	0.926	0.704	2.74619e-51	aHE-iHSPC2	Srpk1
621	2.54725e-55	0.378854	0.979	0.908	4.07254e-51	aHE-iHSPC2	Pfdn2
622	3.72445e-55	0.405862	0.871	0.653	5.95465e-51	aHE-iHSPC2	Knop1
623	5.17785e-55	0.359121	0.966	0.869	8.27834e-51	aHE-iHSPC2	Polr2j
624	9.17484e-55	0.406896	0.863	0.653	1.46687e-50	aHE-iHSPC2	Rsl24d1
625	9.80253e-55	0.350345	0.6	0.248	1.56723e-50	aHE-iHSPC2	Bmyc
626	2.3578e-54	0.393518	0.889	0.642	3.76966e-50	aHE-iHSPC2	Exosc5
627	2.6066e-54	0.335544	0.824	0.461	4.16743e-50	aHE-iHSPC2	Nedd4
628	3.8987e-54	0.376666	0.895	0.645	6.23325e-50	aHE-iHSPC2	Gmps
629	4.2676e-54	0.402604	0.947	0.689	6.82303e-50	aHE-iHSPC2	Tipin
630	4.44918e-54	0.354364	0.995	0.924	7.11334e-50	aHE-iHSPC2	Eif3e
631	5.46007e-54	0.383815	0.847	0.586	8.72956e-50	aHE-iHSPC2	Nifk
632	6.17297e-54	0.299899	0.484	0.159	9.86934e-50	aHE-iHSPC2	Tspan13
633	6.2409e-54	0.381814	0.768	0.469	9.97796e-50	aHE-iHSPC2	Wdr75
634	7.58176e-54	0.388431	0.821	0.541	1.21217e-49	aHE-iHSPC2	Rae1
635	8.4719e-54	0.355994	0.647	0.299	1.35449e-49	aHE-iHSPC2	Parp8
636	8.72303e-54	0.42217	0.958	0.838	1.39464e-49	aHE-iHSPC2	Gspt1
637	3.23307e-53	0.379993	0.984	0.865	5.16904e-49	aHE-iHSPC2	Cct4
638	3.58146e-53	0.337596	0.995	0.956	5.72604e-49	aHE-iHSPC2	Ndufab1
639	4.62568e-53	0.351054	0.755	0.431	7.39553e-49	aHE-iHSPC2	Sdad1
640	1.38521e-52	0.295822	0.474	0.159	2.21468e-48	aHE-iHSPC2	Myl4
641	2.62512e-52	0.34295	1	0.966	4.19704e-48	aHE-iHSPC2	Hnrnpab
642	2.99355e-52	0.356901	1	0.953	4.78609e-48	aHE-iHSPC2	Hnrnpd
643	3.01795e-52	0.438949	0.874	0.623	4.82511e-48	aHE-iHSPC2	Fam133b
644	6.44286e-52	0.369673	0.95	0.834	1.03008e-47	aHE-iHSPC2	Glrx3
645	6.80031e-52	0.4006	0.937	0.716	1.08723e-47	aHE-iHSPC2	Cbx5
646	8.95033e-52	0.349843	0.995	0.928	1.43098e-47	aHE-iHSPC2	Selenoh
647	9.81148e-52	0.379031	0.976	0.862	1.56866e-47	aHE-iHSPC2	Magoh
648	2.27889e-51	0.324016	0.679	0.34	3.64349e-47	aHE-iHSPC2	Sinhcaf
649	3.08581e-51	0.372597	0.703	0.369	4.9336e-47	aHE-iHSPC2	Cenpv
650	4.02359e-51	0.292967	0.479	0.171	6.43291e-47	aHE-iHSPC2	Msi2
651	4.75022e-51	0.390822	0.855	0.577	7.59465e-47	aHE-iHSPC2	Chchd4
652	6.31518e-51	0.389804	0.845	0.575	1.00967e-46	aHE-iHSPC2	Eml4
653	6.32195e-51	0.537897	0.937	0.735	1.01075e-46	aHE-iHSPC2	Zfp36l2
654	7.30598e-51	0.365917	0.947	0.799	1.16808e-46	aHE-iHSPC2	Mrpl15
655	7.45469e-51	0.347345	0.724	0.388	1.19186e-46	aHE-iHSPC2	Pabpc4
656	7.63051e-51	0.382789	0.968	0.842	1.21997e-46	aHE-iHSPC2	Siva1
657	7.6344e-51	0.300896	0.655	0.309	1.22059e-46	aHE-iHSPC2	Ifrd2
658	8.51671e-51	0.351127	0.961	0.821	1.36165e-46	aHE-iHSPC2	Mrpl34
659	1.11253e-50	0.353855	0.995	0.935	1.77872e-46	aHE-iHSPC2	Nucks1
660	1.23944e-50	0.350984	0.995	0.928	1.98162e-46	aHE-iHSPC2	Hdgf
661	2.57711e-50	0.33327	0.984	0.893	4.12028e-46	aHE-iHSPC2	Chchd1
662	3.90071e-50	0.383782	0.976	0.827	6.23645e-46	aHE-iHSPC2	Rbbp7
663	1.04299e-49	0.370102	0.963	0.826	1.66754e-45	aHE-iHSPC2	Snrpa1
664	1.05286e-49	0.278503	1	0.995	1.68331e-45	aHE-iHSPC2	Rpl23a
665	1.33406e-49	0.298046	0.397	0.119	2.13289e-45	aHE-iHSPC2	Serpina3f
666	1.47819e-49	0.39947	0.974	0.88	2.36333e-45	aHE-iHSPC2	G3bp1
667	2.29587e-49	0.324718	0.687	0.363	3.67063e-45	aHE-iHSPC2	Atad3a
668	2.68878e-49	0.284483	1	0.996	4.29882e-45	aHE-iHSPC2	Rps15
669	3.71188e-49	0.341451	1	0.941	5.93455e-45	aHE-iHSPC2	Hmgn2
670	4.35911e-49	0.357978	0.963	0.802	6.96935e-45	aHE-iHSPC2	Ssrp1
671	4.56761e-49	0.356416	0.992	0.915	7.3027e-45	aHE-iHSPC2	Top1
672	4.92986e-49	0.325817	1	0.957	7.88187e-45	aHE-iHSPC2	Snrpd2
673	6.18319e-49	0.401468	0.939	0.791	9.88568e-45	aHE-iHSPC2	Tomm40
674	1.14839e-48	0.303955	0.587	0.254	1.83605e-44	aHE-iHSPC2	Xpc
675	1.24311e-48	0.407541	0.879	0.684	1.98748e-44	aHE-iHSPC2	Cebpz
676	1.2443e-48	0.298131	0.616	0.255	1.98939e-44	aHE-iHSPC2	Cbfa2t3
677	1.75382e-48	0.372256	0.85	0.617	2.804e-44	aHE-iHSPC2	Aarsd1
678	2.36515e-48	0.374627	0.924	0.75	3.7814e-44	aHE-iHSPC2	Polr2e
679	2.60579e-48	0.347509	0.718	0.4	4.16613e-44	aHE-iHSPC2	Ppan
680	1.48038e-47	0.345145	0.803	0.507	2.36683e-43	aHE-iHSPC2	Atic
681	1.78284e-47	0.348162	0.763	0.468	2.8504e-43	aHE-iHSPC2	Ndufaf4
682	2.24456e-47	0.317348	0.534	0.216	3.5886e-43	aHE-iHSPC2	Chd3
683	2.82484e-47	0.308965	0.637	0.319	4.51636e-43	aHE-iHSPC2	Ankrd10
684	3.14378e-47	0.305969	0.742	0.423	5.02628e-43	aHE-iHSPC2	Ivns1abp
685	3.67922e-47	0.361722	0.934	0.723	5.88234e-43	aHE-iHSPC2	Rbmxl1
686	3.85435e-47	0.358937	0.603	0.287	6.16233e-43	aHE-iHSPC2	Ydjc
687	4.55767e-47	0.395996	0.963	0.857	7.28681e-43	aHE-iHSPC2	Pnn
688	5.02057e-47	0.33716	0.668	0.335	8.02689e-43	aHE-iHSPC2	Inka1
689	9.27032e-47	0.396543	0.811	0.552	1.48214e-42	aHE-iHSPC2	Senp6
690	2.36628e-46	0.342241	0.761	0.463	3.78321e-42	aHE-iHSPC2	Wdr74
691	3.03908e-46	0.437691	0.866	0.623	4.85889e-42	aHE-iHSPC2	Hells
692	5.02609e-46	0.335326	0.989	0.953	8.03572e-42	aHE-iHSPC2	Llph
693	8.33283e-46	0.359546	0.958	0.858	1.33225e-41	aHE-iHSPC2	Thoc7
694	9.19459e-46	0.338558	0.929	0.737	1.47003e-41	aHE-iHSPC2	Nsmce4a
695	1.24334e-45	0.369586	0.934	0.815	1.98785e-41	aHE-iHSPC2	Glrx5
696	1.41723e-45	0.368647	0.903	0.706	2.26587e-41	aHE-iHSPC2	Tcerg1
697	2.50101e-45	0.286719	0.629	0.296	3.99861e-41	aHE-iHSPC2	Zfp422
698	6.47865e-45	0.313517	0.718	0.415	1.03581e-40	aHE-iHSPC2	Mrpl38
699	1.6363e-44	0.348572	0.761	0.486	2.61612e-40	aHE-iHSPC2	Gart
700	1.93683e-44	0.394176	0.739	0.444	3.0966e-40	aHE-iHSPC2	Ctr9
701	2.34174e-44	0.355109	0.742	0.425	3.74397e-40	aHE-iHSPC2	Tmem223
702	2.96328e-44	0.309197	0.984	0.943	4.73769e-40	aHE-iHSPC2	Polr1d
703	2.99398e-44	0.36275	0.789	0.515	4.78677e-40	aHE-iHSPC2	Mtf2
704	3.45608e-44	0.311803	0.816	0.532	5.52559e-40	aHE-iHSPC2	Guk1
705	3.5723e-44	0.369624	0.821	0.586	5.71139e-40	aHE-iHSPC2	Nop14
706	3.66139e-44	0.337072	0.95	0.816	5.85383e-40	aHE-iHSPC2	Ddx39b
707	4.3203e-44	0.37825	0.911	0.79	6.90729e-40	aHE-iHSPC2	Ebna1bp2
708	5.13436e-44	0.35517	0.771	0.526	8.20881e-40	aHE-iHSPC2	Nop16
709	5.80542e-44	0.294043	0.6	0.29	9.28171e-40	aHE-iHSPC2	Dtd1
710	6.61337e-44	0.369452	0.903	0.718	1.05735e-39	aHE-iHSPC2	Trp53
711	7.70224e-44	0.333347	0.816	0.546	1.23143e-39	aHE-iHSPC2	Bola1
712	9.03301e-44	0.333969	0.795	0.529	1.4442e-39	aHE-iHSPC2	Bcap29
713	1.00341e-43	0.327896	0.85	0.618	1.60425e-39	aHE-iHSPC2	Abce1
714	1.75072e-43	0.364487	0.916	0.728	2.79905e-39	aHE-iHSPC2	Paics
715	1.85653e-43	0.303445	0.776	0.475	2.96822e-39	aHE-iHSPC2	Naa10
716	2.6216e-43	0.336143	0.924	0.711	4.19141e-39	aHE-iHSPC2	Ccdc34
717	2.69077e-43	0.354967	0.908	0.683	4.30201e-39	aHE-iHSPC2	Ezh2
718	3.01241e-43	0.327462	0.958	0.85	4.81625e-39	aHE-iHSPC2	Ddx46
719	3.13055e-43	0.299314	0.555	0.252	5.00513e-39	aHE-iHSPC2	Msh2
720	3.56477e-43	0.369544	0.924	0.771	5.69936e-39	aHE-iHSPC2	Dpy30
721	3.95387e-43	0.32288	0.761	0.496	6.32145e-39	aHE-iHSPC2	Gcsh
722	4.09595e-43	0.332952	0.929	0.785	6.5486e-39	aHE-iHSPC2	Strap
723	4.3357e-43	0.281646	1	0.992	6.93191e-39	aHE-iHSPC2	Rpl22l1
724	7.34738e-43	0.359938	0.366	0.113	1.1747e-38	aHE-iHSPC2	Ifi44
725	8.2011e-43	0.295205	0.729	0.404	1.31119e-38	aHE-iHSPC2	Usp10
726	1.82189e-42	0.346162	0.842	0.609	2.91284e-38	aHE-iHSPC2	Wdr18
727	2.18174e-42	0.352283	0.947	0.843	3.48817e-38	aHE-iHSPC2	Bclaf1
728	3.1532e-42	0.329973	0.732	0.451	5.04134e-38	aHE-iHSPC2	Uck2
729	5.15111e-42	0.353765	0.913	0.73	8.23559e-38	aHE-iHSPC2	Srsf1
730	6.9825e-42	0.344617	0.897	0.716	1.11636e-37	aHE-iHSPC2	Skp1a
731	8.60011e-42	0.285075	0.663	0.347	1.37499e-37	aHE-iHSPC2	Aatf
732	1.00092e-41	0.313605	1	0.988	1.60028e-37	aHE-iHSPC2	Mif
733	1.56839e-41	0.338762	0.937	0.807	2.50754e-37	aHE-iHSPC2	Dtymk
734	1.64025e-41	0.357202	0.708	0.412	2.62243e-37	aHE-iHSPC2	Ptp4a3
735	1.82594e-41	0.316732	0.984	0.902	2.91931e-37	aHE-iHSPC2	Hnrnpc
736	2.1185e-41	0.335964	0.989	0.968	3.38706e-37	aHE-iHSPC2	Tomm20
737	3.55578e-41	0.335814	0.976	0.907	5.68498e-37	aHE-iHSPC2	Smarca5
738	3.63164e-41	0.349121	0.895	0.704	5.80627e-37	aHE-iHSPC2	Eif3g
739	6.11764e-41	0.368086	0.958	0.795	9.78088e-37	aHE-iHSPC2	Cks2
740	7.33448e-41	0.333211	0.934	0.733	1.17264e-36	aHE-iHSPC2	Snhg1
741	9.20157e-41	0.326853	0.9	0.735	1.47115e-36	aHE-iHSPC2	Uchl3
742	9.29069e-41	0.349095	0.858	0.651	1.4854e-36	aHE-iHSPC2	Ddx27
743	1.01824e-40	0.316	0.95	0.834	1.62796e-36	aHE-iHSPC2	Prdx6
744	1.06897e-40	0.348977	0.897	0.664	1.70907e-36	aHE-iHSPC2	Syce2
745	1.20421e-40	0.385731	0.913	0.672	1.92529e-36	aHE-iHSPC2	H2afx
746	1.75442e-40	0.309226	0.642	0.33	2.80497e-36	aHE-iHSPC2	Klk8
747	2.21712e-40	0.282093	0.574	0.267	3.54473e-36	aHE-iHSPC2	Dtl
748	3.0956e-40	0.31439	0.958	0.856	4.94924e-36	aHE-iHSPC2	Lsm2
749	3.28821e-40	0.361096	0.834	0.606	5.2572e-36	aHE-iHSPC2	Galk1
750	3.30265e-40	0.33938	0.945	0.841	5.28027e-36	aHE-iHSPC2	Pfdn6
751	3.6149e-40	0.33095	0.987	0.915	5.77951e-36	aHE-iHSPC2	Rbm25
752	4.52714e-40	0.478463	0.926	0.726	7.23799e-36	aHE-iHSPC2	Tcf4
753	7.01975e-40	0.354068	0.934	0.811	1.12232e-35	aHE-iHSPC2	Eif3b
754	7.74183e-40	0.303662	0.939	0.812	1.23776e-35	aHE-iHSPC2	Rnps1
755	7.95559e-40	0.297786	0.663	0.369	1.27194e-35	aHE-iHSPC2	Psph
756	1.46742e-39	0.304341	0.921	0.732	2.34612e-35	aHE-iHSPC2	Hnrnpr
757	1.5036e-39	0.32115	0.976	0.886	2.40396e-35	aHE-iHSPC2	Ak2
758	1.9677e-39	0.366583	0.934	0.747	3.14595e-35	aHE-iHSPC2	Mcm6
759	3.3095e-39	0.329963	0.739	0.485	5.29123e-35	aHE-iHSPC2	Pdcd11
760	4.02355e-39	0.340668	0.792	0.55	6.43286e-35	aHE-iHSPC2	Phb
761	7.30223e-39	0.318651	0.837	0.63	1.16748e-34	aHE-iHSPC2	Imp3
762	8.15294e-39	0.354202	0.945	0.776	1.30349e-34	aHE-iHSPC2	Smc3
763	1.25601e-38	0.325862	0.811	0.604	2.0081e-34	aHE-iHSPC2	2810004N23Rik
764	1.35408e-38	0.287016	0.989	0.953	2.1649e-34	aHE-iHSPC2	Eif3c
765	1.43785e-38	0.311546	0.858	0.66	2.29884e-34	aHE-iHSPC2	Lars
766	1.68287e-38	0.319757	0.868	0.67	2.69056e-34	aHE-iHSPC2	Mrps34
767	2.11301e-38	0.309182	0.829	0.6	3.37828e-34	aHE-iHSPC2	Pop5
768	2.93482e-38	0.387328	0.768	0.512	4.69219e-34	aHE-iHSPC2	Snhg3
769	4.28741e-38	0.303775	0.926	0.791	6.8547e-34	aHE-iHSPC2	Txnl4a
770	6.30339e-38	0.277509	1	0.994	1.00779e-33	aHE-iHSPC2	Cd47
771	6.80557e-38	0.294069	0.766	0.498	1.08807e-33	aHE-iHSPC2	Rbm26
772	7.44392e-38	0.388154	0.787	0.495	1.19013e-33	aHE-iHSPC2	Cd69
773	7.70783e-38	0.351814	0.905	0.716	1.23233e-33	aHE-iHSPC2	Parp1
774	8.67914e-38	0.280658	0.571	0.29	1.38762e-33	aHE-iHSPC2	Mthfd1
775	9.65034e-38	0.34944	0.913	0.747	1.5429e-33	aHE-iHSPC2	Eif1ad
776	1.00044e-37	0.280759	0.984	0.949	1.5995e-33	aHE-iHSPC2	Pdcd5
777	1.20259e-37	0.346311	0.766	0.502	1.92271e-33	aHE-iHSPC2	Hirip3
778	1.42136e-37	0.320398	0.874	0.674	2.27247e-33	aHE-iHSPC2	Uba2
779	1.5464e-37	0.328494	0.947	0.832	2.47239e-33	aHE-iHSPC2	Thrap3
780	1.82977e-37	0.351307	0.953	0.876	2.92544e-33	aHE-iHSPC2	Eif3j1
781	2.11625e-37	0.307839	0.803	0.556	3.38346e-33	aHE-iHSPC2	Rrs1
782	2.27824e-37	0.336708	0.937	0.791	3.64246e-33	aHE-iHSPC2	AI506816
783	4.68896e-37	0.305019	0.955	0.889	7.4967e-33	aHE-iHSPC2	Dnaja2
784	9.24345e-37	0.332225	0.908	0.722	1.47784e-32	aHE-iHSPC2	Gtpbp4
785	1.12776e-36	0.291752	0.961	0.887	1.80306e-32	aHE-iHSPC2	Cdc37
786	1.35963e-36	0.314251	0.9	0.764	2.17377e-32	aHE-iHSPC2	Mrps26
787	1.36155e-36	0.354328	0.953	0.785	2.17684e-32	aHE-iHSPC2	Lmnb1
788	1.36834e-36	0.281129	1	0.989	2.18771e-32	aHE-iHSPC2	Hnrnpa3
789	1.37569e-36	0.28069	0.995	0.957	2.19945e-32	aHE-iHSPC2	Timm13
790	1.82059e-36	0.3171	0.792	0.56	2.91076e-32	aHE-iHSPC2	Snhg8
791	1.98092e-36	0.322093	0.834	0.631	3.16709e-32	aHE-iHSPC2	Nip7
792	4.05956e-36	0.294652	0.805	0.542	6.49043e-32	aHE-iHSPC2	Rif1
793	4.66299e-36	0.27895	0.997	0.965	7.45519e-32	aHE-iHSPC2	Srsf2
794	4.97755e-36	0.29003	0.955	0.871	7.95811e-32	aHE-iHSPC2	Rrp1
795	6.25718e-36	0.303531	0.947	0.825	1.0004e-31	aHE-iHSPC2	Eny2
796	1.03569e-35	0.312979	0.982	0.956	1.65586e-31	aHE-iHSPC2	Emb
797	1.25087e-35	0.29585	0.961	0.845	1.9999e-31	aHE-iHSPC2	Zc3h15
798	1.25325e-35	0.322776	0.853	0.661	2.00369e-31	aHE-iHSPC2	Mak16
799	2.76834e-35	0.278653	0.976	0.94	4.42602e-31	aHE-iHSPC2	Eif3i
800	2.81973e-35	0.316532	0.979	0.884	4.50818e-31	aHE-iHSPC2	Hspa4
801	2.90358e-35	0.297372	0.776	0.523	4.64224e-31	aHE-iHSPC2	Shmt2
802	3.19824e-35	0.28882	0.755	0.511	5.11334e-31	aHE-iHSPC2	Ncbp1
803	4.69964e-35	0.296113	0.866	0.636	7.51379e-31	aHE-iHSPC2	Tfdp1
804	7.99133e-35	0.315923	0.871	0.658	1.27765e-30	aHE-iHSPC2	Sf3b3
805	8.63024e-35	0.288132	0.787	0.548	1.3798e-30	aHE-iHSPC2	Ilf2
806	8.73851e-35	0.322467	0.929	0.752	1.39711e-30	aHE-iHSPC2	Ctcf
807	8.98207e-35	0.288916	0.997	0.965	1.43605e-30	aHE-iHSPC2	Eif3a
808	9.06807e-35	0.299517	0.987	0.898	1.4498e-30	aHE-iHSPC2	Chd4
809	1.03779e-34	0.301937	0.916	0.726	1.65921e-30	aHE-iHSPC2	2410006H16Rik
810	1.37903e-34	0.283192	0.863	0.688	2.20479e-30	aHE-iHSPC2	Tmem147
811	1.61117e-34	0.292702	0.939	0.856	2.57595e-30	aHE-iHSPC2	Suclg1
812	1.85355e-34	0.283068	0.982	0.929	2.96346e-30	aHE-iHSPC2	Hnrnpm
813	1.88755e-34	0.351871	0.916	0.77	3.01782e-30	aHE-iHSPC2	Paip2
814	2.06534e-34	0.296658	0.982	0.904	3.30207e-30	aHE-iHSPC2	Cct7
815	2.47129e-34	0.283869	0.689	0.407	3.9511e-30	aHE-iHSPC2	Alkbh1
816	3.50823e-34	0.292628	0.982	0.919	5.60895e-30	aHE-iHSPC2	Banf1
817	3.65639e-34	0.293172	0.889	0.73	5.84583e-30	aHE-iHSPC2	Mrpl36
818	3.68003e-34	0.299633	0.742	0.481	5.88364e-30	aHE-iHSPC2	Ipo7
819	5.54233e-34	0.293891	0.968	0.885	8.86108e-30	aHE-iHSPC2	Trmt112
820	5.7195e-34	0.279577	0.695	0.41	9.14434e-30	aHE-iHSPC2	1110059E24Rik
821	5.72661e-34	0.367235	0.789	0.546	9.15571e-30	aHE-iHSPC2	Kcnq1ot1
822	6.37207e-34	0.29898	0.934	0.809	1.01877e-29	aHE-iHSPC2	Nudt21
823	7.29308e-34	0.314175	0.818	0.601	1.16602e-29	aHE-iHSPC2	Ftsj3
824	1.20546e-33	0.295502	0.763	0.516	1.92729e-29	aHE-iHSPC2	Ktn1
825	1.31701e-33	0.290065	1	0.963	2.10564e-29	aHE-iHSPC2	Mtdh
826	1.45767e-33	0.282485	0.953	0.831	2.33052e-29	aHE-iHSPC2	Srsf6
827	1.61283e-33	0.296066	0.837	0.645	2.57859e-29	aHE-iHSPC2	Eif4b
828	2.53181e-33	0.309223	0.963	0.856	4.04786e-29	aHE-iHSPC2	Sfpq
829	2.56699e-33	0.282239	0.955	0.869	4.1041e-29	aHE-iHSPC2	Hnrnpdl
830	3.99653e-33	0.28318	0.826	0.609	6.38965e-29	aHE-iHSPC2	Ubtf
831	4.4738e-33	0.3518	0.768	0.546	7.15271e-29	aHE-iHSPC2	Tfrc
832	4.51572e-33	0.306409	0.813	0.611	7.21973e-29	aHE-iHSPC2	Kdm1a
833	4.55674e-33	0.320016	0.903	0.77	7.28532e-29	aHE-iHSPC2	Nudcd2
834	6.45749e-33	0.276269	0.913	0.771	1.03242e-28	aHE-iHSPC2	Srsf10
835	8.95323e-33	0.28765	0.847	0.627	1.43144e-28	aHE-iHSPC2	Clns1a
836	1.5185e-32	0.296311	0.961	0.891	2.42778e-28	aHE-iHSPC2	Snrnp70
837	1.62917e-32	0.290269	0.624	0.361	2.60472e-28	aHE-iHSPC2	Ptov1
838	2.66229e-32	0.301746	0.784	0.574	4.25646e-28	aHE-iHSPC2	Rbm28
839	3.00113e-32	0.276524	0.868	0.71	4.79821e-28	aHE-iHSPC2	Mbd3
840	3.08505e-32	0.283872	0.705	0.43	4.93238e-28	aHE-iHSPC2	Rasgrp2
841	3.86381e-32	0.286542	0.968	0.85	6.17746e-28	aHE-iHSPC2	Ndufa12
842	4.11189e-32	0.282663	0.979	0.866	6.57409e-28	aHE-iHSPC2	Anp32e
843	7.74054e-32	0.278665	0.724	0.483	1.23756e-27	aHE-iHSPC2	Exosc1
844	1.27477e-31	0.277586	0.766	0.538	2.03811e-27	aHE-iHSPC2	Tmem97
845	1.30818e-31	0.280459	0.85	0.648	2.09151e-27	aHE-iHSPC2	Acbd6
846	1.42164e-31	0.28844	0.837	0.635	2.27292e-27	aHE-iHSPC2	Smn1
847	1.6285e-31	0.341332	0.713	0.448	2.60365e-27	aHE-iHSPC2	Cd37
848	1.96566e-31	0.278563	0.929	0.762	3.14269e-27	aHE-iHSPC2	Exosc8
849	3.18364e-31	0.329321	0.747	0.537	5.09e-27	aHE-iHSPC2	Ppdpf
850	3.65803e-31	0.278987	0.918	0.809	5.84845e-27	aHE-iHSPC2	Ola1
851	5.16071e-31	0.318374	0.913	0.782	8.25094e-27	aHE-iHSPC2	Syncrip
852	7.27534e-31	0.279086	0.937	0.784	1.16318e-26	aHE-iHSPC2	Hnrnph1
853	7.45058e-31	0.291904	0.792	0.574	1.1912e-26	aHE-iHSPC2	Brix1
854	8.05178e-31	0.286338	0.874	0.701	1.28732e-26	aHE-iHSPC2	Tomm70a
855	1.14508e-30	0.309209	0.895	0.752	1.83075e-26	aHE-iHSPC2	Ppm1g
856	1.40185e-30	0.279687	0.75	0.524	2.24127e-26	aHE-iHSPC2	Ide
857	2.30329e-30	0.291328	0.913	0.727	3.68249e-26	aHE-iHSPC2	Snrnp40
858	2.33268e-30	0.282497	0.624	0.371	3.72949e-26	aHE-iHSPC2	Suclg2
859	9.44588e-30	0.320528	0.858	0.699	1.51021e-25	aHE-iHSPC2	Elf1
860	1.35548e-29	0.292545	0.874	0.733	2.16714e-25	aHE-iHSPC2	Mpp6
861	5.14482e-29	0.277554	0.855	0.7	8.22554e-25	aHE-iHSPC2	Polr2l
862	1.27324e-28	0.283971	0.884	0.74	2.03565e-24	aHE-iHSPC2	Tardbp
863	3.10827e-28	0.280885	0.945	0.857	4.9695e-24	aHE-iHSPC2	Arglu1
864	3.34841e-28	0.282769	0.776	0.569	5.35343e-24	aHE-iHSPC2	Top2b
865	4.13586e-28	0.286271	0.953	0.856	6.61241e-24	aHE-iHSPC2	Luc7l3
866	7.22426e-28	0.293757	0.713	0.46	1.15501e-23	aHE-iHSPC2	Ifi27
867	1.55572e-27	0.279442	0.926	0.803	2.48728e-23	aHE-iHSPC2	Prpf4b
868	3.45489e-27	0.289089	0.829	0.589	5.52368e-23	aHE-iHSPC2	Mcm2
869	4.06665e-27	0.306472	0.997	0.98	6.50175e-23	aHE-iHSPC2	Plac8
870	7.35066e-26	0.284237	0.863	0.708	1.17522e-21	aHE-iHSPC2	Mphosph10
871	5.98712e-25	0.326489	0.739	0.506	9.57221e-21	aHE-iHSPC2	Ccnd1
872	4.55019e-24	0.284326	0.826	0.636	7.27484e-20	aHE-iHSPC2	Fh1
873	1.72316e-23	0.355385	0.303	0.12	2.75498e-19	aHE-iHSPC2	Iigp1
874	1.69971e-22	0.401519	0.918	0.752	2.71749e-18	aHE-iHSPC2	Hist1h2ap
875	4.60796e-21	0.277404	0.897	0.797	7.3672e-17	aHE-iHSPC2	Atrx
876	4.75843e-21	0.435865	0.716	0.627	7.60778e-17	aHE-iHSPC2	Gm47283
877	8.04297e-21	0.354427	0.782	0.601	1.28591e-16	aHE-iHSPC2	Hist1h1b
878	2.73835e-18	0.299814	0.508	0.313	4.37808e-14	aHE-iHSPC2	Crip1
879	1.87886e-17	0.318318	0.834	0.67	3.00392e-13	aHE-iHSPC2	Hist1h2ae
880	5.97285e-17	0.299667	0.803	0.607	9.54939e-13	aHE-iHSPC2	Ly6a
881	3.1858e-11	0.67102	0.584	0.488	5.09346e-07	aHE-iHSPC2	Ctsg
882	2.9294e-07	0.473354	0.55	0.474	0.00468352	aHE-iHSPC2	Mpo
883	1.22312e-06	0.34912	0.558	0.444	0.0195553	aHE-iHSPC2	Ltb
884	1.45313e-05	0.407147	0.368	0.288	0.232326	aHE-iHSPC2	Ms4a3
885	5.34019e-168	0.544665	1	0.978	8.53789e-164	aHE-iMon/Mac	Hmgb2
886	1.56818e-157	0.889852	0.995	0.803	2.50721e-153	aHE-iMon/Mac	Prtn3
887	4.3071e-125	0.357526	1	0.997	6.88619e-121	aHE-iMon/Mac	H2afz
888	6.00706e-121	0.692872	0.734	0.337	9.60409e-117	aHE-iMon/Mac	C1galt1c1
889	9.924e-119	0.578623	1	0.976	1.58665e-114	aHE-iMon/Mac	Plac8
890	1.88307e-116	0.360179	1	0.998	3.01065e-112	aHE-iMon/Mac	Ptma
891	4.30039e-114	0.68235	0.999	0.842	6.87546e-110	aHE-iMon/Mac	Hp
892	2.08021e-106	0.337155	1	1	3.32584e-102	aHE-iMon/Mac	Gpx1
893	5.37901e-106	0.419414	0.999	0.958	8.59996e-102	aHE-iMon/Mac	Mrpl33
894	2.33572e-104	0.359849	1	0.996	3.73434e-100	aHE-iMon/Mac	Eif5a
895	6.95739e-104	0.771349	0.783	0.405	1.11235e-99	aHE-iMon/Mac	Ctsg
896	4.21993e-99	0.343002	1	0.998	6.74682e-95	aHE-iMon/Mac	H3f3b
897	5.23011e-98	0.273531	1	1	8.36189e-94	aHE-iMon/Mac	Rps2
898	9.19303e-91	0.39461	0.996	0.939	1.46978e-86	aHE-iMon/Mac	Dek
899	2.25586e-89	0.422301	0.989	0.87	3.60667e-85	aHE-iMon/Mac	Pclaf
900	1.36498e-82	0.350454	1	0.932	2.18232e-78	aHE-iMon/Mac	Hmgn2
901	2.49426e-82	0.303511	1	0.986	3.98782e-78	aHE-iMon/Mac	Erp29
902	1.54031e-80	0.328618	1	0.984	2.46265e-76	aHE-iMon/Mac	Anp32b
903	1.00601e-72	0.438985	0.633	0.299	1.60841e-68	aHE-iMon/Mac	Gda
904	4.46116e-72	0.281704	1	0.99	7.1325e-68	aHE-iMon/Mac	Sub1
905	2.93726e-71	0.394864	0.896	0.64	4.69609e-67	aHE-iMon/Mac	Rrm2
906	4.91374e-70	0.356065	0.645	0.324	7.85608e-66	aHE-iMon/Mac	Clec5a
907	1.57285e-69	0.837548	0.886	0.661	2.51468e-65	aHE-iMon/Mac	Ly6c2
908	1.91624e-68	0.284182	1	0.981	3.06369e-64	aHE-iMon/Mac	Hmgb1
909	4.48555e-68	0.358605	0.949	0.758	7.17149e-64	aHE-iMon/Mac	Lmnb1
910	2.02758e-65	0.393324	0.939	0.777	3.24169e-61	aHE-iMon/Mac	Dut
911	3.35984e-65	0.304921	0.999	0.983	5.37171e-61	aHE-iMon/Mac	Ran
912	2.16374e-64	0.310275	0.342	0.096	3.45939e-60	aHE-iMon/Mac	Klf4
913	1.11206e-63	0.310693	0.992	0.948	1.77796e-59	aHE-iMon/Mac	Emb
914	1.61989e-63	0.441463	0.48	0.187	2.58989e-59	aHE-iMon/Mac	Elane
915	6.50166e-61	0.261832	1	0.993	1.03948e-56	aHE-iMon/Mac	Atp5g1
916	1.52638e-60	0.402074	0.741	0.476	2.44038e-56	aHE-iMon/Mac	Sell
917	2.34183e-60	0.545921	0.722	0.423	3.74412e-56	aHE-iMon/Mac	Ccr2
918	1.31863e-59	0.290272	0.992	0.956	2.10823e-55	aHE-iMon/Mac	Snrpf
919	2.08507e-58	0.347411	0.999	0.972	3.3336e-54	aHE-iMon/Mac	Cebpb
920	8.76899e-58	0.263106	1	0.997	1.40199e-53	aHE-iMon/Mac	Hsp90ab1
921	3.42906e-57	0.273082	0.992	0.952	5.48239e-53	aHE-iMon/Mac	Snrpd1
922	4.13472e-57	0.365228	0.943	0.768	6.61059e-53	aHE-iMon/Mac	Phgdh
923	1.66342e-56	0.350779	0.696	0.412	2.65947e-52	aHE-iMon/Mac	Mpo
924	6.95474e-56	0.280185	0.997	0.981	1.11192e-51	aHE-iMon/Mac	Cycs
925	1.9846e-54	0.322371	0.978	0.833	3.17297e-50	aHE-iMon/Mac	Birc5
926	3.66885e-54	0.264885	1	0.983	5.86576e-50	aHE-iMon/Mac	Pgam1
927	8.34433e-54	0.318378	0.957	0.84	1.33409e-49	aHE-iMon/Mac	Tmpo
928	1.4917e-53	0.280989	0.566	0.286	2.38493e-49	aHE-iMon/Mac	Mtus1
929	6.9607e-53	0.305405	0.953	0.794	1.11288e-48	aHE-iMon/Mac	Napsa
930	1.41243e-52	0.306169	0.928	0.773	2.25819e-48	aHE-iMon/Mac	Pgp
931	9.04599e-52	0.308585	0.982	0.904	1.44627e-47	aHE-iMon/Mac	Tubb4b
932	9.21285e-51	0.303566	0.978	0.86	1.47295e-46	aHE-iMon/Mac	Fdps
933	1.72175e-50	0.293962	0.841	0.555	2.75273e-46	aHE-iMon/Mac	Ramp1
934	6.64119e-50	0.27384	0.959	0.854	1.06179e-45	aHE-iMon/Mac	Anp32e
935	1.29945e-49	0.317161	0.742	0.489	2.07756e-45	aHE-iMon/Mac	BC035044
936	3.82663e-48	0.257144	0.986	0.937	6.11801e-44	aHE-iMon/Mac	Ndufb10
937	1.0323e-47	0.255452	0.988	0.933	1.65043e-43	aHE-iMon/Mac	Mrpl18
938	1.1553e-46	0.284381	0.933	0.832	1.84709e-42	aHE-iMon/Mac	Siva1
939	9.02548e-46	0.320743	0.938	0.785	1.44299e-41	aHE-iMon/Mac	Irf8
940	1.83505e-45	0.340237	0.792	0.594	2.93388e-41	aHE-iMon/Mac	Tuba4a
941	5.60341e-45	0.257299	0.833	0.634	8.95873e-41	aHE-iMon/Mac	Vrk1
942	9.73278e-45	0.274547	0.872	0.674	1.55608e-40	aHE-iMon/Mac	Lbr
943	2.76751e-44	0.305403	0.495	0.232	4.4247e-40	aHE-iMon/Mac	Ms4a3
944	5.51619e-44	0.504556	0.758	0.579	8.81929e-40	aHE-iMon/Mac	Hist1h1b
945	3.26152e-43	0.303618	0.984	0.914	5.21451e-39	aHE-iMon/Mac	Gsr
946	3.38935e-43	0.289086	0.999	0.995	5.41889e-39	aHE-iMon/Mac	Tspo
947	1.08397e-42	0.257892	0.974	0.871	1.73304e-38	aHE-iMon/Mac	Ddx39
948	7.22209e-42	0.257858	0.88	0.697	1.15467e-37	aHE-iMon/Mac	Cdca3
949	4.29947e-41	0.498138	0.611	0.368	6.874e-37	aHE-iMon/Mac	Slpi
950	6.27713e-39	0.282877	0.922	0.752	1.00359e-34	aHE-iMon/Mac	Cenpa
951	2.04233e-38	0.257338	0.9	0.752	3.26528e-34	aHE-iMon/Mac	Cisd1
952	2.85726e-37	0.262992	0.95	0.876	4.56819e-33	aHE-iMon/Mac	Sap30
953	9.91269e-36	0.263759	0.982	0.942	1.58484e-31	aHE-iMon/Mac	Lamtor4
954	6.04539e-35	0.25604	0.896	0.739	9.66537e-31	aHE-iMon/Mac	Cdca8
955	6.28815e-35	0.252236	0.842	0.681	1.00535e-30	aHE-iMon/Mac	Tipin
956	6.2586e-34	0.404656	0.796	0.655	1.00063e-29	aHE-iMon/Mac	Hist1h2ae
957	1.81099e-33	0.261089	0.95	0.868	2.89541e-29	aHE-iMon/Mac	Glipr1
958	3.58803e-33	0.278399	0.93	0.863	5.73655e-29	aHE-iMon/Mac	Dstn
959	2.85934e-32	0.365114	0.362	0.172	4.57151e-28	aHE-iMon/Mac	F13a1
960	5.04858e-31	0.356305	0.849	0.747	8.07166e-27	aHE-iMon/Mac	Hist1h2ap
961	6.76143e-31	0.274889	0.52	0.306	1.08102e-26	aHE-iMon/Mac	Mgst1
962	7.6464e-31	0.459958	0.999	0.951	1.22251e-26	aHE-iMon/Mac	Lyz2
963	4.06302e-30	0.371897	0.758	0.634	6.49595e-26	aHE-iMon/Mac	Hist1h1e
964	5.18964e-28	0.274755	0.916	0.765	8.2972e-24	aHE-iMon/Mac	Top2a
965	9.36227e-22	0.280003	0.471	0.299	1.49684e-17	aHE-iMon/Mac	Mcemp1
966	0	2.87309	0.889	0.05	0	aHE-iMyeP	Stfa2
967	0	2.04887	0.952	0.068	0	aHE-iMyeP	Pglyrp1
968	0	0.919955	0.721	0.016	0	aHE-iMyeP	Chil1
969	5.25973e-268	3.29843	0.88	0.081	8.40925e-264	aHE-iMyeP	Camp
970	3.16345e-267	3.07992	0.947	0.105	5.05772e-263	aHE-iMyeP	Stfa2l1
971	2.43769e-249	1.71358	0.697	0.039	3.89737e-245	aHE-iMyeP	Chil3
972	1.87155e-242	0.939422	0.731	0.047	2.99224e-238	aHE-iMyeP	Csta3
973	6.27948e-218	0.887829	0.538	0.021	1.00396e-213	aHE-iMyeP	Lrg1
974	1.44021e-216	3.70173	0.817	0.094	2.3026e-212	aHE-iMyeP	Ngp
975	3.26004e-213	2.14959	0.577	0.03	5.21215e-209	aHE-iMyeP	Ltf
976	4.44128e-206	0.303657	0.389	0.005	7.10071e-202	aHE-iMyeP	Itgb2l
977	4.23812e-192	1.00898	0.76	0.078	6.7759e-188	aHE-iMyeP	Cebpe
978	1.07389e-189	0.647763	0.447	0.015	1.71693e-185	aHE-iMyeP	G0s2
979	6.2952e-183	0.783258	0.644	0.053	1.00648e-178	aHE-iMyeP	AA467197
980	7.46385e-183	2.96455	0.995	0.249	1.19332e-178	aHE-iMyeP	Stfa3
981	7.68649e-182	2.20367	0.75	0.094	1.22892e-177	aHE-iMyeP	Olfm4
982	6.64293e-174	3.498	0.995	0.276	1.06207e-169	aHE-iMyeP	Cstdc4
983	7.32335e-173	0.664411	0.375	0.009	1.17086e-168	aHE-iMyeP	Asprv1
984	7.1861e-146	2.23575	0.899	0.211	1.14891e-141	aHE-iMyeP	Csta2
985	1.69383e-141	4.38068	1	0.476	2.7081e-137	aHE-iMyeP	Cstdc5
986	1.13771e-139	0.376387	0.255	0.002	1.81897e-135	aHE-iMyeP	Cd177
987	1.11902e-136	0.804192	0.562	0.057	1.7891e-132	aHE-iMyeP	Fcnb
988	4.90535e-130	3.06483	1	0.571	7.84267e-126	aHE-iMyeP	Lcn2
989	2.43984e-128	0.37893	0.385	0.021	3.90082e-124	aHE-iMyeP	Il1f9
990	1.7858e-123	3.267	1	0.647	2.85513e-119	aHE-iMyeP	Stfa1
991	2.36851e-123	0.535785	0.601	0.077	3.78678e-119	aHE-iMyeP	Syne1
992	1.0116e-120	4.13143	0.995	0.698	1.61734e-116	aHE-iMyeP	S100a9
993	7.43273e-117	1.03893	0.962	0.297	1.18835e-112	aHE-iMyeP	Mcemp1
994	1.56814e-116	3.34077	0.995	0.765	2.50714e-112	aHE-iMyeP	S100a8
995	3.24806e-107	0.787053	0.856	0.239	5.19299e-103	aHE-iMyeP	Pygl
996	7.09762e-100	0.394567	0.438	0.046	1.13477e-95	aHE-iMyeP	Cxcr2
997	5.40051e-93	0.565538	0.587	0.103	8.63434e-89	aHE-iMyeP	Mgst2
998	7.88585e-90	0.309749	0.404	0.044	1.26079e-85	aHE-iMyeP	Pram1
999	5.29248e-88	0.52751	0.548	0.096	8.46162e-84	aHE-iMyeP	Rflnb
1000	3.1068e-87	0.41098	0.534	0.086	4.96715e-83	aHE-iMyeP	Ceacam1
1001	4.33067e-87	0.399565	0.505	0.077	6.92388e-83	aHE-iMyeP	Dgat2
1002	1.37912e-86	1.50847	0.995	0.679	2.20494e-82	aHE-iMyeP	Wfdc21
1003	1.74983e-85	1.58424	0.909	0.469	2.79762e-81	aHE-iMyeP	Ifitm6
1004	1.97551e-85	0.895611	0.745	0.209	3.15845e-81	aHE-iMyeP	Slfn4
1005	4.6357e-81	1.44032	0.995	0.816	7.41155e-77	aHE-iMyeP	Anxa1
1006	4.25717e-77	0.283638	0.418	0.056	6.80637e-73	aHE-iMyeP	Gm34680
1007	1.46332e-76	0.534123	0.591	0.13	2.33955e-72	aHE-iMyeP	Mapk13
1008	1.21479e-75	0.865092	1	0.983	1.94221e-71	aHE-iMyeP	Prdx5
1009	1.59178e-72	0.863067	0.904	0.432	2.54494e-68	aHE-iMyeP	Ckap4
1010	2.80973e-70	0.609698	0.87	0.322	4.49219e-66	aHE-iMyeP	Mgst1
1011	7.87681e-65	0.85121	1	0.917	1.25934e-60	aHE-iMyeP	S100a11
1012	1.99057e-63	0.646206	0.712	0.241	3.18253e-59	aHE-iMyeP	Mxd1
1013	3.81745e-63	0.649993	0.87	0.347	6.10333e-59	aHE-iMyeP	Gda
1014	8.13017e-63	0.622169	0.812	0.31	1.29985e-58	aHE-iMyeP	Cd300lf
1015	1.31432e-62	0.718363	0.851	0.411	2.10134e-58	aHE-iMyeP	Klhdc4
1016	6.69604e-61	0.348092	0.356	0.052	1.07056e-56	aHE-iMyeP	Olfml2b
1017	8.67823e-61	0.907932	0.894	0.394	1.38747e-56	aHE-iMyeP	Slpi
1018	5.5226e-59	0.552495	0.731	0.278	8.82954e-55	aHE-iMyeP	Abhd5
1019	3.03769e-58	0.576482	0.769	0.285	4.85665e-54	aHE-iMyeP	Ltb4r1
1020	5.62573e-58	0.685049	0.928	0.586	8.99441e-54	aHE-iMyeP	Grina
1021	2.33284e-56	0.692333	0.721	0.263	3.72975e-52	aHE-iMyeP	Slfn1
1022	2.70953e-56	0.661655	0.962	0.573	4.332e-52	aHE-iMyeP	C3
1023	2.56283e-53	0.364589	0.452	0.097	4.09745e-49	aHE-iMyeP	Upp1
1024	6.13914e-53	0.388192	0.572	0.159	9.81526e-49	aHE-iMyeP	Pilrb2
1025	9.44788e-52	0.884554	1	0.873	1.51053e-47	aHE-iMyeP	Hp
1026	1.53106e-51	0.620752	1	0.879	2.44786e-47	aHE-iMyeP	Msrb1
1027	2.85594e-51	0.298273	0.442	0.098	4.56608e-47	aHE-iMyeP	6430548M08Rik
1028	2.11018e-49	0.543672	0.779	0.354	3.37375e-45	aHE-iMyeP	Lyst
1029	9.15603e-48	0.568833	0.822	0.389	1.46387e-43	aHE-iMyeP	Klf2
1030	9.58812e-48	0.478979	0.764	0.311	1.53295e-43	aHE-iMyeP	Trem3
1031	9.96388e-47	0.27655	0.471	0.119	1.59303e-42	aHE-iMyeP	Mxi1
1032	1.3226e-46	0.501146	0.736	0.345	2.11458e-42	aHE-iMyeP	Dhrs7
1033	5.28121e-46	0.250116	0.38	0.079	8.4436e-42	aHE-iMyeP	Pbx1
1034	9.91075e-46	0.405638	0.601	0.198	1.58453e-41	aHE-iMyeP	Qsox1
1035	1.22368e-45	0.517962	0.995	0.927	1.95643e-41	aHE-iMyeP	Alox5ap
1036	4.49561e-45	0.288393	0.524	0.152	7.18758e-41	aHE-iMyeP	Dgat1
1037	5.92582e-45	0.428657	1	0.998	9.47421e-41	aHE-iMyeP	Cyba
1038	1.21359e-44	0.401378	0.692	0.274	1.94029e-40	aHE-iMyeP	Sorl1
1039	1.39168e-43	0.624919	0.99	0.872	2.22501e-39	aHE-iMyeP	Dstn
1040	3.09762e-42	0.295682	0.447	0.119	4.95247e-38	aHE-iMyeP	Sqor
1041	5.04681e-42	0.645193	0.976	0.793	8.06884e-38	aHE-iMyeP	Aldh2
1042	6.66674e-42	0.686658	0.899	0.516	1.06588e-37	aHE-iMyeP	F10
1043	8.39656e-42	0.49246	0.952	0.589	1.34244e-37	aHE-iMyeP	Tnfaip2
1044	3.1411e-40	0.386096	0.639	0.255	5.02199e-36	aHE-iMyeP	Actn1
1045	4.94401e-40	0.486825	0.702	0.301	7.90448e-36	aHE-iMyeP	Plaur
1046	2.20792e-39	0.461801	0.817	0.407	3.53003e-35	aHE-iMyeP	Pilra
1047	4.26104e-38	0.711903	0.846	0.485	6.81255e-34	aHE-iMyeP	Serpinb1a
1048	9.8122e-38	0.395681	0.606	0.229	1.56878e-33	aHE-iMyeP	Bst1
1049	9.8457e-38	0.427313	0.625	0.265	1.57413e-33	aHE-iMyeP	Adpgk
1050	6.45513e-37	0.393776	0.591	0.223	1.03205e-32	aHE-iMyeP	Cd33
1051	6.49812e-36	0.282441	0.538	0.182	1.03892e-31	aHE-iMyeP	Fgr
1052	1.09146e-34	0.446381	0.971	0.861	1.74502e-30	aHE-iMyeP	Ncf4
1053	1.13476e-34	0.49716	0.971	0.862	1.81425e-30	aHE-iMyeP	Ncf1
1054	1.35701e-34	0.314001	0.389	0.108	2.16958e-30	aHE-iMyeP	Slc2a3
1055	1.02451e-33	0.405331	0.962	0.749	1.63798e-29	aHE-iMyeP	Itgb2
1056	4.74214e-33	0.40092	0.784	0.378	7.58173e-29	aHE-iMyeP	Apoc2
1057	5.24794e-33	0.409905	0.707	0.345	8.3904e-29	aHE-iMyeP	Glipr2
1058	5.25686e-33	0.436257	0.928	0.64	8.40468e-29	aHE-iMyeP	Anxa3
1059	1.82577e-32	0.371707	0.688	0.333	2.91904e-28	aHE-iMyeP	Kdm7a
1060	3.93408e-32	0.3431	1	1	6.2898e-28	aHE-iMyeP	Arhgdib
1061	4.62125e-32	0.53325	0.764	0.406	7.38845e-28	aHE-iMyeP	F630028O10Rik
1062	7.25974e-32	0.265157	0.548	0.203	1.16069e-27	aHE-iMyeP	Xdh
1063	1.21483e-31	0.550234	0.976	0.854	1.94227e-27	aHE-iMyeP	Nfkbia
1064	1.16301e-30	0.286632	0.404	0.123	1.85941e-26	aHE-iMyeP	Rgcc
1065	3.91441e-29	0.279211	0.447	0.163	6.25836e-25	aHE-iMyeP	Msra
1066	2.36542e-28	0.44035	0.793	0.468	3.78183e-24	aHE-iMyeP	Id2
1067	1.46184e-27	0.381375	0.731	0.41	2.33718e-23	aHE-iMyeP	Fbxl5
1068	7.03313e-27	0.387369	1	0.97	1.12446e-22	aHE-iMyeP	Tyrobp
1069	2.12651e-25	0.385153	0.755	0.481	3.39986e-21	aHE-iMyeP	Nfam1
1070	1.39675e-24	0.335778	0.577	0.268	2.23312e-20	aHE-iMyeP	Lbp
1071	3.02772e-24	0.256551	0.409	0.148	4.84072e-20	aHE-iMyeP	Gm34084
1072	4.8517e-24	0.356622	0.986	0.698	7.7569e-20	aHE-iMyeP	Ly6c2
1073	1.13071e-23	0.254458	0.529	0.232	1.80778e-19	aHE-iMyeP	B430306N03Rik
1074	1.78466e-23	0.2626	0.659	0.319	2.85332e-19	aHE-iMyeP	C5ar1
1075	2.66148e-23	0.286985	0.466	0.194	4.25517e-19	aHE-iMyeP	Vamp5
1076	9.35833e-23	0.301882	0.74	0.437	1.49621e-18	aHE-iMyeP	AB124611
1077	1.45923e-22	0.362525	0.769	0.501	2.33301e-18	aHE-iMyeP	Pnkp
1078	1.47526e-22	0.342943	0.971	0.757	2.35865e-18	aHE-iMyeP	Lgals3
1079	5.42148e-22	0.274472	0.712	0.394	8.66786e-18	aHE-iMyeP	Siglece
1080	6.02005e-22	0.412909	0.933	0.79	9.62486e-18	aHE-iMyeP	Saa3
1081	6.68535e-22	0.396838	0.793	0.539	1.06885e-17	aHE-iMyeP	Cdkn2d
1082	1.3666e-21	0.401343	0.798	0.558	2.18492e-17	aHE-iMyeP	Fpr2
1083	2.08177e-21	0.309109	0.683	0.411	3.32833e-17	aHE-iMyeP	Agtrap
1084	4.82841e-21	0.262709	0.572	0.265	7.71965e-17	aHE-iMyeP	Ccr1
1085	1.10643e-20	0.257229	0.673	0.346	1.76896e-16	aHE-iMyeP	Gpr141
1086	1.17313e-20	0.262125	0.716	0.414	1.8756e-16	aHE-iMyeP	Aldh3b1
1087	1.18706e-20	0.256326	0.481	0.218	1.89787e-16	aHE-iMyeP	Ccdc125
1088	1.37052e-20	0.317169	0.596	0.318	2.19118e-16	aHE-iMyeP	Hsd11b1
1089	2.30404e-20	0.331899	0.803	0.485	3.6837e-16	aHE-iMyeP	Lilr4b
1090	5.26046e-20	0.341184	0.87	0.627	8.41042e-16	aHE-iMyeP	Pirb
1091	1.27472e-19	0.296094	0.673	0.385	2.03802e-15	aHE-iMyeP	Clec5a
1092	1.46079e-19	0.337336	0.995	0.959	2.33551e-15	aHE-iMyeP	Cybb
1093	2.73373e-19	0.361031	0.981	0.949	4.37068e-15	aHE-iMyeP	Atp6v1e1
1094	3.9295e-19	0.304553	0.942	0.877	6.28248e-15	aHE-iMyeP	Myh9
1095	3.93237e-19	0.323826	0.76	0.534	6.28707e-15	aHE-iMyeP	Vsir
1096	8.97358e-19	0.271915	0.99	0.967	1.4347e-14	aHE-iMyeP	Ostf1
1097	1.08762e-18	0.642562	0.856	0.744	1.73889e-14	aHE-iMyeP	S100a6
1098	1.22475e-18	0.262796	0.582	0.307	1.95813e-14	aHE-iMyeP	Rhob
1099	1.58307e-18	0.26645	0.779	0.542	2.53102e-14	aHE-iMyeP	1110008P14Rik
1100	4.60909e-18	0.420478	0.611	0.342	7.36901e-14	aHE-iMyeP	Gstm1
1101	6.51231e-18	0.278815	0.928	0.74	1.04119e-13	aHE-iMyeP	Gpsm3
1102	1.04522e-17	0.329329	1	0.96	1.6711e-13	aHE-iMyeP	Lyz2
1103	1.14556e-17	0.318271	0.971	0.81	1.83152e-13	aHE-iMyeP	Itgam
1104	1.73133e-17	0.276535	0.812	0.552	2.76806e-13	aHE-iMyeP	Card19
1105	1.89485e-17	0.280294	0.962	0.859	3.02948e-13	aHE-iMyeP	Flna
1106	2.18919e-17	0.767549	0.587	0.383	3.50008e-13	aHE-iMyeP	Mmp8
1107	2.28258e-17	0.305082	0.712	0.465	3.64938e-13	aHE-iMyeP	Svil
1108	6.76484e-17	0.28481	0.957	0.906	1.08156e-12	aHE-iMyeP	Sri
1109	8.30836e-17	0.328967	0.942	0.882	1.32834e-12	aHE-iMyeP	Pgd
1110	8.60441e-17	0.438973	0.745	0.504	1.37567e-12	aHE-iMyeP	Fpr1
1111	9.67232e-17	0.305651	0.99	0.997	1.54641e-12	aHE-iMyeP	Ifitm2
1112	1.54571e-16	0.276157	1	0.977	2.47128e-12	aHE-iMyeP	Fcer1g
1113	4.06937e-16	0.282931	0.88	0.668	6.50612e-12	aHE-iMyeP	Gsn
1114	1.25537e-15	0.307831	0.846	0.694	2.00709e-11	aHE-iMyeP	G6pdx
1115	5.23352e-15	0.257736	0.966	0.826	8.36734e-11	aHE-iMyeP	Igsf6
1116	8.1091e-15	0.313065	0.995	0.951	1.29648e-10	aHE-iMyeP	Ctsd
1117	1.34398e-14	0.265735	0.899	0.746	2.14876e-10	aHE-iMyeP	Csf2ra
1118	2.58985e-14	0.256453	0.918	0.764	4.14065e-10	aHE-iMyeP	Anxa2
1119	3.19386e-14	0.263402	0.663	0.449	5.10635e-10	aHE-iMyeP	Arfgef1
1120	5.86896e-14	0.344034	0.913	0.765	9.3833e-10	aHE-iMyeP	Alas1
1121	9.44526e-14	0.259902	0.841	0.724	1.51011e-09	aHE-iMyeP	Sp140
1122	1.74717e-13	0.286256	0.928	0.781	2.79337e-09	aHE-iMyeP	Lilrb4a
1123	7.06652e-13	0.257337	0.707	0.496	1.1298e-08	aHE-iMyeP	Triobp
1124	8.31689e-13	0.270757	0.659	0.437	1.3297e-08	aHE-iMyeP	Ddx60
1125	3.95242e-12	0.265765	0.567	0.357	6.31914e-08	aHE-iMyeP	St3gal5
1126	8.22499e-12	0.303686	0.808	0.636	1.31501e-07	aHE-iMyeP	Neat1
1127	8.42028e-12	0.275356	0.986	0.928	1.34623e-07	aHE-iMyeP	Gsr
1128	6.72561e-11	0.254854	0.875	0.738	1.07529e-06	aHE-iMyeP	App
1129	1.37618e-10	1.5861	0.385	0.203	2.20024e-06	aHE-iMyeP	Cxcl2
1130	5.47255e-09	0.271767	0.803	0.677	8.74952e-05	aHE-iMyeP	Btg1
1131	2.07494e-08	0.413434	0.688	0.512	0.000331742	aHE-iMyeP	Cd9
1132	2.11227e-08	0.601809	0.288	0.154	0.00033771	aHE-iMyeP	Slc7a11
1133	3.21796e-07	0.303938	0.462	0.286	0.00514488	aHE-iMyeP	Ms4a3
1134	0	1.21627	0.978	0.547	0	aHE-iMac1	Marcks
1135	6.96945e-308	1.0816	0.947	0.39	1.11428e-303	aHE-iMac1	C3ar1
1136	2.99611e-298	1.06952	0.972	0.554	4.79019e-294	aHE-iMac1	Lgmn
1137	4.25868e-284	1.07012	0.999	0.925	6.80878e-280	aHE-iMac1	Ctsb
1138	5.8667e-283	0.899807	0.997	0.941	9.37967e-279	aHE-iMac1	Serp1
1139	1.39585e-277	0.887106	1	1	2.23168e-273	aHE-iMac1	Tmsb4x
1140	5.745e-265	0.873392	0.971	0.559	9.18511e-261	aHE-iMac1	Clec4a1
1141	6.88165e-265	1.06657	0.972	0.556	1.10024e-260	aHE-iMac1	Maf
1142	4.6121e-257	0.785081	0.999	0.895	7.37383e-253	aHE-iMac1	Grn
1143	1.836e-249	1.00597	0.993	0.774	2.9354e-245	aHE-iMac1	Ctss
1144	5.42728e-248	0.716026	0.992	0.888	8.67714e-244	aHE-iMac1	Efhd2
1145	1.39784e-242	0.734162	0.997	0.858	2.23487e-238	aHE-iMac1	Fyb
1146	8.02115e-238	0.998498	0.798	0.23	1.28242e-233	aHE-iMac1	Ms4a7
1147	2.93937e-237	0.885082	0.972	0.706	4.69947e-233	aHE-iMac1	Blvrb
1148	1.50733e-236	0.856201	1	1	2.40992e-232	aHE-iMac1	Fth1
1149	3.23321e-234	1.01782	0.934	0.54	5.16926e-230	aHE-iMac1	Aif1
1150	1.2588e-223	0.902039	0.855	0.376	2.01257e-219	aHE-iMac1	Fcgr4
1151	1.73106e-221	0.831056	0.972	0.763	2.76761e-217	aHE-iMac1	Ctsl
1152	1.76215e-220	0.686342	0.997	0.952	2.81732e-216	aHE-iMac1	Lst1
1153	6.47602e-218	1.00649	0.798	0.277	1.03539e-213	aHE-iMac1	Bcl2a1b
1154	4.37585e-211	0.729859	0.945	0.628	6.99611e-207	aHE-iMac1	Slc15a3
1155	6.9363e-208	0.817699	0.955	0.657	1.10898e-203	aHE-iMac1	Fcgr1
1156	2.11513e-207	0.542122	1	1	3.38167e-203	aHE-iMac1	Actb
1157	2.93868e-203	0.637879	0.82	0.356	4.69836e-199	aHE-iMac1	Lacc1
1158	1.28615e-200	0.688923	0.912	0.598	2.05629e-196	aHE-iMac1	Cndp2
1159	1.63879e-200	0.840821	0.986	0.884	2.6201e-196	aHE-iMac1	Cstb
1160	1.43072e-198	0.776403	0.801	0.31	2.28744e-194	aHE-iMac1	Adgre1
1161	8.80576e-198	0.66981	1	0.957	1.40787e-193	aHE-iMac1	Fcer1g
1162	2.25158e-194	0.480677	1	0.999	3.59983e-190	aHE-iMac1	B2m
1163	3.40363e-194	0.834155	0.937	0.625	5.44172e-190	aHE-iMac1	Basp1
1164	1.84717e-183	0.741831	0.788	0.306	2.95325e-179	aHE-iMac1	Clec4a3
1165	2.07318e-183	0.781623	1	0.936	3.3146e-179	aHE-iMac1	Psap
1166	6.20817e-182	0.608266	1	0.986	9.92562e-178	aHE-iMac1	Cd52
1167	7.04012e-182	0.892938	0.902	0.582	1.12558e-177	aHE-iMac1	Ckb
1168	1.64239e-181	0.693199	0.993	0.942	2.62586e-177	aHE-iMac1	Plin2
1169	8.74083e-178	0.716476	0.907	0.503	1.39748e-173	aHE-iMac1	Clec4a2
1170	1.51241e-177	0.584925	0.921	0.587	2.41804e-173	aHE-iMac1	Pik3ap1
1171	2.01786e-177	0.534868	0.783	0.316	3.22615e-173	aHE-iMac1	Rgl1
1172	2.41857e-176	1.29065	0.948	0.739	3.86681e-172	aHE-iMac1	Ccl4
1173	1.35185e-174	0.640306	0.942	0.725	2.16133e-170	aHE-iMac1	Sirpa
1174	1.03024e-172	0.542426	0.829	0.377	1.64714e-168	aHE-iMac1	Hpgds
1175	3.29454e-171	0.668876	0.96	0.685	5.26731e-167	aHE-iMac1	Itgam
1176	4.26569e-170	0.651777	0.85	0.431	6.81999e-166	aHE-iMac1	Cd68
1177	1.01244e-165	0.432907	0.998	0.99	1.61869e-161	aHE-iMac1	Arpc5
1178	2.45407e-162	0.675245	0.847	0.516	3.92357e-158	aHE-iMac1	Kctd12
1179	5.88134e-159	0.561178	0.747	0.324	9.40309e-155	aHE-iMac1	Fam49a
1180	8.93174e-156	0.422766	1	0.984	1.42801e-151	aHE-iMac1	Ctsz
1181	2.03802e-155	0.677906	0.979	0.93	3.25839e-151	aHE-iMac1	Ctsd
1182	3.14612e-154	0.548307	0.993	0.986	5.03002e-150	aHE-iMac1	Vim
1183	1.35134e-153	0.90196	0.742	0.312	2.16052e-149	aHE-iMac1	Acod1
1184	1.29913e-152	0.650626	0.932	0.692	2.07705e-148	aHE-iMac1	Ms4a6b
1185	4.55734e-151	0.536461	0.974	0.819	7.28628e-147	aHE-iMac1	Anxa5
1186	4.68551e-148	0.607156	0.566	0.13	7.49119e-144	aHE-iMac1	Mmp14
1187	7.08719e-148	0.356703	1	0.999	1.1331e-143	aHE-iMac1	Calm1
1188	4.43466e-145	0.488635	0.947	0.781	7.09013e-141	aHE-iMac1	Ctsa
1189	2.01374e-141	1.20229	0.867	0.576	3.21956e-137	aHE-iMac1	Ccl2
1190	1.16166e-137	0.539816	0.972	0.777	1.85727e-133	aHE-iMac1	Ifi204
1191	8.7733e-137	0.563238	0.666	0.256	1.40268e-132	aHE-iMac1	Dab2
1192	2.31655e-136	0.552938	0.686	0.267	3.70371e-132	aHE-iMac1	Slc11a1
1193	5.57339e-136	0.427929	0.793	0.382	8.91074e-132	aHE-iMac1	Atf3
1194	2.50236e-135	0.587025	0.927	0.575	4.00077e-131	aHE-iMac1	Ctsh
1195	3.38456e-135	0.489665	0.936	0.736	5.41124e-131	aHE-iMac1	Atp2b1
1196	6.43739e-133	0.481975	0.873	0.537	1.02921e-128	aHE-iMac1	Lrrc25
1197	2.39512e-132	0.5786	0.731	0.305	3.82932e-128	aHE-iMac1	Cd300c2
1198	3.45237e-131	0.424968	0.988	0.94	5.51965e-127	aHE-iMac1	Rap1b
1199	5.00166e-131	0.416305	0.589	0.175	7.99666e-127	aHE-iMac1	Card11
1200	1.6587e-130	0.469798	0.999	0.929	2.65193e-126	aHE-iMac1	Ms4a6c
1201	6.83391e-129	0.770995	0.766	0.392	1.0926e-124	aHE-iMac1	Tgfbi
1202	1.96004e-128	0.74656	0.83	0.476	3.13371e-124	aHE-iMac1	Ifit3
1203	2.63003e-128	0.566247	0.909	0.676	4.2049e-124	aHE-iMac1	Litaf
1204	5.85133e-128	1.21807	0.801	0.481	9.3551e-124	aHE-iMac1	Marco
1205	1.21525e-127	0.521095	1	0.997	1.94295e-123	aHE-iMac1	Itm2b
1206	1.22966e-124	0.513183	0.912	0.579	1.96598e-120	aHE-iMac1	Ifi207
1207	3.51848e-124	0.542901	0.537	0.147	5.62534e-120	aHE-iMac1	Bcl2a1d
1208	3.71243e-124	0.547966	0.929	0.679	5.93543e-120	aHE-iMac1	Mpeg1
1209	1.0104e-122	0.454583	0.869	0.599	1.61543e-118	aHE-iMac1	Syk
1210	3.78858e-122	0.431871	0.778	0.394	6.05718e-118	aHE-iMac1	Lair1
1211	5.80096e-121	0.60189	0.889	0.593	9.27457e-117	aHE-iMac1	Ms4a6d
1212	6.35339e-121	0.646647	0.594	0.196	1.01578e-116	aHE-iMac1	Acp5
1213	7.58589e-120	0.448119	0.762	0.393	1.21283e-115	aHE-iMac1	Lrp1
1214	1.06362e-119	0.420908	0.806	0.447	1.70052e-115	aHE-iMac1	Gns
1215	1.17648e-118	0.466743	0.98	0.893	1.88096e-114	aHE-iMac1	Selenow
1216	5.8544e-118	0.447521	0.987	0.89	9.36001e-114	aHE-iMac1	Mrpl52
1217	2.14809e-117	0.491183	0.745	0.389	3.43436e-113	aHE-iMac1	Ehd1
1218	4.40273e-117	0.392801	0.973	0.886	7.03908e-113	aHE-iMac1	Sh3glb1
1219	1.8884e-114	0.39787	1	0.988	3.01917e-110	aHE-iMac1	Atp6v0c
1220	1.34034e-113	0.460705	0.844	0.543	2.14294e-109	aHE-iMac1	Slc31a2
1221	5.32918e-113	0.551447	0.523	0.149	8.5203e-109	aHE-iMac1	Lox
1222	1.2572e-111	0.373814	1	0.99	2.01001e-107	aHE-iMac1	Prdx1
1223	6.70196e-111	0.447821	0.96	0.878	1.07151e-106	aHE-iMac1	Sdcbp
1224	1.01722e-109	0.485585	0.949	0.752	1.62634e-105	aHE-iMac1	Sat1
1225	8.72403e-109	0.360479	0.602	0.227	1.3948e-104	aHE-iMac1	Tmem106a
1226	3.63216e-108	0.414994	0.941	0.793	5.8071e-104	aHE-iMac1	Slc6a6
1227	8.8581e-108	0.756109	0.472	0.12	1.41623e-103	aHE-iMac1	Cd72
1228	4.55517e-107	0.417777	0.665	0.316	7.28281e-103	aHE-iMac1	Eva1b
1229	6.57411e-106	0.656645	0.853	0.567	1.05107e-101	aHE-iMac1	Ms4a4c
1230	1.47412e-104	0.48425	0.844	0.568	2.35683e-100	aHE-iMac1	Cd300a
1231	3.70128e-104	0.497563	0.811	0.543	5.91761e-100	aHE-iMac1	Tnfrsf1b
1232	6.30361e-104	0.53898	0.46	0.109	1.00782e-99	aHE-iMac1	Cd36
1233	1.03381e-103	0.414077	0.764	0.432	1.65285e-99	aHE-iMac1	Psen2
1234	1.06782e-102	0.363587	1	0.996	1.70723e-98	aHE-iMac1	Cyba
1235	2.5393e-102	0.436742	0.755	0.426	4.05984e-98	aHE-iMac1	Socs3
1236	8.35221e-102	0.388861	0.877	0.612	1.33535e-97	aHE-iMac1	Evi2a
1237	8.58788e-102	0.411403	0.792	0.469	1.37303e-97	aHE-iMac1	Sh3bp5
1238	1.61083e-101	0.436294	0.541	0.184	2.5754e-97	aHE-iMac1	Sdc4
1239	3.1509e-101	0.40013	0.971	0.836	5.03766e-97	aHE-iMac1	Hck
1240	4.40304e-101	0.840533	0.931	0.775	7.03959e-97	aHE-iMac1	Wfdc17
1241	4.76284e-101	0.524639	0.704	0.362	7.61483e-97	aHE-iMac1	Selenop
1242	6.97582e-101	0.419688	0.97	0.857	1.11529e-96	aHE-iMac1	Lyn
1243	1.90149e-100	0.43901	0.865	0.603	3.0401e-96	aHE-iMac1	Gngt2
1244	1.98794e-100	0.391048	0.622	0.264	3.17831e-96	aHE-iMac1	Sdc3
1245	2.59124e-100	0.366196	1	1	4.14287e-96	aHE-iMac1	Ftl1
1246	8.0569e-100	0.350447	0.392	0.073	1.28814e-95	aHE-iMac1	Fcrl5
1247	1.1936e-99	0.424795	0.842	0.551	1.90833e-95	aHE-iMac1	Cfp
1248	1.79547e-98	0.435635	0.914	0.722	2.8706e-94	aHE-iMac1	Cd48
1249	2.56222e-98	0.359991	0.432	0.102	4.09647e-94	aHE-iMac1	Slamf9
1250	2.56971e-98	0.381653	0.776	0.463	4.10845e-94	aHE-iMac1	Rasa4
1251	2.9976e-97	0.673551	0.631	0.278	4.79256e-93	aHE-iMac1	Pla2g7
1252	9.06877e-96	0.400954	0.712	0.334	1.44992e-91	aHE-iMac1	Fpr1
1253	1.01612e-95	0.375651	0.798	0.494	1.62458e-91	aHE-iMac1	Dtx2
1254	1.6279e-95	0.396923	0.848	0.522	2.60269e-91	aHE-iMac1	Gsn
1255	9.49258e-95	0.365103	0.921	0.76	1.51767e-90	aHE-iMac1	Cyfip1
1256	2.47978e-94	0.411972	0.886	0.608	3.96467e-90	aHE-iMac1	Phf11b
1257	3.1157e-94	0.622916	0.928	0.761	4.98138e-90	aHE-iMac1	Lpl
1258	4.73494e-94	0.347557	0.997	0.98	7.57023e-90	aHE-iMac1	Gabarap
1259	1.49187e-93	0.339285	0.991	0.946	2.38521e-89	aHE-iMac1	Akr1a1
1260	2.03951e-93	0.40291	0.82	0.596	3.26078e-89	aHE-iMac1	Gna13
1261	1.45906e-92	0.264655	0.405	0.091	2.33275e-88	aHE-iMac1	Rasgef1b
1262	2.29586e-92	0.286504	0.497	0.157	3.67062e-88	aHE-iMac1	Tlr1
1263	2.95025e-91	0.417967	0.977	0.879	4.71686e-87	aHE-iMac1	Pou2f2
1264	4.55476e-90	0.317133	0.564	0.229	7.28215e-86	aHE-iMac1	Pea15a
1265	9.04559e-90	0.434223	0.863	0.657	1.44621e-85	aHE-iMac1	Klf6
1266	1.17407e-89	0.314547	0.387	0.086	1.8771e-85	aHE-iMac1	Cd300e
1267	3.10263e-89	0.406696	0.983	0.959	4.96048e-85	aHE-iMac1	Bri3
1268	1.28533e-88	0.351791	0.999	0.985	2.05498e-84	aHE-iMac1	Npc2
1269	2.23315e-88	0.422498	0.863	0.657	3.57035e-84	aHE-iMac1	Plek
1270	3.38886e-87	0.874894	0.832	0.614	5.41811e-83	aHE-iMac1	Rsad2
1271	3.5801e-87	0.332531	0.629	0.298	5.72386e-83	aHE-iMac1	Shtn1
1272	6.14789e-87	0.798906	0.537	0.216	9.82924e-83	aHE-iMac1	Gpnmb
1273	8.72867e-87	0.518924	0.991	0.935	1.39554e-82	aHE-iMac1	Isg15
1274	1.10974e-86	0.410078	0.877	0.665	1.77425e-82	aHE-iMac1	Hexa
1275	1.76882e-86	0.314747	0.997	0.985	2.82799e-82	aHE-iMac1	Actr3
1276	8.40513e-86	0.317057	0.347	0.065	1.34381e-81	aHE-iMac1	Asb2
1277	1.48057e-84	0.349833	0.582	0.262	2.36713e-80	aHE-iMac1	Acp2
1278	2.86449e-84	0.379859	0.649	0.327	4.57974e-80	aHE-iMac1	Cd38
1279	8.36556e-84	0.691003	0.482	0.168	1.33749e-79	aHE-iMac1	Ccl12
1280	9.70369e-84	0.323907	0.998	0.989	1.55143e-79	aHE-iMac1	Lgals1
1281	1.58848e-83	0.506404	0.986	0.95	2.53966e-79	aHE-iMac1	Sod2
1282	2.50423e-83	0.338075	0.982	0.898	4.00376e-79	aHE-iMac1	Samhd1
1283	2.94713e-83	0.379264	0.587	0.246	4.71187e-79	aHE-iMac1	Plbd1
1284	2.98803e-83	0.285288	0.456	0.145	4.77726e-79	aHE-iMac1	Batf3
1285	1.57304e-81	0.348327	0.666	0.35	2.51498e-77	aHE-iMac1	Rab7b
1286	3.77612e-81	0.449602	0.961	0.864	6.03727e-77	aHE-iMac1	Rnh1
1287	1.18809e-80	0.331957	0.703	0.407	1.89952e-76	aHE-iMac1	Plxnb2
1288	2.92036e-80	0.323367	0.578	0.253	4.66907e-76	aHE-iMac1	Metrnl
1289	3.7764e-80	0.264758	1	0.998	6.03771e-76	aHE-iMac1	Myl6
1290	2.28592e-79	0.372128	0.66	0.36	3.65473e-75	aHE-iMac1	Cpd
1291	3.68498e-79	0.327233	0.966	0.865	5.89155e-75	aHE-iMac1	Hcls1
1292	6.36252e-79	0.275023	0.444	0.141	1.01724e-74	aHE-iMac1	Cd300ld
1293	7.31875e-79	0.528411	0.722	0.429	1.17012e-74	aHE-iMac1	Ifit2
1294	2.43067e-78	0.337583	0.911	0.758	3.88615e-74	aHE-iMac1	Cyth4
1295	7.26215e-78	0.358829	0.773	0.535	1.16107e-73	aHE-iMac1	Batf
1296	1.5871e-77	0.257558	0.999	0.99	2.53746e-73	aHE-iMac1	Capza2
1297	3.09004e-77	0.363915	0.936	0.757	4.94036e-73	aHE-iMac1	Pld4
1298	3.189e-77	0.339491	0.766	0.5	5.09857e-73	aHE-iMac1	Plekho2
1299	4.61699e-77	0.337069	0.997	0.964	7.38164e-73	aHE-iMac1	Lamp1
1300	6.26962e-77	0.410112	0.544	0.229	1.00239e-72	aHE-iMac1	Ifit3b
1301	1.53536e-76	0.324517	0.663	0.369	2.45473e-72	aHE-iMac1	Cd180
1302	2.18768e-76	0.354792	0.699	0.399	3.49766e-72	aHE-iMac1	Fnip2
1303	2.29234e-76	0.302195	0.972	0.892	3.66499e-72	aHE-iMac1	Grb2
1304	7.3127e-76	0.306197	0.574	0.273	1.16916e-71	aHE-iMac1	Rab3il1
1305	8.58116e-76	0.344983	0.889	0.749	1.37196e-71	aHE-iMac1	Ehd4
1306	9.3124e-75	0.409779	0.591	0.286	1.48887e-70	aHE-iMac1	Phf11d
1307	1.3399e-74	0.332785	0.832	0.645	2.14223e-70	aHE-iMac1	Rala
1308	1.37233e-74	0.325501	0.949	0.862	2.19408e-70	aHE-iMac1	Otulin
1309	3.56692e-74	0.328496	0.916	0.769	5.70279e-70	aHE-iMac1	Rilpl2
1310	5.47489e-74	0.428462	0.721	0.454	8.75325e-70	aHE-iMac1	Cp
1311	2.00436e-73	0.312923	0.319	0.064	3.20456e-69	aHE-iMac1	Slamf7
1312	3.46605e-73	0.321483	0.685	0.399	5.54152e-69	aHE-iMac1	Arap1
1313	3.74396e-73	0.342733	0.906	0.754	5.98585e-69	aHE-iMac1	Tmem134
1314	5.23997e-73	0.256029	0.387	0.112	8.37766e-69	aHE-iMac1	Myof
1315	1.28357e-72	0.374814	1	0.985	2.05217e-68	aHE-iMac1	H2-D1
1316	1.58185e-72	0.356492	0.841	0.631	2.52906e-68	aHE-iMac1	Lipa
1317	1.63116e-72	0.32624	0.69	0.408	2.60791e-68	aHE-iMac1	Apobec1
1318	1.90321e-72	0.285176	0.991	0.972	3.04285e-68	aHE-iMac1	Reep5
1319	2.42747e-72	0.273386	0.993	0.972	3.88104e-68	aHE-iMac1	Atp6v1g1
1320	9.32138e-72	0.312863	0.757	0.507	1.4903e-67	aHE-iMac1	Ikbke
1321	1.01182e-71	0.850806	0.39	0.117	1.6177e-67	aHE-iMac1	C1qb
1322	1.04991e-71	0.342798	0.543	0.255	1.67859e-67	aHE-iMac1	Rapgef2
1323	1.44866e-71	0.341759	0.73	0.466	2.31611e-67	aHE-iMac1	Themis2
1324	2.57508e-71	0.320827	0.795	0.54	4.11704e-67	aHE-iMac1	Plekho1
1325	2.21402e-70	0.41492	0.899	0.686	3.53978e-66	aHE-iMac1	Lilrb4a
1326	3.7309e-70	0.336723	0.916	0.812	5.96496e-66	aHE-iMac1	Rab10
1327	4.9215e-70	0.326939	0.688	0.434	7.8685e-66	aHE-iMac1	Rnf149
1328	3.8558e-69	0.352778	0.787	0.568	6.16465e-65	aHE-iMac1	Bach1
1329	8.33024e-69	0.271359	0.998	0.972	1.33184e-64	aHE-iMac1	Bax
1330	1.05431e-68	0.263882	0.587	0.299	1.68563e-64	aHE-iMac1	Dse
1331	1.7752e-68	0.330476	0.823	0.608	2.83819e-64	aHE-iMac1	Lcp2
1332	2.64072e-68	0.26505	0.455	0.172	4.22199e-64	aHE-iMac1	P2ry6
1333	3.40185e-68	0.337771	0.877	0.721	5.43888e-64	aHE-iMac1	Vasp
1334	3.65837e-68	0.409121	0.903	0.749	5.84901e-64	aHE-iMac1	Slfn5
1335	5.79437e-68	0.351865	0.531	0.251	9.26405e-64	aHE-iMac1	Serpinb6a
1336	7.53829e-68	0.329791	0.812	0.594	1.20522e-63	aHE-iMac1	Rap2b
1337	1.43555e-67	0.343463	0.871	0.686	2.29515e-63	aHE-iMac1	Glrx
1338	1.96845e-67	0.266007	0.537	0.239	3.14716e-63	aHE-iMac1	Cd274
1339	3.98716e-67	0.338473	0.568	0.277	6.37467e-63	aHE-iMac1	Il18
1340	1.66353e-66	0.368709	0.986	0.893	2.65965e-62	aHE-iMac1	Ctsc
1341	4.31899e-66	0.292672	0.925	0.8	6.9052e-62	aHE-iMac1	Atp6v0d1
1342	8.00631e-66	0.307617	0.737	0.456	1.28005e-61	aHE-iMac1	Tubb2a
1343	9.88998e-66	0.267142	0.431	0.159	1.58121e-61	aHE-iMac1	Stab1
1344	2.89804e-65	0.322018	0.378	0.119	4.63338e-61	aHE-iMac1	Bcl2a1a
1345	4.13834e-65	0.309381	0.804	0.612	6.61638e-61	aHE-iMac1	Pgap2
1346	9.01881e-65	0.743362	0.391	0.13	1.44193e-60	aHE-iMac1	Ccl7
1347	1.01971e-64	0.518213	0.309	0.069	1.63031e-60	aHE-iMac1	C1qc
1348	1.24536e-64	0.32568	0.49	0.198	1.99108e-60	aHE-iMac1	C5ar1
1349	1.66538e-64	0.271419	0.593	0.321	2.6626e-60	aHE-iMac1	Dram2
1350	2.23418e-64	0.297506	0.963	0.843	3.57201e-60	aHE-iMac1	Unc93b1
1351	3.16946e-64	0.476038	0.854	0.721	5.06733e-60	aHE-iMac1	Capg
1352	5.29773e-64	0.308515	0.799	0.597	8.47002e-60	aHE-iMac1	Por
1353	8.40398e-64	0.343954	0.982	0.943	1.34363e-59	aHE-iMac1	H2-K1
1354	1.42687e-63	0.32069	0.996	0.941	2.28127e-59	aHE-iMac1	Slfn2
1355	1.61665e-63	0.711007	0.802	0.674	2.5847e-59	aHE-iMac1	Tmem176a
1356	2.20915e-63	0.278052	0.974	0.907	3.53199e-59	aHE-iMac1	Myl12a
1357	3.51569e-63	0.302188	0.655	0.385	5.62088e-59	aHE-iMac1	Igtp
1358	4.1711e-63	0.312365	0.848	0.669	6.66876e-59	aHE-iMac1	Mfsd1
1359	6.67863e-63	0.310159	0.628	0.361	1.06778e-58	aHE-iMac1	Slc43a2
1360	6.83918e-63	0.300386	0.999	0.945	1.09345e-58	aHE-iMac1	Tyrobp
1361	8.78863e-63	0.291415	0.985	0.935	1.40513e-58	aHE-iMac1	Rrbp1
1362	1.8932e-62	0.3043	0.894	0.76	3.02685e-58	aHE-iMac1	Vmp1
1363	5.63914e-62	0.284268	0.692	0.435	9.01586e-58	aHE-iMac1	Scpep1
1364	7.92694e-62	0.283696	0.903	0.792	1.26736e-57	aHE-iMac1	Wdr1
1365	1.03075e-61	0.279871	0.929	0.829	1.64796e-57	aHE-iMac1	Rtn4
1366	1.5288e-61	0.354446	0.902	0.737	2.44424e-57	aHE-iMac1	Csf1r
1367	1.55363e-61	0.317465	0.998	0.963	2.48395e-57	aHE-iMac1	Pycard
1368	1.60664e-61	0.40046	0.884	0.652	2.56869e-57	aHE-iMac1	Ifi30
1369	2.30315e-61	0.285045	0.929	0.806	3.68227e-57	aHE-iMac1	Rhog
1370	2.83822e-61	0.28326	0.533	0.257	4.53774e-57	aHE-iMac1	Sash1
1371	3.50966e-61	0.320728	0.962	0.871	5.61125e-57	aHE-iMac1	Ptpn1
1372	2.50237e-60	0.322637	0.696	0.453	4.0008e-56	aHE-iMac1	H2-T22
1373	3.90269e-60	0.298379	0.794	0.498	6.23963e-56	aHE-iMac1	Pirb
1374	4.82172e-60	0.396422	0.3	0.073	7.70897e-56	aHE-iMac1	Spic
1375	2.33337e-59	0.494695	0.925	0.809	3.73059e-55	aHE-iMac1	Ccl3
1376	2.46821e-59	0.287524	0.795	0.532	3.94617e-55	aHE-iMac1	Hacd4
1377	2.51382e-59	0.383997	0.752	0.543	4.0191e-55	aHE-iMac1	Gadd45b
1378	1.06315e-58	0.317442	0.365	0.12	1.69976e-54	aHE-iMac1	Msr1
1379	1.30822e-58	0.280768	0.781	0.582	2.09158e-54	aHE-iMac1	Vav1
1380	1.33062e-58	0.294668	0.943	0.84	2.1274e-54	aHE-iMac1	Milr1
1381	1.50744e-58	0.261869	0.684	0.435	2.4101e-54	aHE-iMac1	Abhd12
1382	3.79957e-58	0.264714	0.988	0.976	6.07476e-54	aHE-iMac1	Lcp1
1383	4.78022e-58	0.269835	0.614	0.361	7.64261e-54	aHE-iMac1	Lpxn
1384	7.30948e-58	0.325698	0.91	0.793	1.16864e-53	aHE-iMac1	Epsti1
1385	2.71534e-57	0.414624	0.714	0.51	4.34129e-53	aHE-iMac1	Clec4d
1386	6.14904e-57	0.255092	0.988	0.946	9.83108e-53	aHE-iMac1	Ptpn6
1387	8.7787e-56	0.334538	0.803	0.628	1.40354e-51	aHE-iMac1	Stap1
1388	4.18073e-55	0.261533	0.679	0.435	6.68415e-51	aHE-iMac1	Uap1l1
1389	6.81643e-55	0.365655	0.618	0.361	1.08981e-50	aHE-iMac1	Cd14
1390	1.06079e-54	0.28281	0.919	0.781	1.696e-50	aHE-iMac1	Atp6v1b2
1391	1.61189e-54	0.257465	0.595	0.336	2.5771e-50	aHE-iMac1	Ptprj
1392	2.33576e-54	0.382031	0.94	0.855	3.73441e-50	aHE-iMac1	Irf7
1393	2.91497e-54	0.446079	0.844	0.661	4.66045e-50	aHE-iMac1	S100a6
1394	3.79855e-54	0.459858	0.541	0.288	6.07312e-50	aHE-iMac1	Cd74
1395	5.22127e-54	0.277583	0.987	0.976	8.34776e-50	aHE-iMac1	Laptm5
1396	7.35587e-54	0.269198	0.448	0.191	1.17606e-49	aHE-iMac1	Adam8
1397	9.2575e-54	0.254337	0.912	0.798	1.48009e-49	aHE-iMac1	Cd53
1398	1.07803e-53	0.332041	0.639	0.397	1.72356e-49	aHE-iMac1	Nfkbiz
1399	1.27829e-53	0.316651	0.529	0.269	2.04373e-49	aHE-iMac1	Gbp2
1400	1.28191e-53	0.60371	0.848	0.74	2.04952e-49	aHE-iMac1	Tmem176b
1401	2.04736e-53	0.251056	0.621	0.37	3.27332e-49	aHE-iMac1	Csf3r
1402	2.9173e-53	0.283656	0.978	0.922	4.66417e-49	aHE-iMac1	Mcl1
1403	3.52246e-53	0.258826	0.869	0.661	5.63171e-49	aHE-iMac1	Itgb2
1404	4.36787e-53	0.296101	0.864	0.686	6.98335e-49	aHE-iMac1	Zbp1
1405	8.86275e-53	0.315914	0.601	0.358	1.41698e-48	aHE-iMac1	Ptafr
1406	1.15131e-52	0.277251	0.853	0.726	1.84072e-48	aHE-iMac1	Acsl5
1407	1.22198e-52	0.266263	0.548	0.287	1.9537e-48	aHE-iMac1	Siglece
1408	2.08458e-52	0.271959	0.95	0.847	3.33282e-48	aHE-iMac1	Cotl1
1409	2.28718e-52	0.264751	0.794	0.595	3.65675e-48	aHE-iMac1	Evl
1410	3.64607e-52	0.311067	0.791	0.536	5.82934e-48	aHE-iMac1	Nupr1
1411	5.33337e-52	0.277992	0.919	0.73	8.52699e-48	aHE-iMac1	Rassf4
1412	1.32944e-51	0.283179	0.904	0.812	2.12551e-47	aHE-iMac1	Sh3bgrl
1413	1.54109e-51	1.29897	0.85	0.752	2.4639e-47	aHE-iMac1	Saa3
1414	1.69631e-50	0.272379	0.766	0.555	2.71206e-46	aHE-iMac1	Ddx58
1415	7.91674e-50	0.491487	0.793	0.624	1.26573e-45	aHE-iMac1	Ifit1
1416	1.47034e-49	0.254839	0.524	0.272	2.35078e-45	aHE-iMac1	Prkcb
1417	4.80683e-49	0.279172	0.875	0.763	7.68515e-45	aHE-iMac1	Wnk1
1418	4.869e-49	0.270919	0.531	0.278	7.78456e-45	aHE-iMac1	Arl5c
1419	1.18434e-48	0.27467	0.713	0.492	1.89352e-44	aHE-iMac1	Stat2
1420	1.94263e-48	0.262199	0.945	0.86	3.10588e-44	aHE-iMac1	Tpm4
1421	2.45867e-48	0.264427	0.918	0.828	3.93093e-44	aHE-iMac1	Lgals9
1422	3.70088e-48	0.358659	0.764	0.535	5.91697e-44	aHE-iMac1	Ly86
1423	6.00236e-48	0.291723	0.967	0.883	9.59658e-44	aHE-iMac1	Zeb2
1424	6.31887e-48	0.269975	0.706	0.491	1.01026e-43	aHE-iMac1	Znfx1
1425	8.39877e-48	0.266967	0.805	0.629	1.3428e-43	aHE-iMac1	Atp13a2
1426	2.27455e-47	0.280889	0.917	0.86	3.63655e-43	aHE-iMac1	Lgals3bp
1427	2.54341e-47	0.257107	0.989	0.969	4.0664e-43	aHE-iMac1	Pnp
1428	3.70695e-47	0.250373	0.959	0.919	5.92667e-43	aHE-iMac1	Iqgap1
1429	4.61962e-47	0.993917	0.951	0.939	7.38585e-43	aHE-iMac1	Fabp5
1430	4.75825e-47	0.258177	0.749	0.558	7.60749e-43	aHE-iMac1	Tpp1
1431	7.34839e-47	0.259826	0.767	0.562	1.17486e-42	aHE-iMac1	P2rx4
1432	5.07299e-46	0.279843	0.984	0.975	8.11069e-42	aHE-iMac1	Eif4g2
1433	8.03417e-46	0.252354	0.925	0.84	1.2845e-41	aHE-iMac1	Snx2
1434	1.0916e-45	0.27133	0.77	0.562	1.74526e-41	aHE-iMac1	Zfp36
1435	1.81282e-45	0.25287	0.808	0.61	2.89834e-41	aHE-iMac1	Mpp1
1436	6.97575e-45	0.330408	0.826	0.629	1.11528e-40	aHE-iMac1	Ifi211
1437	1.39127e-44	0.311142	0.908	0.834	2.22436e-40	aHE-iMac1	Arl1
1438	1.89851e-44	0.293779	0.631	0.386	3.03533e-40	aHE-iMac1	Lilr4b
1439	9.12876e-44	0.25042	0.991	0.974	1.45951e-39	aHE-iMac1	Ubc
1440	1.39759e-43	0.359943	0.708	0.504	2.23447e-39	aHE-iMac1	Tnip3
1441	6.56547e-43	0.329781	0.421	0.203	1.04969e-38	aHE-iMac1	Cfb
1442	7.10505e-43	0.392545	0.791	0.623	1.13596e-38	aHE-iMac1	Cx3cr1
1443	7.48179e-43	0.583809	0.856	0.69	1.19619e-38	aHE-iMac1	Lgals3
1444	7.37389e-42	0.289145	0.589	0.358	1.17894e-37	aHE-iMac1	Ptms
1445	1.41225e-41	0.281558	0.726	0.506	2.25791e-37	aHE-iMac1	Ahnak
1446	7.96044e-41	0.298712	0.296	0.108	1.27271e-36	aHE-iMac1	Mafb
1447	4.01415e-40	0.255958	0.845	0.652	6.41783e-36	aHE-iMac1	App
1448	4.24828e-40	0.353773	0.542	0.333	6.79214e-36	aHE-iMac1	Trem2
1449	1.77465e-39	0.250753	0.875	0.737	2.83731e-35	aHE-iMac1	Plgrkt
1450	1.82921e-39	0.293453	0.351	0.149	2.92455e-35	aHE-iMac1	Clec4n
1451	5.34921e-39	1.11582	0.395	0.201	8.55232e-35	aHE-iMac1	Apoe
1452	6.14461e-39	0.251231	0.942	0.864	9.82401e-35	aHE-iMac1	Tpd52
1453	6.92651e-38	0.422642	0.675	0.481	1.10741e-33	aHE-iMac1	S100a4
1454	5.30845e-37	0.548016	0.512	0.303	8.48715e-33	aHE-iMac1	Apoc2
1455	1.03628e-36	0.254738	0.578	0.38	1.65681e-32	aHE-iMac1	Igf2bp2
1456	5.67502e-36	0.335576	0.911	0.822	9.07322e-32	aHE-iMac1	Ccl9
1457	3.07976e-34	0.259187	0.755	0.557	4.92392e-30	aHE-iMac1	Ifi209
1458	2.20112e-33	0.35307	0.91	0.838	3.51915e-29	aHE-iMac1	Atp1b3
1459	5.456e-32	0.252026	0.592	0.413	8.72306e-28	aHE-iMac1	Gpr84
1460	6.68469e-32	0.263539	0.442	0.255	1.06875e-27	aHE-iMac1	Ccr5
1461	3.44316e-31	0.283057	0.844	0.707	5.50492e-27	aHE-iMac1	Anxa2
1462	4.515e-25	0.330282	0.622	0.48	7.21858e-21	aHE-iMac1	Cmpk2
1463	1.15374e-17	0.339864	0.86	0.802	1.8446e-13	aHE-iMac1	Ifi27l2a
1464	1.43847e-17	0.399929	0.696	0.631	2.29982e-13	aHE-iMac1	Cdkn1a
1465	1.2221e-16	0.382007	0.665	0.572	1.9539e-12	aHE-iMac1	Ddt
1466	8.24215e-09	0.254875	0.676	0.588	0.000131776	aHE-iMac1	Ly6a
1467	0.00897048	0.56331	0.411	0.388	1	aHE-iMac1	Spp1
1468	8.62024e-165	1.04052	0.818	0.027	1.3782e-160	aHE-iMac2	Slc13a3
1469	2.12795e-131	0.577365	0.659	0.022	3.40217e-127	aHE-iMac2	Trib3
1470	1.59778e-49	0.737656	0.773	0.105	2.55454e-45	aHE-iMac2	Osgin1
1471	2.37427e-40	1.12702	0.795	0.148	3.79599e-36	aHE-iMac2	Gadd45g
1472	4.59351e-39	1.89687	1	0.354	7.34411e-35	aHE-iMac2	Ddit3
1473	8.56264e-34	0.304574	0.432	0.042	1.369e-29	aHE-iMac2	Slc26a11
1474	5.48585e-32	0.81912	0.886	0.239	8.77078e-28	aHE-iMac2	Slc20a1
1475	1.30628e-30	2.98071	1	0.649	2.08849e-26	aHE-iMac2	Hmox1
1476	2.26173e-30	0.563852	0.795	0.18	3.61606e-26	aHE-iMac2	Mir22hg
1477	7.57653e-30	0.62113	0.705	0.145	1.21134e-25	aHE-iMac2	Slc25a33
1478	3.09569e-29	1.88747	0.818	0.207	4.94939e-25	aHE-iMac2	Cxcl2
1479	9.94692e-29	0.64008	0.841	0.233	1.59031e-24	aHE-iMac2	Impact
1480	1.44981e-28	1.48675	1	0.7	2.31796e-24	aHE-iMac2	Sqstm1
1481	1.69666e-28	1.26497	0.364	0.036	2.71261e-24	aHE-iMac2	Gdf15
1482	5.48934e-27	1.9728	0.977	0.579	8.77636e-23	aHE-iMac2	Atf3
1483	9.83763e-26	0.26738	0.455	0.06	1.57284e-21	aHE-iMac2	Abca1
1484	4.80468e-25	0.958992	1	1	7.68172e-21	aHE-iMac2	Ftl1
1485	1.048e-24	0.636236	0.773	0.199	1.67554e-20	aHE-iMac2	Ppp1r15a
1486	1.18182e-24	1.86613	1	0.633	1.88949e-20	aHE-iMac2	Marco
1487	2.81294e-24	1.33867	1	1	4.49734e-20	aHE-iMac2	Fth1
1488	7.63186e-24	0.419222	0.727	0.175	1.22018e-19	aHE-iMac2	Sesn2
1489	8.52128e-24	0.714627	0.955	0.377	1.36238e-19	aHE-iMac2	Vps37b
1490	1.05179e-22	1.04681	1	0.954	1.6816e-18	aHE-iMac2	Ctsd
1491	9.10545e-22	0.852269	1	0.95	1.45578e-17	aHE-iMac2	Eif5
1492	8.029e-21	0.883325	1	0.594	1.28368e-16	aHE-iMac2	Hpgds
1493	1.70152e-20	0.700679	0.864	0.356	2.72039e-16	aHE-iMac2	Pmaip1
1494	4.26637e-20	0.801588	1	0.994	6.82107e-16	aHE-iMac2	Atp6v0c
1495	8.54209e-20	0.496044	0.773	0.241	1.36571e-15	aHE-iMac2	Cd86
1496	1.00558e-19	0.466324	0.705	0.191	1.60772e-15	aHE-iMac2	Rhoc
1497	1.00797e-19	1.15451	0.977	0.776	1.61154e-15	aHE-iMac2	Basp1
1498	4.53363e-19	0.345705	0.591	0.14	7.24837e-15	aHE-iMac2	Ormdl3
1499	1.08386e-18	0.881438	1	0.507	1.73287e-14	aHE-iMac2	Cd300c2
1500	3.48255e-18	0.718813	1	0.654	5.56791e-14	aHE-iMac2	Sde2
1501	4.35567e-18	0.509618	0.795	0.299	6.96385e-14	aHE-iMac2	Gas2l3
1502	5.32745e-18	0.372977	0.568	0.134	8.51753e-14	aHE-iMac2	Zfand2a
1503	5.82535e-18	0.789606	0.977	0.527	9.31358e-14	aHE-iMac2	Peli1
1504	1.66326e-17	0.845185	1	0.835	2.65923e-13	aHE-iMac2	Blvrb
1505	2.02864e-17	0.655931	0.773	0.272	3.24338e-13	aHE-iMac2	Hgsnat
1506	2.75248e-17	0.763778	0.977	0.692	4.40067e-13	aHE-iMac2	Por
1507	4.0892e-17	1.06365	1	0.864	6.53781e-13	aHE-iMac2	Ctsl
1508	4.62385e-17	1.14086	0.932	0.594	7.39262e-13	aHE-iMac2	Gclm
1509	1.66122e-16	0.672124	1	0.888	2.65596e-12	aHE-iMac2	Nars
1510	1.95797e-16	0.269128	0.409	0.076	3.13041e-12	aHE-iMac2	Lonrf3
1511	1.95853e-16	0.684539	1	0.749	3.13131e-12	aHE-iMac2	Cndp2
1512	2.09089e-16	0.844065	1	0.961	3.34291e-12	aHE-iMac2	Ctsb
1513	2.15204e-16	0.60755	0.727	0.274	3.44068e-12	aHE-iMac2	Cpeb4
1514	2.90069e-16	0.337802	0.727	0.231	4.63762e-12	aHE-iMac2	Banp
1515	3.18368e-16	0.575515	1	0.982	5.09007e-12	aHE-iMac2	Eif2s2
1516	3.34536e-16	0.678581	0.909	0.512	5.34857e-12	aHE-iMac2	Ier5
1517	1.27828e-15	0.550901	0.591	0.157	2.04371e-11	aHE-iMac2	Slc7a11
1518	1.32592e-15	0.746043	0.977	0.608	2.11988e-11	aHE-iMac2	Tnfaip2
1519	2.82898e-15	0.519595	0.932	0.464	4.52297e-11	aHE-iMac2	Atg12
1520	3.38065e-15	0.509492	0.614	0.175	5.40498e-11	aHE-iMac2	Plk2
1521	4.01443e-15	0.711856	1	0.545	6.41827e-11	aHE-iMac2	Adgre1
1522	5.21778e-15	0.761752	1	0.966	8.34219e-11	aHE-iMac2	Plin2
1523	5.83769e-15	0.610225	0.841	0.437	9.3333e-11	aHE-iMac2	Cwc25
1524	6.17125e-15	0.645254	0.886	0.468	9.8666e-11	aHE-iMac2	Haus8
1525	8.43333e-15	0.718075	1	0.999	1.34832e-10	aHE-iMac2	Hspa8
1526	9.48696e-15	0.687671	0.977	0.771	1.51677e-10	aHE-iMac2	Cyb5a
1527	1.36187e-14	0.963623	0.705	0.276	2.17735e-10	aHE-iMac2	Cd36
1528	2.12052e-14	0.768536	0.977	0.625	3.39029e-10	aHE-iMac2	Ifrd1
1529	2.32494e-14	0.285757	0.682	0.219	3.71711e-10	aHE-iMac2	Sntb2
1530	3.55711e-14	0.634048	0.909	0.653	5.68711e-10	aHE-iMac2	Vps4b
1531	3.71267e-14	0.581934	0.977	0.834	5.93581e-10	aHE-iMac2	Atp6v1a
1532	3.94645e-14	0.686919	0.977	0.786	6.30958e-10	aHE-iMac2	Sars
1533	4.08398e-14	0.865524	0.886	0.732	6.52946e-10	aHE-iMac2	Lipa
1534	4.18372e-14	0.418448	0.727	0.274	6.68893e-10	aHE-iMac2	C330007P06Rik
1535	4.27695e-14	0.709489	0.909	0.593	6.83798e-10	aHE-iMac2	Aars
1536	5.12005e-14	0.263048	0.364	0.07	8.18594e-10	aHE-iMac2	6720427I07Rik
1537	5.79878e-14	0.723348	0.818	0.379	9.27108e-10	aHE-iMac2	Cd274
1538	7.94616e-14	0.629983	0.841	0.462	1.27043e-09	aHE-iMac2	Slc48a1
1539	9.73774e-14	0.656337	0.705	0.284	1.55687e-09	aHE-iMac2	1810013L24Rik
1540	1.08488e-13	0.288388	0.545	0.154	1.73451e-09	aHE-iMac2	Abl2
1541	1.21325e-13	0.799681	0.932	0.658	1.93974e-09	aHE-iMac2	Nupr1
1542	1.7199e-13	0.627457	1	0.741	2.74978e-09	aHE-iMac2	Derl1
1543	3.24633e-13	0.354179	0.659	0.224	5.19023e-09	aHE-iMac2	C9orf72
1544	3.81703e-13	0.339599	0.432	0.104	6.10267e-09	aHE-iMac2	Ly6g6f
1545	3.95212e-13	0.561565	1	0.967	6.31865e-09	aHE-iMac2	Dnaja1
1546	4.43582e-13	0.588517	0.932	0.624	7.09199e-09	aHE-iMac2	Rragc
1547	5.61288e-13	0.476782	0.818	0.394	8.97388e-09	aHE-iMac2	Fnip1
1548	7.63219e-13	0.464878	0.909	0.465	1.22023e-08	aHE-iMac2	Sgpl1
1549	7.86623e-13	0.811404	0.909	0.473	1.25765e-08	aHE-iMac2	Ier3
1550	1.37539e-12	0.46836	0.864	0.469	2.19897e-08	aHE-iMac2	Aim2
1551	1.61319e-12	0.254536	0.432	0.104	2.57916e-08	aHE-iMac2	Armc7
1552	2.41219e-12	0.598895	0.886	0.467	3.85661e-08	aHE-iMac2	Slc11a1
1553	2.89842e-12	0.476252	0.818	0.385	4.634e-08	aHE-iMac2	Ets2
1554	3.61772e-12	0.593927	0.932	0.68	5.78401e-08	aHE-iMac2	Tceal9
1555	5.21135e-12	0.43519	0.818	0.4	8.33191e-08	aHE-iMac2	Tmem41b
1556	5.76198e-12	0.373178	0.795	0.353	9.21225e-08	aHE-iMac2	Cebpg
1557	5.92277e-12	0.469793	0.955	0.801	9.46932e-08	aHE-iMac2	BC031181
1558	8.09309e-12	0.589881	0.795	0.421	1.29392e-07	aHE-iMac2	Gla
1559	8.48514e-12	0.663364	0.75	0.336	1.3566e-07	aHE-iMac2	C5ar1
1560	9.75658e-12	1.12743	1	0.944	1.55988e-07	aHE-iMac2	Fabp5
1561	1.01774e-11	0.576454	0.977	0.914	1.62716e-07	aHE-iMac2	Dnajb6
1562	1.10009e-11	0.817089	1	0.95	1.75882e-07	aHE-iMac2	Atp6v1e1
1563	1.14587e-11	0.798453	0.955	0.69	1.83202e-07	aHE-iMac2	Ero1l
1564	1.18008e-11	0.475803	0.705	0.284	1.88671e-07	aHE-iMac2	Cd300ld
1565	1.4037e-11	0.630491	1	0.933	2.24424e-07	aHE-iMac2	Cstb
1566	1.64917e-11	0.290985	0.5	0.155	2.63669e-07	aHE-iMac2	Samd8
1567	1.76636e-11	0.505778	1	0.938	2.82406e-07	aHE-iMac2	Efhd2
1568	2.46891e-11	0.451777	0.614	0.217	3.9473e-07	aHE-iMac2	Lmna
1569	2.77935e-11	0.485773	0.977	0.826	4.44363e-07	aHE-iMac2	Ghitm
1570	3.15969e-11	0.585259	0.977	0.946	5.05171e-07	aHE-iMac2	Creg1
1571	3.28985e-11	0.734587	0.955	0.606	5.25981e-07	aHE-iMac2	Clec4d
1572	3.40278e-11	0.439451	0.614	0.217	5.44036e-07	aHE-iMac2	Tmem140
1573	4.65719e-11	0.517568	1	0.894	7.44591e-07	aHE-iMac2	Anxa5
1574	5.00033e-11	0.325431	0.591	0.211	7.99453e-07	aHE-iMac2	Arl14ep
1575	5.03734e-11	0.257075	0.545	0.171	8.0537e-07	aHE-iMac2	Prrg2
1576	5.22292e-11	0.505018	0.773	0.389	8.35041e-07	aHE-iMac2	Tiparp
1577	5.27981e-11	0.645566	0.955	0.765	8.44135e-07	aHE-iMac2	Rsrc2
1578	6.72173e-11	0.306751	0.5	0.157	1.07467e-06	aHE-iMac2	Dgkh
1579	6.8668e-11	0.385936	0.864	0.458	1.09786e-06	aHE-iMac2	Trpm7
1580	7.1308e-11	0.425601	1	0.946	1.14007e-06	aHE-iMac2	Map1lc3b
1581	7.27474e-11	0.66496	0.955	0.812	1.16309e-06	aHE-iMac2	Txnrd1
1582	7.91786e-11	0.279698	0.591	0.199	1.26591e-06	aHE-iMac2	Srxn1
1583	9.10465e-11	0.418494	0.727	0.323	1.45565e-06	aHE-iMac2	Plaur
1584	9.27081e-11	0.523751	0.932	0.654	1.48222e-06	aHE-iMac2	Wsb1
1585	1.02352e-10	0.542686	0.977	0.744	1.6364e-06	aHE-iMac2	Slc3a2
1586	1.22421e-10	0.495635	0.977	0.806	1.95726e-06	aHE-iMac2	Naa50
1587	1.33522e-10	0.362145	0.818	0.408	2.13475e-06	aHE-iMac2	Tspan4
1588	1.44717e-10	0.52157	0.932	0.848	2.31374e-06	aHE-iMac2	Atp6v1b2
1589	1.57956e-10	0.324524	0.523	0.17	2.5254e-06	aHE-iMac2	Zfp703
1590	1.6689e-10	0.439641	0.864	0.489	2.66823e-06	aHE-iMac2	5031439G07Rik
1591	1.73323e-10	0.52903	0.955	0.867	2.77109e-06	aHE-iMac2	Zfand5
1592	1.88269e-10	1.0362	1	0.715	3.01005e-06	aHE-iMac2	Ccl2
1593	2.06551e-10	0.557647	0.977	0.782	3.30233e-06	aHE-iMac2	Slc15a3
1594	2.20469e-10	0.307227	0.5	0.16	3.52487e-06	aHE-iMac2	Fbxo30
1595	2.41669e-10	0.453523	0.841	0.507	3.86381e-06	aHE-iMac2	Rel
1596	2.4858e-10	0.478094	0.864	0.569	3.9743e-06	aHE-iMac2	Ftl1-ps1
1597	2.72007e-10	0.297721	0.614	0.234	4.34885e-06	aHE-iMac2	Mdfic
1598	2.81501e-10	0.627133	0.864	0.452	4.50064e-06	aHE-iMac2	Dab2
1599	3.13076e-10	0.450739	0.955	0.738	5.00545e-06	aHE-iMac2	Dtnbp1
1600	3.31904e-10	0.353991	0.636	0.247	5.30648e-06	aHE-iMac2	Nrp2
1601	3.76617e-10	0.490919	0.841	0.63	6.02135e-06	aHE-iMac2	Ttc1
1602	3.94457e-10	0.776872	0.909	0.563	6.30659e-06	aHE-iMac2	Mdm2
1603	4.29275e-10	0.528607	1	0.632	6.86325e-06	aHE-iMac2	Cd68
1604	4.32353e-10	0.313775	0.591	0.223	6.91246e-06	aHE-iMac2	Galnt6
1605	6.96732e-10	0.580677	0.955	0.757	1.11394e-05	aHE-iMac2	Lgmn
1606	9.38764e-10	0.394296	0.818	0.407	1.5009e-05	aHE-iMac2	Metrnl
1607	1.28535e-09	0.363416	0.75	0.37	2.05503e-05	aHE-iMac2	Plpbp
1608	1.35159e-09	0.271514	0.409	0.12	2.16093e-05	aHE-iMac2	Phlda1
1609	1.42611e-09	0.329161	0.727	0.327	2.28006e-05	aHE-iMac2	Mbtd1
1610	1.50829e-09	0.541895	0.886	0.671	2.41145e-05	aHE-iMac2	Mbnl2
1611	1.66721e-09	0.328642	0.795	0.419	2.66553e-05	aHE-iMac2	Ndel1
1612	1.75722e-09	0.407954	0.864	0.499	2.80945e-05	aHE-iMac2	Cln5
1613	2.37882e-09	0.349848	1	0.999	3.80325e-05	aHE-iMac2	mt-Co1
1614	2.42954e-09	0.351777	0.5	0.186	3.88435e-05	aHE-iMac2	Tecpr1
1615	2.85141e-09	0.272202	0.568	0.209	4.55884e-05	aHE-iMac2	Trmt10a
1616	2.9387e-09	0.411397	0.909	0.648	4.6984e-05	aHE-iMac2	Tpp1
1617	3.04912e-09	0.411146	1	0.963	4.87493e-05	aHE-iMac2	Rap1b
1618	3.22764e-09	0.390433	0.773	0.425	5.16035e-05	aHE-iMac2	Ccnt1
1619	3.24999e-09	0.50751	0.886	0.712	5.19609e-05	aHE-iMac2	Stap1
1620	3.32231e-09	0.337009	0.477	0.16	5.3117e-05	aHE-iMac2	Cdk18
1621	3.74355e-09	0.43752	0.614	0.25	5.98518e-05	aHE-iMac2	Zfp655
1622	4.41757e-09	0.577923	0.977	0.737	7.06281e-05	aHE-iMac2	Ckb
1623	4.91228e-09	0.464569	0.591	0.26	7.85375e-05	aHE-iMac2	Gpcpd1
1624	4.98427e-09	0.279648	0.591	0.241	7.96885e-05	aHE-iMac2	Alg13
1625	4.99345e-09	0.468535	0.773	0.44	7.98353e-05	aHE-iMac2	Hsph1
1626	5.39896e-09	0.471811	1	0.861	8.63185e-05	aHE-iMac2	Ctsa
1627	5.49461e-09	0.384052	1	0.914	8.78478e-05	aHE-iMac2	Chmp2a
1628	6.39513e-09	0.441082	0.864	0.66	0.000102245	aHE-iMac2	Elovl1
1629	6.98296e-09	0.762552	0.886	0.643	0.000111644	aHE-iMac2	Gadd45b
1630	7.1442e-09	0.447332	0.864	0.542	0.000114221	aHE-iMac2	Fnip2
1631	7.78336e-09	0.363957	0.841	0.492	0.00012444	aHE-iMac2	Tbc1d20
1632	8.5668e-09	0.362829	0.841	0.539	0.000136966	aHE-iMac2	Clk1
1633	8.94091e-09	0.786905	0.705	0.317	0.000142947	aHE-iMac2	Ccl12
1634	9.23554e-09	0.354124	1	0.993	0.000147658	aHE-iMac2	Lgals1
1635	1.00774e-08	0.605156	1	0.845	0.000161117	aHE-iMac2	Tra2b
1636	1.01089e-08	0.318192	0.523	0.201	0.000161622	aHE-iMac2	Dpp7
1637	1.09506e-08	0.467093	1	0.967	0.000175078	aHE-iMac2	Akr1a1
1638	1.3559e-08	0.287101	0.614	0.273	0.000216782	aHE-iMac2	Grpel2
1639	1.41067e-08	0.256693	0.432	0.143	0.000225537	aHE-iMac2	2610318N02Rik
1640	1.42076e-08	0.313237	0.682	0.339	0.000227152	aHE-iMac2	Trmt10c
1641	1.42959e-08	0.37047	0.977	0.758	0.000228563	aHE-iMac2	Emc7
1642	1.5333e-08	0.297668	0.591	0.243	0.000245144	aHE-iMac2	Myof
1643	1.54094e-08	0.265555	0.614	0.27	0.000246365	aHE-iMac2	Snx8
1644	1.54804e-08	0.337401	0.932	0.677	0.0002475	aHE-iMac2	Ythdf2
1645	1.80952e-08	0.379223	1	1	0.000289306	aHE-iMac2	Actb
1646	2.00775e-08	0.388872	1	0.978	0.000321	aHE-iMac2	Fcer1g
1647	2.35386e-08	0.370191	0.955	0.856	0.000376335	aHE-iMac2	Sh3bgrl
1648	2.395e-08	0.45548	0.841	0.567	0.000382913	aHE-iMac2	Mknk2
1649	2.40202e-08	0.4097	0.886	0.591	0.000384035	aHE-iMac2	Psen2
1650	2.40439e-08	0.275806	0.773	0.382	0.000384414	aHE-iMac2	Srfbp1
1651	2.46044e-08	0.284976	0.591	0.235	0.000393374	aHE-iMac2	Lcorl
1652	2.49823e-08	0.363185	0.75	0.405	0.000399417	aHE-iMac2	Dusp3
1653	2.82817e-08	0.492598	0.977	0.939	0.000452168	aHE-iMac2	Snx3
1654	2.90878e-08	0.671015	0.886	0.661	0.000465056	aHE-iMac2	Zfp36
1655	2.99234e-08	0.424671	0.773	0.417	0.000478416	aHE-iMac2	Rab10os
1656	3.28788e-08	0.740265	0.5	0.222	0.000525666	aHE-iMac2	Gt(ROSA)26Sor
1657	3.60105e-08	0.442272	0.886	0.65	0.000575736	aHE-iMac2	Larp7
1658	3.68556e-08	0.322538	0.705	0.398	0.000589248	aHE-iMac2	4921524J17Rik
1659	3.78525e-08	0.381811	1	0.989	0.000605186	aHE-iMac2	Hsp90aa1
1660	4.24922e-08	0.465554	1	0.982	0.000679365	aHE-iMac2	Ubc
1661	4.35856e-08	0.337388	0.75	0.435	0.000696846	aHE-iMac2	Crcp
1662	4.47725e-08	0.296919	0.455	0.16	0.000715823	aHE-iMac2	Prxl2b
1663	4.64746e-08	0.396842	0.75	0.412	0.000743036	aHE-iMac2	Nfic
1664	4.70681e-08	0.281195	0.705	0.32	0.000752525	aHE-iMac2	Car13
1665	4.80327e-08	0.481564	0.818	0.534	0.000767947	aHE-iMac2	Ankrd12
1666	5.08569e-08	0.369712	0.932	0.818	0.000813101	aHE-iMac2	Atp6v1d
1667	5.09221e-08	0.620391	0.659	0.325	0.000814143	aHE-iMac2	Hist1h2bc
1668	5.40687e-08	0.291167	0.75	0.398	0.000864451	aHE-iMac2	Erbin
1669	5.733e-08	0.311011	0.773	0.406	0.000916592	aHE-iMac2	Mfsd11
1670	5.95311e-08	0.334624	0.977	0.754	0.000951783	aHE-iMac2	Mfsd1
1671	6.53941e-08	0.314202	1	0.879	0.00104552	aHE-iMac2	Capns1
1672	6.69053e-08	0.377449	0.909	0.786	0.00106968	aHE-iMac2	Mrpl32
1673	6.99145e-08	0.439547	1	0.929	0.00111779	aHE-iMac2	Txnl1
1674	7.38031e-08	0.417885	0.909	0.743	0.00117996	aHE-iMac2	Gtpbp4
1675	7.57346e-08	0.301366	0.545	0.236	0.00121084	aHE-iMac2	Jdp2
1676	7.74395e-08	0.296265	0.523	0.21	0.0012381	aHE-iMac2	Gm14636
1677	7.88592e-08	0.29673	0.705	0.357	0.0012608	aHE-iMac2	Myo1c
1678	7.89684e-08	0.377799	0.818	0.537	0.00126255	aHE-iMac2	Wbp2
1679	8.17136e-08	0.3574	0.591	0.243	0.00130644	aHE-iMac2	Clec4n
1680	8.18348e-08	0.36998	1	0.917	0.00130837	aHE-iMac2	Sdcbp
1681	8.30598e-08	0.415244	1	1	0.00132796	aHE-iMac2	Tmsb4x
1682	8.44731e-08	0.261982	0.591	0.253	0.00135056	aHE-iMac2	Arid1b
1683	8.51745e-08	0.41523	0.977	0.66	0.00136177	aHE-iMac2	Gnl3
1684	8.52143e-08	0.377304	1	0.999	0.00136241	aHE-iMac2	Eif1
1685	8.72542e-08	0.292648	1	0.997	0.00139502	aHE-iMac2	Clta
1686	9.0414e-08	0.329018	0.773	0.444	0.00144554	aHE-iMac2	4933434E20Rik
1687	1.00947e-07	0.359968	0.886	0.66	0.00161395	aHE-iMac2	Med10
1688	1.07578e-07	0.290735	0.568	0.265	0.00171996	aHE-iMac2	Sertad1
1689	1.08239e-07	0.798258	1	0.864	0.00173052	aHE-iMac2	Ccl3
1690	1.10038e-07	0.404622	0.727	0.355	0.00175928	aHE-iMac2	Sdc4
1691	1.14512e-07	0.280509	0.364	0.115	0.00183082	aHE-iMac2	Gadd45a
1692	1.24848e-07	0.37206	1	0.896	0.00199606	aHE-iMac2	Cotl1
1693	1.2581e-07	0.525722	0.727	0.369	0.00201145	aHE-iMac2	Gpnmb
1694	1.32186e-07	0.397987	0.591	0.286	0.0021134	aHE-iMac2	Rab20
1695	1.35317e-07	0.253444	0.545	0.241	0.00216344	aHE-iMac2	Acox1
1696	1.38686e-07	0.273454	0.727	0.377	0.00221731	aHE-iMac2	Ppp2r3c
1697	1.47448e-07	0.386503	0.932	0.756	0.00235739	aHE-iMac2	Plek
1698	1.48223e-07	0.295416	0.273	0.07	0.00236979	aHE-iMac2	Slc40a1
1699	1.5126e-07	0.663787	0.909	0.659	0.00241834	aHE-iMac2	Cdkn1a
1700	1.57212e-07	0.390636	0.977	0.788	0.00251351	aHE-iMac2	Litaf
1701	1.63077e-07	0.354515	1	0.993	0.00260728	aHE-iMac2	Rac2
1702	1.63123e-07	0.321897	0.909	0.682	0.00260801	aHE-iMac2	Commd8
1703	1.78566e-07	0.260574	0.682	0.336	0.00285491	aHE-iMac2	Arhgap5
1704	1.90202e-07	0.361593	0.864	0.607	0.00304096	aHE-iMac2	Nfe2l1
1705	1.92709e-07	0.344393	0.864	0.651	0.00308103	aHE-iMac2	Ralb
1706	1.94983e-07	0.395039	1	0.753	0.00311739	aHE-iMac2	Csf2ra
1707	1.96492e-07	0.274739	0.705	0.387	0.00314151	aHE-iMac2	Ccnk
1708	2.00533e-07	0.413677	0.818	0.546	0.00320612	aHE-iMac2	Snrnp48
1709	2.02644e-07	0.293158	1	0.99	0.00323987	aHE-iMac2	Atp6v0b
1710	2.06063e-07	0.357528	0.977	0.879	0.00329454	aHE-iMac2	Hpf1
1711	2.07072e-07	0.446178	0.818	0.602	0.00331066	aHE-iMac2	Eea1
1712	2.21466e-07	0.36523	0.705	0.423	0.0035408	aHE-iMac2	Ppp1r15b
1713	2.2496e-07	0.431905	1	0.73	0.00359666	aHE-iMac2	Aif1
1714	2.27385e-07	0.261006	0.977	0.981	0.00363542	aHE-iMac2	Atp6v1f
1715	2.35282e-07	0.351954	0.932	0.798	0.00376169	aHE-iMac2	Soat1
1716	2.52049e-07	0.337683	0.886	0.636	0.00402976	aHE-iMac2	Gpbp1
1717	2.57069e-07	0.520782	0.977	0.788	0.00411002	aHE-iMac2	Lilrb4a
1718	2.64825e-07	0.544099	0.932	0.748	0.00423402	aHE-iMac2	2410006H16Rik
1719	2.68551e-07	0.403912	0.659	0.313	0.0042936	aHE-iMac2	Adam8
1720	2.84431e-07	0.418595	0.75	0.387	0.00454748	aHE-iMac2	Acp5
1721	2.88735e-07	0.285028	0.523	0.206	0.0046163	aHE-iMac2	Gpr137b
1722	3.01374e-07	0.293885	1	1	0.00481836	aHE-iMac2	Calm1
1723	3.14173e-07	0.376089	0.864	0.57	0.005023	aHE-iMac2	Kpna4
1724	3.19638e-07	0.342415	0.932	0.709	0.00511038	aHE-iMac2	Azin1
1725	3.25605e-07	0.547565	0.977	0.775	0.00520578	aHE-iMac2	Glrx
1726	3.29841e-07	0.432854	0.841	0.667	0.0052735	aHE-iMac2	Noc2l
1727	3.56524e-07	0.257762	0.909	0.593	0.0057001	aHE-iMac2	Taf12
1728	3.83533e-07	0.475817	0.977	0.872	0.00613192	aHE-iMac2	Atp1b3
1729	3.88295e-07	0.300867	0.727	0.382	0.00620805	aHE-iMac2	Vat1
1730	4.03279e-07	0.683039	0.705	0.431	0.00644762	aHE-iMac2	Dnajb1
1731	4.04397e-07	0.448009	0.932	0.745	0.00646549	aHE-iMac2	Atp6v1c1
1732	4.44113e-07	0.343336	0.841	0.561	0.00710048	aHE-iMac2	Zfp330
1733	4.4719e-07	0.287583	0.864	0.629	0.00714967	aHE-iMac2	Dnajc5
1734	4.70344e-07	0.29733	0.568	0.268	0.00751986	aHE-iMac2	Gtpbp2
1735	4.79333e-07	0.307922	0.614	0.288	0.00766358	aHE-iMac2	Stab1
1736	5.22764e-07	0.362051	0.909	0.627	0.00835795	aHE-iMac2	Plekho2
1737	5.61275e-07	0.359055	0.909	0.714	0.00897367	aHE-iMac2	Degs1
1738	5.81752e-07	0.254866	0.5	0.204	0.00930105	aHE-iMac2	5031425E22Rik
1739	5.93744e-07	0.407447	0.818	0.53	0.00949278	aHE-iMac2	Zfp326
1740	6.65234e-07	0.262753	0.864	0.513	0.0106358	aHE-iMac2	Tmem33
1741	9.22218e-07	0.266448	0.636	0.322	0.0147444	aHE-iMac2	Ppfibp2
1742	9.53137e-07	0.291184	1	0.982	0.0152388	aHE-iMac2	Atp6v1g1
1743	9.7401e-07	0.327878	0.886	0.61	0.0155725	aHE-iMac2	Tut7
1744	9.81861e-07	0.308645	0.886	0.699	0.015698	aHE-iMac2	Akirin1
1745	1.02713e-06	0.387863	0.75	0.485	0.0164217	aHE-iMac2	Tmem189
1746	1.03755e-06	0.378823	0.795	0.538	0.0165883	aHE-iMac2	Srpk2
1747	1.06509e-06	0.387043	0.932	0.765	0.0170286	aHE-iMac2	Tuba1c
1748	1.12408e-06	0.310093	1	0.931	0.0179718	aHE-iMac2	St13
1749	1.14339e-06	0.320147	1	0.882	0.0182805	aHE-iMac2	Cnbp
1750	1.1784e-06	0.320364	0.545	0.243	0.0188403	aHE-iMac2	Hilpda
1751	1.21005e-06	0.276711	0.659	0.346	0.0193463	aHE-iMac2	Lactb2
1752	1.21748e-06	0.401415	0.909	0.692	0.019465	aHE-iMac2	Rps19bp1
1753	1.26348e-06	0.406566	0.909	0.84	0.0202005	aHE-iMac2	Syf2
1754	1.32517e-06	0.268577	0.477	0.199	0.0211867	aHE-iMac2	Tmem86a
1755	1.35323e-06	0.328489	0.545	0.259	0.0216355	aHE-iMac2	Clp1
1756	1.38279e-06	0.56358	0.977	0.965	0.022108	aHE-iMac2	Selenok
1757	1.43094e-06	0.421224	0.727	0.412	0.0228779	aHE-iMac2	Ninj1
1758	1.55236e-06	0.252604	0.568	0.275	0.0248191	aHE-iMac2	Mknk1
1759	1.56966e-06	0.423507	0.841	0.528	0.0250957	aHE-iMac2	Cln3
1760	1.65874e-06	0.453246	0.818	0.512	0.02652	aHE-iMac2	Nfkbiz
1761	1.77929e-06	0.37634	0.909	0.745	0.0284473	aHE-iMac2	Tmem126a
1762	1.82917e-06	0.323016	0.955	0.862	0.0292448	aHE-iMac2	Etf1
1763	1.89438e-06	0.329688	0.909	0.669	0.0302873	aHE-iMac2	Adam17
1764	1.90298e-06	0.310494	0.75	0.466	0.0304249	aHE-iMac2	Cltb
1765	1.94211e-06	0.309774	0.364	0.134	0.0310505	aHE-iMac2	Afp
1766	2.04204e-06	0.286207	1	0.988	0.0326481	aHE-iMac2	Gabarap
1767	2.04346e-06	0.372788	1	0.974	0.0326708	aHE-iMac2	Psmb6
1768	2.09112e-06	0.469662	1	1	0.0334329	aHE-iMac2	Malat1
1769	2.11639e-06	0.365138	0.955	0.877	0.0338369	aHE-iMac2	Rtn4
1770	2.16072e-06	0.251474	0.727	0.419	0.0345457	aHE-iMac2	Ndfip2
1771	2.23546e-06	0.309761	0.773	0.496	0.0357405	aHE-iMac2	Nfkbib
1772	2.33605e-06	0.280177	0.955	0.779	0.0373488	aHE-iMac2	Rab11a
1773	2.3529e-06	0.41307	1	0.967	0.0376182	aHE-iMac2	Sod2
1774	2.41106e-06	0.331949	0.727	0.462	0.038548	aHE-iMac2	Htatip2
1775	2.48345e-06	0.500964	0.977	0.756	0.0397055	aHE-iMac2	Klf6
1776	2.69724e-06	0.254461	0.636	0.334	0.0431235	aHE-iMac2	Ube2h
1777	2.79869e-06	0.357237	1	0.847	0.0447455	aHE-iMac2	Sat1
1778	2.89162e-06	0.337646	0.955	0.782	0.0462312	aHE-iMac2	Lamtor3
1779	3.06406e-06	0.313264	0.955	0.86	0.0489881	aHE-iMac2	Atp6v0d1
1780	3.26295e-06	0.315667	1	0.98	0.0521681	aHE-iMac2	Lamp1
1781	3.88393e-06	0.343287	0.682	0.374	0.0620964	aHE-iMac2	AC149090.1
1782	3.94293e-06	0.513465	0.909	0.758	0.0630395	aHE-iMac2	Zfp36l2
1783	4.58198e-06	0.438469	0.795	0.502	0.0732566	aHE-iMac2	Lilr4b
1784	4.68769e-06	0.275454	0.614	0.33	0.0749468	aHE-iMac2	Pcf11
1785	4.82962e-06	0.321947	0.886	0.73	0.077216	aHE-iMac2	Rars
1786	4.87392e-06	0.384493	0.977	0.864	0.0779243	aHE-iMac2	Slc6a6
1787	5.39328e-06	0.300327	0.955	0.819	0.0862277	aHE-iMac2	Sin3b
1788	5.52902e-06	0.273795	0.886	0.691	0.088398	aHE-iMac2	Riok3
1789	5.54832e-06	0.280981	0.545	0.273	0.0887065	aHE-iMac2	Snx15
1790	5.78169e-06	0.265066	0.795	0.547	0.0924376	aHE-iMac2	Wipf1
1791	6.26571e-06	0.284185	0.886	0.591	0.100176	aHE-iMac2	Rnf115
1792	6.44781e-06	0.265219	0.682	0.395	0.103088	aHE-iMac2	Senp5
1793	6.6365e-06	0.285079	0.659	0.408	0.106104	aHE-iMac2	Gba
1794	6.80297e-06	0.391213	0.75	0.536	0.108766	aHE-iMac2	Zfp622
1795	6.95271e-06	0.257554	0.75	0.483	0.11116	aHE-iMac2	2410004B18Rik
1796	7.27546e-06	0.284437	0.773	0.549	0.11632	aHE-iMac2	Lsg1
1797	7.743e-06	0.280285	0.773	0.479	0.123795	aHE-iMac2	Jmjd6
1798	8.00347e-06	0.28877	0.773	0.499	0.127959	aHE-iMac2	Wdr45b
1799	8.2229e-06	0.367114	0.773	0.519	0.131468	aHE-iMac2	Pwp1
1800	8.26713e-06	0.301376	0.773	0.532	0.132175	aHE-iMac2	Saraf
1801	9.60706e-06	0.264059	0.727	0.432	0.153598	aHE-iMac2	Raf1
1802	1.05147e-05	0.303701	0.886	0.675	0.168109	aHE-iMac2	Clic4
1803	1.05339e-05	0.299262	0.886	0.739	0.168416	aHE-iMac2	Tcirg1
1804	1.07625e-05	0.31453	0.886	0.646	0.17207	aHE-iMac2	Reep3
1805	1.1737e-05	0.340752	0.864	0.681	0.187652	aHE-iMac2	Thoc2
1806	1.25654e-05	0.353502	0.773	0.519	0.200895	aHE-iMac2	Tgoln1
1807	1.26946e-05	0.31732	0.523	0.268	0.202961	aHE-iMac2	Clk4
1808	1.28459e-05	0.337782	0.955	0.874	0.20538	aHE-iMac2	M6pr
1809	1.43725e-05	0.327518	0.795	0.587	0.229787	aHE-iMac2	Zrsr2
1810	1.51245e-05	0.424056	0.727	0.482	0.24181	aHE-iMac2	P4ha1
1811	1.56579e-05	0.290861	0.477	0.229	0.250339	aHE-iMac2	Nfkbid
1812	1.58216e-05	0.252818	0.386	0.162	0.252956	aHE-iMac2	Serpinb8
1813	1.66135e-05	0.313942	0.75	0.452	0.265616	aHE-iMac2	Mfsd12
1814	1.66137e-05	0.276185	0.545	0.291	0.265619	aHE-iMac2	Snhg12
1815	1.67304e-05	0.255895	0.727	0.451	0.267485	aHE-iMac2	Oser1
1816	1.71315e-05	0.3366	0.818	0.505	0.273898	aHE-iMac2	Ms4a7
1817	1.80584e-05	0.386918	1	0.928	0.288718	aHE-iMac2	Sh3glb1
1818	1.85337e-05	0.327544	0.614	0.352	0.296318	aHE-iMac2	Tug1
1819	1.91062e-05	0.297052	0.705	0.49	0.30547	aHE-iMac2	Tank
1820	1.98811e-05	0.298014	0.614	0.34	0.317859	aHE-iMac2	Arhgap25
1821	2.41416e-05	0.299046	0.886	0.595	0.385976	aHE-iMac2	Mrps18b
1822	2.55544e-05	0.280777	0.955	0.744	0.408564	aHE-iMac2	App
1823	2.8566e-05	0.273452	0.955	0.84	0.456714	aHE-iMac2	Emc6
1824	2.92748e-05	0.279013	0.977	0.956	0.468046	aHE-iMac2	Ap2s1
1825	2.98096e-05	0.306687	0.955	0.825	0.476596	aHE-iMac2	Nfe2l2
1826	3.16168e-05	0.334289	0.727	0.488	0.505489	aHE-iMac2	Agfg1
1827	3.47567e-05	0.267088	0.955	0.819	0.555689	aHE-iMac2	Cap1
1828	4.23406e-05	0.398857	0.909	0.848	0.676941	aHE-iMac2	Prdx6
1829	4.30615e-05	0.254779	0.636	0.363	0.688468	aHE-iMac2	Zfand3
1830	4.54309e-05	0.256528	0.818	0.528	0.72635	aHE-iMac2	Gtf2h1
1831	4.62844e-05	0.33186	1	0.992	0.739995	aHE-iMac2	H2-D1
1832	4.72018e-05	0.313656	0.75	0.543	0.754662	aHE-iMac2	Nufip2
1833	4.87186e-05	0.269613	0.75	0.474	0.778914	aHE-iMac2	Hacd2
1834	4.97884e-05	0.251157	0.75	0.532	0.796017	aHE-iMac2	Snap23
1835	5.09571e-05	0.278757	0.864	0.676	0.814701	aHE-iMac2	Napa
1836	5.18923e-05	0.292361	0.977	0.889	0.829655	aHE-iMac2	Cltc
1837	5.26005e-05	0.265358	1	0.929	0.840976	aHE-iMac2	Rab14
1838	5.68093e-05	0.263496	0.977	0.767	0.908267	aHE-iMac2	Hexa
1839	5.83709e-05	0.298104	0.977	0.927	0.933234	aHE-iMac2	Tmbim6
1840	5.99941e-05	0.265705	0.795	0.527	0.959186	aHE-iMac2	Pla2g4a
1841	6.89426e-05	0.323105	1	0.971	1	aHE-iMac2	Bri3
1842	7.53162e-05	0.289734	0.727	0.478	1	aHE-iMac2	Ccdc174
1843	8.4432e-05	0.288798	0.886	0.644	1	aHE-iMac2	Mafg
1844	9.22903e-05	0.334382	0.977	0.895	1	aHE-iMac2	Tax1bp1
1845	9.35182e-05	0.292577	0.591	0.384	1	aHE-iMac2	Gnl2
1846	0.000105787	0.30515	0.932	0.808	1	aHE-iMac2	Eif1a
1847	0.000106108	0.290236	1	0.968	1	aHE-iMac2	Serp1
1848	0.000106666	0.335134	0.773	0.532	1	aHE-iMac2	Atp13a3
1849	0.000114934	0.253901	0.977	0.843	1	aHE-iMac2	Hspa9
1850	0.000117368	0.264866	0.841	0.626	1	aHE-iMac2	Chordc1
1851	0.000118704	0.314643	0.795	0.616	1	aHE-iMac2	Atp6v1h
1852	0.00011883	0.269022	0.886	0.696	1	aHE-iMac2	Cdk9
1853	0.000125163	0.290948	0.977	0.795	1	aHE-iMac2	Vasp
1854	0.000136113	0.268655	0.705	0.433	1	aHE-iMac2	Asns
1855	0.000139482	0.272717	0.773	0.559	1	aHE-iMac2	Scpep1
1856	0.000141193	0.278628	0.591	0.344	1	aHE-iMac2	Zc3h12a
1857	0.000146816	0.286144	0.886	0.75	1	aHE-iMac2	Acbd3
1858	0.000156683	0.25429	0.636	0.385	1	aHE-iMac2	Retreg1
1859	0.000159071	0.280353	0.909	0.837	1	aHE-iMac2	Snx6
1860	0.000161451	0.283966	0.841	0.679	1	aHE-iMac2	Cers2
1861	0.000167209	0.276589	0.932	0.835	1	aHE-iMac2	Ap2m1
1862	0.000177735	0.265755	0.977	0.917	1	aHE-iMac2	Fam104a
1863	0.000186054	0.25202	0.841	0.632	1	aHE-iMac2	Nub1
1864	0.000198261	0.270287	0.886	0.723	1	aHE-iMac2	Cd81
1865	0.000206761	0.258772	0.705	0.516	1	aHE-iMac2	Ncoa3
1866	0.000218814	0.284086	0.955	0.838	1	aHE-iMac2	Cyfip1
1867	0.000232074	0.251544	0.477	0.263	1	aHE-iMac2	Kdm6b
1868	0.000269117	0.588451	0.5	0.255	1	aHE-iMac2	Ccl7
1869	0.000289134	0.410855	0.386	0.187	1	aHE-iMac2	Rgs1
1870	0.000289657	0.300657	0.909	0.804	1	aHE-iMac2	Plgrkt
1871	0.000306438	0.294358	0.818	0.575	1	aHE-iMac2	Rab5a
1872	0.000318301	0.313736	0.932	0.877	1	aHE-iMac2	Denr
1873	0.000345818	0.451017	0.886	0.756	1	aHE-iMac2	Snhg1
1874	0.000354204	0.268888	0.636	0.403	1	aHE-iMac2	Cd63
1875	0.000370131	0.324891	0.795	0.668	1	aHE-iMac2	Cdk11b
1876	0.000409599	0.255478	0.818	0.713	1	aHE-iMac2	Mlf2
1877	0.000453466	0.264297	0.932	0.866	1	aHE-iMac2	Hprt
1878	0.000482241	0.429787	0.591	0.362	1	aHE-iMac2	Dusp1
1879	0.000516096	0.352242	0.886	0.646	1	aHE-iMac2	Ccnl1
1880	0.000566389	0.263097	1	1	1	aHE-iMac2	Ubb
1881	0.000567349	0.275466	0.886	0.789	1	aHE-iMac2	Zranb2
1882	0.000579259	0.26312	0.818	0.615	1	aHE-iMac2	Neu1
1883	0.000620026	0.307591	0.864	0.706	1	aHE-iMac2	Cebpz
1884	0.000681326	0.293324	0.295	0.132	1	aHE-iMac2	Creb5
1885	0.000729015	0.262847	0.682	0.527	1	aHE-iMac2	Nup214
1886	0.000751797	0.252152	0.841	0.609	1	aHE-iMac2	Tm9sf4
1887	0.000768595	0.285068	1	0.973	1	aHE-iMac2	Esd
1888	0.000877857	0.251519	0.909	0.661	1	aHE-iMac2	C3ar1
1889	0.00101066	0.259713	0.568	0.382	1	aHE-iMac2	Arhgef7
1890	0.00110519	0.261887	0.727	0.581	1	aHE-iMac2	Atg5
1891	0.00111351	0.25881	0.727	0.586	1	aHE-iMac2	Fam50a
1892	0.00120821	0.314551	0.5	0.328	1	aHE-iMac2	Ppwd1
1893	0.00131757	0.274937	0.909	0.765	1	aHE-iMac2	Yy1
1894	0.00133302	0.366106	0.864	0.748	1	aHE-iMac2	Nktr
1895	0.00134134	0.301297	0.841	0.718	1	aHE-iMac2	Ak6
1896	0.0015137	0.284311	0.932	0.86	1	aHE-iMac2	U2surp
1897	0.00158422	0.252967	0.864	0.76	1	aHE-iMac2	Kras
1898	0.00191172	0.346092	0.591	0.395	1	aHE-iMac2	Ccny
1899	0.00233602	0.326698	1	0.995	1	aHE-iMac2	Prdx1
1900	0.00239648	0.417204	0.932	0.935	1	aHE-iMac2	Rsrp1
1901	0.0025665	0.251497	0.864	0.767	1	aHE-iMac2	Jak1
1902	0.00274125	0.282412	0.932	0.842	1	aHE-iMac2	Lpl
1903	0.00276328	0.634107	0.909	0.799	1	aHE-iMac2	Saa3
1904	0.00292167	0.360361	0.909	0.77	1	aHE-iMac2	Lgals3
1905	0.00361736	0.264046	0.909	0.785	1	aHE-iMac2	Capg
1906	0.0067243	0.298082	0.864	0.805	1	aHE-iMac2	Brd2
1907	0.00827626	0.396485	1	0.794	1	aHE-iMac2	Atf4
1908	0.00844594	0.39831	0.273	0.145	1	aHE-iMac2	Pf4
1909	0.00903181	0.313366	0.773	0.671	1	aHE-iMac2	Mia2
1910	0.00990077	0.319805	0.773	0.687	1	aHE-iMac2	Tra2a

## Sheet: Cell annotation-pHE induced
	p_val	avg_logFC	pct.1	pct.2	p_val_adj	cluster	gene
1	0	2.91169	1	0.955	0	pHE-iHPC	Cma1
2	0	2.82479	1	0.831	0	pHE-iHPC	Cpa3
3	0	2.77009	0.999	0.828	0	pHE-iHPC	Tpsb2
4	0	2.24567	0.999	0.269	0	pHE-iHPC	Kit
5	0	2.07656	0.997	0.361	0	pHE-iHPC	Tph1
6	0	2.06575	0.995	0.441	0	pHE-iHPC	Ly6a
7	0	1.91546	0.994	0.259	0	pHE-iHPC	Rgs13
8	0	1.7456	0.986	0.265	0	pHE-iHPC	Il1rl1
9	0	1.66293	0.966	0.271	0	pHE-iHPC	Scin
10	0	1.55331	1	0.957	0	pHE-iHPC	Srgn
11	0	1.51709	0.992	0.327	0	pHE-iHPC	Gata2
12	0	1.50445	0.98	0.191	0	pHE-iHPC	Cd34
13	0	1.47703	0.967	0.23	0	pHE-iHPC	Smco4
14	0	1.45596	0.999	0.661	0	pHE-iHPC	Basp1
15	0	1.40366	0.951	0.309	0	pHE-iHPC	Spns1
16	0	1.37587	0.948	0.312	0	pHE-iHPC	Ppa1
17	0	1.35276	0.986	0.358	0	pHE-iHPC	Lat2
18	0	1.33368	0.99	0.347	0	pHE-iHPC	Crip1
19	0	1.31961	0.959	0.289	0	pHE-iHPC	Mtss1
20	0	1.30425	0.954	0.164	0	pHE-iHPC	Runx3
21	0	1.28897	0.978	0.322	0	pHE-iHPC	Adk
22	0	1.28418	1	0.915	0	pHE-iHPC	Cmtm7
23	0	1.28271	1	0.796	0	pHE-iHPC	Rpl22l1
24	0	1.28104	0.937	0.145	0	pHE-iHPC	Atp8b5
25	0	1.18611	0.973	0.305	0	pHE-iHPC	Cyp11a1
26	0	1.17017	0.968	0.431	0	pHE-iHPC	Rgs18
27	0	1.13369	0.896	0.164	0	pHE-iHPC	Tpsg1
28	0	1.12861	0.938	0.241	0	pHE-iHPC	Papss2
29	0	1.12522	1	0.995	0	pHE-iHPC	Rps8
30	0	1.11812	0.951	0.263	0	pHE-iHPC	Rapsn
31	0	1.10501	0.91	0.104	0	pHE-iHPC	Rab27b
32	0	1.09044	1	0.999	0	pHE-iHPC	Rpl41
33	0	1.0791	0.923	0.167	0	pHE-iHPC	Tesc
34	0	0.963851	0.881	0.139	0	pHE-iHPC	Cbfa2t3
35	0	0.936084	0.87	0.108	0	pHE-iHPC	Car8
36	0	0.934101	0.852	0.164	0	pHE-iHPC	Itga2b
37	0	0.91261	0.875	0.115	0	pHE-iHPC	Tespa1
38	0	0.890158	0.887	0.153	0	pHE-iHPC	Slc18a2
39	0	0.886546	0.827	0.066	0	pHE-iHPC	Hs6st2
40	0	0.864673	0.785	0.122	0	pHE-iHPC	Nav1
41	0	0.85805	0.862	0.168	0	pHE-iHPC	Tmem273
42	0	0.85248	0.851	0.168	0	pHE-iHPC	Creb3l1
43	0	0.851225	0.843	0.14	0	pHE-iHPC	Herc3
44	0	0.850546	0.835	0.144	0	pHE-iHPC	Lat
45	0	0.824887	0.773	0.08	0	pHE-iHPC	Anpep
46	0	0.818162	0.785	0.102	0	pHE-iHPC	Cited4
47	0	0.806688	0.814	0.102	0	pHE-iHPC	Gnb4
48	0	0.797445	0.791	0.089	0	pHE-iHPC	Atp1b1
49	0	0.790657	0.796	0.071	0	pHE-iHPC	Ttc28
50	0	0.788013	0.765	0.095	0	pHE-iHPC	Slc45a3
51	0	0.763749	0.819	0.126	0	pHE-iHPC	Cyth3
52	0	0.73006	0.735	0.056	0	pHE-iHPC	Cobl
53	0	0.722557	0.762	0.059	0	pHE-iHPC	Meis2
54	0	0.718185	0.737	0.058	0	pHE-iHPC	Gask1b
55	0	0.680173	0.723	0.053	0	pHE-iHPC	Pakap.1
56	0	0.67599	0.704	0.055	0	pHE-iHPC	Angpt1
57	0	0.647285	0.708	0.055	0	pHE-iHPC	Homer2
58	3.44877e-306	0.94974	0.862	0.185	5.63115e-302	pHE-iHPC	Mns1
59	9.25081e-306	1.17235	0.999	0.897	1.51047e-301	pHE-iHPC	Rpl36a
60	3.69871e-305	1.44319	1	0.893	6.03925e-301	pHE-iHPC	Cd63
61	7.28494e-305	1.05697	1	0.99	1.18949e-300	pHE-iHPC	Rpl38
62	6.92028e-302	0.819042	0.854	0.194	1.12994e-297	pHE-iHPC	Decr1
63	4.37868e-301	0.876721	1	1	7.14952e-297	pHE-iHPC	Rpl37a
64	1.21054e-300	0.758353	0.797	0.128	1.97658e-296	pHE-iHPC	Oaf
65	9.42655e-300	0.680457	0.775	0.107	1.53917e-295	pHE-iHPC	Mfge8
66	1.38232e-299	0.842188	1	1	2.25706e-295	pHE-iHPC	Rps24
67	1.46693e-298	1.03936	1	0.993	2.3952e-294	pHE-iHPC	Rps7
68	1.21653e-297	0.879697	0.887	0.225	1.98635e-293	pHE-iHPC	Lmna
69	3.63616e-297	1.03192	1	0.991	5.93713e-293	pHE-iHPC	Rpl39
70	2.52986e-296	0.850462	0.876	0.231	4.13076e-292	pHE-iHPC	Ndst2
71	6.31015e-296	1.05081	0.943	0.362	1.03032e-291	pHE-iHPC	Rgs10
72	7.20848e-296	2.11922	0.92	0.382	1.177e-291	pHE-iHPC	Igf2
73	2.37485e-295	1.02284	1	0.988	3.87765e-291	pHE-iHPC	Rps4x
74	1.35819e-294	2.85947	0.978	0.587	2.21766e-290	pHE-iHPC	Mcpt2
75	3.13261e-294	1.10357	0.999	0.881	5.11493e-290	pHE-iHPC	Ssr4
76	1.13694e-292	0.659153	0.739	0.096	1.85639e-288	pHE-iHPC	Ids
77	3.03192e-292	0.873769	0.83	0.148	4.95052e-288	pHE-iHPC	Ms4a2
78	9.39049e-292	1.02936	0.965	0.462	1.53328e-287	pHE-iHPC	Otulinl
79	2.78415e-291	1.10158	0.984	0.567	4.54596e-287	pHE-iHPC	Alox5
80	2.87204e-291	1.06723	0.985	0.523	4.68946e-287	pHE-iHPC	Rexo2
81	5.26065e-291	1.01672	1	0.957	8.58958e-287	pHE-iHPC	Rpl35
82	5.86216e-291	0.776582	0.848	0.199	9.57174e-287	pHE-iHPC	Hadh
83	7.62119e-291	0.922456	0.838	0.157	1.24439e-286	pHE-iHPC	Cx3cr1
84	1.04204e-290	2.01078	0.975	0.625	1.70144e-286	pHE-iHPC	H19
85	1.36878e-288	0.81354	0.872	0.243	2.23495e-284	pHE-iHPC	Aopep
86	3.01355e-288	0.666001	0.694	0.07	4.92052e-284	pHE-iHPC	Rprm
87	6.11221e-288	0.858506	0.829	0.163	9.98002e-284	pHE-iHPC	Ccnd2
88	8.83405e-286	0.957714	1	1	1.44242e-281	pHE-iHPC	Rpl23
89	1.06717e-284	0.873141	1	0.962	1.74247e-280	pHE-iHPC	Atp5f1
90	3.03165e-284	0.600453	0.681	0.064	4.95007e-280	pHE-iHPC	Enah
91	1.11527e-283	0.975102	1	0.899	1.82101e-279	pHE-iHPC	Gm10076
92	1.28634e-282	0.582923	0.656	0.054	2.10033e-278	pHE-iHPC	Arhgap6
93	1.78461e-282	0.575786	0.615	0.035	2.91392e-278	pHE-iHPC	Gnai1
94	4.57114e-282	0.568924	0.649	0.052	7.46376e-278	pHE-iHPC	Ddc
95	5.3138e-282	1.04615	1	0.99	8.67637e-278	pHE-iHPC	Rpl32
96	5.4744e-281	0.924306	0.939	0.4	8.93861e-277	pHE-iHPC	Spcs3
97	5.62304e-281	0.774794	0.852	0.196	9.1813e-277	pHE-iHPC	Cst7
98	4.07496e-280	0.947438	0.997	0.868	6.6536e-276	pHE-iHPC	Sec11c
99	4.35397e-280	0.671261	0.722	0.097	7.10916e-276	pHE-iHPC	Ddah2
100	1.53252e-279	0.799185	0.716	0.095	2.50229e-275	pHE-iHPC	Cadm1
101	7.23686e-279	1.08865	0.754	0.125	1.18163e-274	pHE-iHPC	Ctla2a
102	9.32821e-279	2.76716	0.982	0.772	1.52311e-274	pHE-iHPC	Mcpt4
103	3.37221e-277	0.943583	1	0.997	5.50615e-273	pHE-iHPC	Rpl30
104	1.46151e-276	1.26148	1	0.904	2.38635e-272	pHE-iHPC	mt-Nd1
105	1.70646e-276	1.00849	0.994	0.739	2.78631e-272	pHE-iHPC	Plgrkt
106	3.57023e-276	1.01219	1	0.979	5.82947e-272	pHE-iHPC	Rpl15
107	7.29136e-275	0.551086	0.634	0.05	1.19053e-270	pHE-iHPC	Maob
108	3.1914e-274	0.958242	1	0.989	5.21092e-270	pHE-iHPC	Rps3a1
109	1.2566e-272	1.06374	0.895	0.31	2.05178e-268	pHE-iHPC	Tubb2a
110	4.11273e-271	0.639936	0.671	0.071	6.71526e-267	pHE-iHPC	Pmp22
111	5.74998e-271	0.556879	0.806	0.125	9.38857e-267	pHE-iHPC	Cd200r3
112	3.16691e-270	0.844276	0.892	0.312	5.17094e-266	pHE-iHPC	Lxn
113	6.12378e-269	1.01206	0.991	0.697	9.99892e-265	pHE-iHPC	Ero1l
114	6.63938e-269	0.543753	0.611	0.044	1.08408e-264	pHE-iHPC	Itga9
115	1.57656e-268	0.85444	1	0.985	2.57421e-264	pHE-iHPC	Rpl29
116	2.48376e-268	1.0049	0.946	0.515	4.05549e-264	pHE-iHPC	Osbpl8
117	2.96682e-268	1.7468	0.825	0.222	4.84422e-264	pHE-iHPC	Gzmb
118	3.98458e-268	0.659449	0.786	0.165	6.50602e-264	pHE-iHPC	Plpp5
119	9.37171e-268	1.04355	1	0.925	1.53021e-263	pHE-iHPC	Rpl14
120	1.01224e-267	0.694914	0.789	0.159	1.65279e-263	pHE-iHPC	Eef2k
121	1.68931e-265	0.792519	0.839	0.242	2.7583e-261	pHE-iHPC	Arhgap18
122	8.71012e-265	0.786066	0.866	0.256	1.42219e-260	pHE-iHPC	Nenf
123	9.35119e-265	0.728621	0.758	0.145	1.52686e-260	pHE-iHPC	Slc7a5
124	1.21132e-264	1.2085	1	0.922	1.97785e-260	pHE-iHPC	Rpl12
125	1.55602e-264	0.819699	0.871	0.289	2.54067e-260	pHE-iHPC	Vwa5a
126	1.74075e-264	0.841345	1	0.997	2.8423e-260	pHE-iHPC	Rpl24
127	6.64384e-264	0.586878	0.653	0.066	1.08481e-259	pHE-iHPC	Gnaz
128	1.15911e-263	0.890247	0.968	0.463	1.89259e-259	pHE-iHPC	Nedd4
129	1.89191e-261	0.846109	1	0.998	3.08911e-257	pHE-iHPC	Rpl28
130	1.68042e-260	1.08299	0.996	0.749	2.74379e-256	pHE-iHPC	Npm1
131	2.22588e-259	0.59178	0.673	0.08	3.63442e-255	pHE-iHPC	Kcne3
132	4.511e-259	0.972381	1	0.997	7.36557e-255	pHE-iHPC	Rplp1
133	1.40837e-258	1.12075	0.982	0.622	2.29959e-254	pHE-iHPC	Ptms
134	1.70463e-258	0.68966	0.667	0.08	2.78333e-254	pHE-iHPC	Nphs2
135	5.13196e-258	0.694422	0.758	0.151	8.37947e-254	pHE-iHPC	Rhoh
136	6.81776e-256	0.795034	1	0.998	1.1132e-251	pHE-iHPC	Rpl34
137	1.03731e-254	0.944953	1	0.996	1.69371e-250	pHE-iHPC	Rps18
138	1.50026e-254	0.691048	0.767	0.163	2.44963e-250	pHE-iHPC	Fam129b
139	2.35144e-254	0.998938	1	0.957	3.83942e-250	pHE-iHPC	Rps15
140	3.35385e-253	0.74768	0.668	0.089	5.47616e-249	pHE-iHPC	Hes1
141	3.95806e-252	0.826745	1	0.997	6.46273e-248	pHE-iHPC	Rpl26
142	9.93867e-252	0.550806	0.651	0.075	1.62279e-247	pHE-iHPC	Rgs12
143	1.48007e-251	0.858873	1	0.997	2.41665e-247	pHE-iHPC	Rpl13
144	5.75376e-251	0.94896	0.997	0.831	9.39474e-247	pHE-iHPC	Atp5g2
145	3.93063e-250	0.900022	0.93	0.469	6.41793e-246	pHE-iHPC	Ubash3b
146	7.86961e-250	0.690887	0.752	0.159	1.28495e-245	pHE-iHPC	Spred1
147	4.87112e-248	0.741581	1	1	7.95356e-244	pHE-iHPC	Rps10
148	9.52807e-248	0.970626	1	0.944	1.55574e-243	pHE-iHPC	Hsp90ab1
149	2.90704e-247	0.902049	0.957	0.525	4.74661e-243	pHE-iHPC	Rpn1
150	2.9174e-246	1.03163	1	0.945	4.76353e-242	pHE-iHPC	Rpl23a
151	3.13615e-246	0.91967	1	0.978	5.12071e-242	pHE-iHPC	Rpl13a
152	3.83501e-246	0.491618	0.609	0.057	6.26181e-242	pHE-iHPC	Tal1
153	1.04538e-245	0.72322	0.799	0.189	1.7069e-241	pHE-iHPC	Chd3
154	1.59855e-245	0.878146	0.995	0.803	2.6101e-241	pHE-iHPC	Snrpe
155	6.99523e-245	0.55966	0.641	0.076	1.14218e-240	pHE-iHPC	Cd276
156	1.88703e-244	0.682819	0.767	0.18	3.08115e-240	pHE-iHPC	Gga2
157	2.68183e-244	0.539719	0.656	0.085	4.37888e-240	pHE-iHPC	Tmem9
158	5.51585e-244	0.790753	1	0.994	9.00628e-240	pHE-iHPC	Rpl35a
159	5.94621e-244	0.763401	0.833	0.247	9.70897e-240	pHE-iHPC	Prkacb
160	3.30579e-243	0.976491	0.999	0.881	5.39769e-239	pHE-iHPC	Rpl5
161	1.4325e-242	0.778824	1	1	2.33898e-238	pHE-iHPC	Rpl19
162	1.70534e-242	0.810026	1	0.994	2.78448e-238	pHE-iHPC	Rpl18
163	1.60063e-241	1.08655	1	0.973	2.61351e-237	pHE-iHPC	H2afz
164	1.76307e-241	0.999262	1	0.927	2.87875e-237	pHE-iHPC	Rps17
165	2.75147e-241	0.938444	0.97	0.505	4.49261e-237	pHE-iHPC	Ppp1r14b
166	3.4497e-240	0.876363	0.871	0.278	5.63268e-236	pHE-iHPC	Syngr1
167	3.08038e-239	0.599967	0.753	0.159	5.02964e-235	pHE-iHPC	Hacd1
168	3.96294e-239	0.880687	0.997	0.941	6.47068e-235	pHE-iHPC	Rpl31
169	1.24221e-238	0.793534	0.915	0.351	2.02828e-234	pHE-iHPC	Itm2c
170	1.38625e-238	0.800041	0.873	0.362	2.26346e-234	pHE-iHPC	Stt3b
171	2.79479e-238	0.653876	0.785	0.188	4.56334e-234	pHE-iHPC	Asph
172	2.21161e-237	0.860871	1	0.995	3.61111e-233	pHE-iHPC	Rpl27a
173	2.96891e-237	0.913475	0.989	0.561	4.84764e-233	pHE-iHPC	Nme1
174	3.05345e-237	0.705048	0.761	0.166	4.98567e-233	pHE-iHPC	Pdcd4
175	5.67298e-237	0.793796	1	0.996	9.26283e-233	pHE-iHPC	Rpl17
176	1.11139e-236	0.754999	1	0.999	1.81467e-232	pHE-iHPC	Rpl37
177	2.03159e-236	0.809294	0.891	0.391	3.31717e-232	pHE-iHPC	Etnk1
178	4.74436e-236	0.783313	1	0.974	7.74658e-232	pHE-iHPC	Naca
179	7.90555e-236	0.594177	0.767	0.183	1.29082e-231	pHE-iHPC	Vkorc1
180	9.23651e-236	0.814946	1	0.999	1.50814e-231	pHE-iHPC	Rps14
181	9.51741e-236	0.789527	0.989	0.855	1.554e-231	pHE-iHPC	Selenof
182	1.46885e-235	0.758113	1	0.998	2.39834e-231	pHE-iHPC	Rps15a
183	2.41379e-235	0.61659	0.686	0.112	3.94123e-231	pHE-iHPC	Inpp4b
184	4.85782e-234	0.831519	1	0.998	7.93186e-230	pHE-iHPC	Rps20
185	1.96285e-233	1.11063	0.999	0.868	3.20494e-229	pHE-iHPC	Lgals1
186	4.60218e-233	0.840621	1	0.983	7.51444e-229	pHE-iHPC	Rpl8
187	4.8308e-233	0.993768	1	0.953	7.88773e-229	pHE-iHPC	Rps2
188	6.85325e-233	0.791062	0.88	0.351	1.119e-228	pHE-iHPC	Camk1
189	9.64599e-232	0.518618	0.632	0.082	1.575e-227	pHE-iHPC	C77080
190	3.28217e-231	0.762852	0.928	0.449	5.35912e-227	pHE-iHPC	Glrx5
191	9.59586e-231	0.714762	1	1	1.56681e-226	pHE-iHPC	Itm2b
192	1.6375e-230	0.798962	1	0.975	2.67372e-226	pHE-iHPC	Rpl36
193	5.22825e-229	0.875529	1	0.932	8.53668e-225	pHE-iHPC	Rpl10a
194	7.95621e-229	0.757421	1	0.998	1.29909e-224	pHE-iHPC	Rps11
195	1.8517e-228	0.785037	0.908	0.332	3.02345e-224	pHE-iHPC	Hpgds
196	1.89703e-228	0.877622	0.986	0.711	3.09747e-224	pHE-iHPC	Serbp1
197	5.3376e-228	0.727416	1	0.996	8.71524e-224	pHE-iHPC	Rpl27
198	3.10282e-227	0.791745	1	0.998	5.06628e-223	pHE-iHPC	Rps12
199	1.42757e-226	0.740453	1	0.999	2.33093e-222	pHE-iHPC	Rps13
200	2.57704e-226	0.861463	1	0.982	4.2078e-222	pHE-iHPC	Rps26
201	2.83564e-226	0.843087	0.977	0.618	4.63004e-222	pHE-iHPC	0610012G03Rik
202	2.35154e-225	0.804459	1	0.915	3.8396e-221	pHE-iHPC	Rpl36al
203	2.58919e-225	0.728366	0.906	0.356	4.22763e-221	pHE-iHPC	Fundc2
204	5.68382e-224	0.497306	0.619	0.079	9.28054e-220	pHE-iHPC	Chn2
205	7.05433e-224	0.759885	0.591	0.071	1.15183e-219	pHE-iHPC	Avil
206	9.57693e-224	0.905977	0.962	0.57	1.56372e-219	pHE-iHPC	Selenos
207	3.38242e-222	0.69431	0.819	0.252	5.52282e-218	pHE-iHPC	Fdx1
208	3.51058e-222	0.785756	1	0.983	5.73207e-218	pHE-iHPC	Rpl21
209	1.41786e-221	0.807327	1	0.917	2.31507e-217	pHE-iHPC	Eef1b2
210	7.73617e-221	0.645852	0.786	0.203	1.26316e-216	pHE-iHPC	Prdx4
211	7.96757e-221	0.853353	0.984	0.638	1.30094e-216	pHE-iHPC	Set
212	8.51309e-221	0.762592	1	0.983	1.39002e-216	pHE-iHPC	Rpl6
213	7.56285e-220	0.746654	0.68	0.124	1.23486e-215	pHE-iHPC	Rgs1
214	9.99189e-220	0.564934	1	0.998	1.63148e-215	pHE-iHPC	Oaz1
215	3.20648e-218	0.971992	1	0.754	5.23554e-214	pHE-iHPC	Nme2
216	7.18884e-218	0.696507	0.803	0.243	1.17379e-213	pHE-iHPC	2024-09-11
217	1.68071e-217	0.539842	0.535	0.045	2.74427e-213	pHE-iHPC	Tmem158
218	1.07853e-216	0.876484	0.999	0.922	1.76102e-212	pHE-iHPC	mt-Nd2
219	2.23257e-216	0.769992	1	0.985	3.64533e-212	pHE-iHPC	Rps28
220	3.41174e-216	0.728287	0.88	0.419	5.5707e-212	pHE-iHPC	Me2
221	1.35461e-215	0.842848	1	0.958	2.21181e-211	pHE-iHPC	Rps6
222	1.15657e-213	0.630366	1	0.999	1.88845e-209	pHE-iHPC	Rpl18a
223	8.64594e-213	0.697729	0.842	0.326	1.41171e-208	pHE-iHPC	Dapp1
224	1.50179e-211	0.917257	1	0.852	2.45212e-207	pHE-iHPC	Rpl3
225	2.11694e-211	0.75649	1	0.992	3.45653e-207	pHE-iHPC	Rpl11
226	2.96227e-211	0.640651	1	0.994	4.8368e-207	pHE-iHPC	Chchd2
227	4.56706e-211	0.787525	0.916	0.56	7.4571e-207	pHE-iHPC	Ago2
228	9.31457e-211	0.852831	0.98	0.659	1.52088e-206	pHE-iHPC	Ncl
229	1.56663e-209	0.791929	0.991	0.731	2.55799e-205	pHE-iHPC	Snrpg
230	2.29287e-209	0.645777	1	0.999	3.7438e-205	pHE-iHPC	Rps29
231	4.74677e-209	0.602439	1	1	7.75052e-205	pHE-iHPC	Rpl9
232	9.0716e-208	0.592397	0.719	0.18	1.48121e-203	pHE-iHPC	Zbtb38
233	1.44133e-207	0.833307	0.899	0.429	2.3534e-203	pHE-iHPC	Csf2rb2
234	1.61994e-207	0.79254	0.986	0.631	2.64503e-203	pHE-iHPC	Krtcap2
235	3.69534e-207	0.859518	0.978	0.621	6.03375e-203	pHE-iHPC	Eef1g
236	1.69507e-206	0.600279	0.737	0.199	2.76771e-202	pHE-iHPC	Chsy1
237	2.57116e-206	0.481583	0.614	0.087	4.19819e-202	pHE-iHPC	Tspan13
238	4.21458e-206	0.545205	0.662	0.134	6.88157e-202	pHE-iHPC	Agap1
239	2.969e-205	0.8195	0.995	0.792	4.84778e-201	pHE-iHPC	Rps27l
240	3.98565e-205	0.738718	0.996	0.839	6.50777e-201	pHE-iHPC	Ppib
241	1.66638e-204	0.661904	0.818	0.326	2.72086e-200	pHE-iHPC	Blmh
242	2.46811e-203	0.772738	0.996	0.867	4.02993e-199	pHE-iHPC	Calm2
243	7.0485e-203	0.769646	0.922	0.578	1.15088e-198	pHE-iHPC	Mlec
244	1.21962e-202	0.728143	1	0.994	1.99139e-198	pHE-iHPC	Rpl10
245	2.44684e-202	0.799946	0.978	0.49	3.9952e-198	pHE-iHPC	Selenow
246	1.40392e-201	0.8461	0.991	0.696	2.29231e-197	pHE-iHPC	Ran
247	1.24967e-200	0.494966	0.625	0.104	2.04046e-196	pHE-iHPC	Flnb
248	2.62163e-200	0.714541	0.982	0.724	4.2806e-196	pHE-iHPC	Tmem160
249	1.93537e-199	0.655276	0.994	0.939	3.16007e-195	pHE-iHPC	Ywhab
250	3.03432e-199	0.704342	1	0.986	4.95443e-195	pHE-iHPC	Rps21
251	5.86996e-199	0.603679	0.794	0.256	9.58448e-195	pHE-iHPC	Spn
252	1.46705e-198	0.646826	0.789	0.246	2.3954e-194	pHE-iHPC	AI506816
253	2.11713e-198	0.63352	1	0.999	3.45685e-194	pHE-iHPC	Rps16
254	2.41597e-198	0.626947	1	0.996	3.9448e-194	pHE-iHPC	Rps3
255	6.28643e-198	0.771708	0.957	0.524	1.02645e-193	pHE-iHPC	Snrpf
256	8.39339e-198	0.79204	0.93	0.617	1.37047e-193	pHE-iHPC	Prkcb
257	3.40084e-197	0.494658	0.615	0.108	5.55289e-193	pHE-iHPC	Frmd4a
258	8.02297e-197	0.755346	1	0.991	1.30999e-192	pHE-iHPC	Rps25
259	2.91361e-196	0.485757	0.705	0.155	4.75734e-192	pHE-iHPC	Rab37
260	3.56087e-196	0.569939	0.724	0.195	5.81419e-192	pHE-iHPC	Cerk
261	6.42614e-196	0.836651	0.944	0.526	1.04926e-191	pHE-iHPC	Nap1l1
262	8.5885e-196	0.56957	0.999	0.976	1.40233e-191	pHE-iHPC	Gnas
263	2.60237e-195	0.506133	1	1	4.24915e-191	pHE-iHPC	Rps27a
264	3.03627e-195	0.692356	0.914	0.503	4.95762e-191	pHE-iHPC	Cnpy2
265	4.70625e-195	0.725159	1	0.954	7.68437e-191	pHE-iHPC	Rpl22
266	7.41824e-194	0.674218	0.99	0.857	1.21125e-189	pHE-iHPC	Calm3
267	1.72707e-193	0.491373	0.492	0.044	2.81996e-189	pHE-iHPC	Meltf
268	3.88427e-192	0.600037	1	0.991	6.34224e-188	pHE-iHPC	Rpl7
269	6.1875e-192	0.805326	0.999	0.783	1.0103e-187	pHE-iHPC	Hnrnpa3
270	5.27163e-191	0.637572	0.805	0.287	8.60752e-187	pHE-iHPC	Chpt1
271	1.92088e-190	0.49597	0.703	0.148	3.13642e-186	pHE-iHPC	Itgb7
272	7.34324e-190	0.580948	0.716	0.194	1.19901e-185	pHE-iHPC	Zcchc10
273	7.4292e-190	0.75715	0.97	0.494	1.21304e-185	pHE-iHPC	Hspe1
274	2.63623e-189	0.660047	1	0.993	4.30444e-185	pHE-iHPC	Rplp2
275	1.64752e-188	0.684405	0.938	0.601	2.69008e-184	pHE-iHPC	Zfp91
276	5.32157e-188	0.678463	0.996	0.882	8.68905e-184	pHE-iHPC	Atpif1
277	4.15603e-187	0.682153	0.824	0.359	6.78596e-183	pHE-iHPC	Mctp1
278	3.78369e-185	0.562341	1	0.998	6.178e-181	pHE-iHPC	Rps27
279	5.9546e-185	0.630259	0.876	0.415	9.72268e-181	pHE-iHPC	Tmem147
280	7.10057e-185	0.640218	1	0.989	1.15938e-180	pHE-iHPC	Rps5
281	1.72927e-184	0.690492	0.906	0.541	2.82355e-180	pHE-iHPC	Taok3
282	1.97674e-184	0.730039	0.985	0.784	3.22762e-180	pHE-iHPC	mt-Nd3
283	3.24901e-182	0.59149	0.73	0.216	5.30498e-178	pHE-iHPC	Nop58
284	7.55865e-182	0.777315	0.996	0.772	1.23418e-177	pHE-iHPC	Hint1
285	5.01367e-181	0.692727	0.987	0.699	8.18632e-177	pHE-iHPC	Tomm20
286	5.10876e-181	0.504787	0.613	0.102	8.34159e-177	pHE-iHPC	Ikzf2
287	9.23234e-181	0.567238	1	0.998	1.50746e-176	pHE-iHPC	Rps19
288	9.50429e-181	0.688249	0.957	0.666	1.55186e-176	pHE-iHPC	Cuta
289	5.78166e-180	0.64516	0.915	0.508	9.44029e-176	pHE-iHPC	Dpm3
290	2.96107e-179	0.78495	0.999	0.89	4.83484e-175	pHE-iHPC	Hmgb1
291	2.44769e-178	0.553043	0.752	0.24	3.99659e-174	pHE-iHPC	Lyar
292	3.05383e-178	0.575133	0.781	0.294	4.98629e-174	pHE-iHPC	Snrnp25
293	5.25616e-178	0.701309	0.991	0.721	8.58226e-174	pHE-iHPC	Tagln2
294	1.17209e-177	0.767504	0.943	0.532	1.91379e-173	pHE-iHPC	Selenoh
295	2.71063e-177	0.560993	1	0.984	4.42591e-173	pHE-iHPC	Atp5e
296	4.3236e-177	0.617749	0.782	0.308	7.05957e-173	pHE-iHPC	Nudcd2
297	5.07213e-176	0.625729	1	0.99	8.28178e-172	pHE-iHPC	mt-Nd4
298	5.2684e-176	0.685944	0.899	0.568	8.60224e-172	pHE-iHPC	Rdx
299	1.61987e-175	0.693548	0.997	0.858	2.64493e-171	pHE-iHPC	Ndufa4
300	1.54027e-174	0.499969	0.695	0.201	2.51495e-170	pHE-iHPC	Acat1
301	3.43589e-174	0.644089	0.887	0.477	5.61012e-170	pHE-iHPC	Rfc2
302	8.7225e-174	0.65301	0.871	0.323	1.42421e-169	pHE-iHPC	Ahnak
303	1.47412e-173	0.730717	0.954	0.56	2.40695e-169	pHE-iHPC	Snrpd1
304	1.71358e-173	0.656362	0.982	0.706	2.79793e-169	pHE-iHPC	Dad1
305	4.88269e-173	0.690274	0.904	0.447	7.97245e-169	pHE-iHPC	Hspd1
306	8.64635e-173	0.653316	0.99	0.848	1.41178e-168	pHE-iHPC	Sumo2
307	1.77766e-172	0.618705	0.809	0.356	2.90256e-168	pHE-iHPC	Atp13a3
308	5.81464e-172	0.683106	0.992	0.86	9.49414e-168	pHE-iHPC	Ybx1
309	9.56955e-172	0.664349	0.957	0.611	1.56252e-167	pHE-iHPC	Eef1d
310	2.44513e-171	0.582598	0.791	0.281	3.9924e-167	pHE-iHPC	C1qbp
311	1.71856e-170	0.49934	1	0.996	2.80606e-166	pHE-iHPC	Clic1
312	1.84871e-169	0.57095	0.691	0.202	3.01857e-165	pHE-iHPC	Adora3
313	3.90974e-168	0.565301	1	0.973	6.38382e-164	pHE-iHPC	Ldha
314	2.02248e-167	0.62619	0.972	0.687	3.30231e-163	pHE-iHPC	Park7
315	8.901e-167	0.641839	0.838	0.368	1.45336e-162	pHE-iHPC	Dtymk
316	1.53676e-166	0.595067	0.968	0.748	2.50922e-162	pHE-iHPC	Ier3ip1
317	3.62329e-166	0.787356	0.934	0.515	5.9161e-162	pHE-iHPC	Nucks1
318	4.81963e-166	0.646547	0.957	0.69	7.86949e-162	pHE-iHPC	Ostc
319	6.95811e-165	0.589079	0.995	0.905	1.13612e-160	pHE-iHPC	Smdt1
320	5.76621e-164	0.597908	0.904	0.531	9.41507e-160	pHE-iHPC	Nucb1
321	9.09938e-164	0.637451	0.857	0.398	1.48575e-159	pHE-iHPC	Anp32e
322	1.4345e-163	0.58446	0.811	0.339	2.34225e-159	pHE-iHPC	Fubp1
323	5.32247e-162	0.591645	0.972	0.778	8.69052e-158	pHE-iHPC	Cops9
324	5.544e-162	0.640688	0.842	0.408	9.05225e-158	pHE-iHPC	Foxp1
325	1.19057e-161	0.737122	0.905	0.536	1.94397e-157	pHE-iHPC	Cd81
326	1.33271e-161	0.51756	0.644	0.173	2.17605e-157	pHE-iHPC	Myb
327	2.1575e-161	0.500244	1	0.999	3.52276e-157	pHE-iHPC	Rplp0
328	3.69623e-161	0.688519	0.989	0.856	6.0352e-157	pHE-iHPC	Rpl4
329	6.55325e-161	0.661797	0.982	0.831	1.07001e-156	pHE-iHPC	Eef2
330	1.35361e-160	0.593926	0.951	0.609	2.21018e-156	pHE-iHPC	Rtraf
331	2.11025e-160	0.752335	1	0.846	3.44561e-156	pHE-iHPC	Ptma
332	2.36968e-160	0.506721	1	0.999	3.86922e-156	pHE-iHPC	Cox8a
333	1.82863e-159	0.61952	0.944	0.63	2.98578e-155	pHE-iHPC	Mrpl57
334	2.88553e-159	0.615603	0.896	0.469	4.7115e-155	pHE-iHPC	Nop10
335	7.2137e-159	0.744699	0.98	0.812	1.17785e-154	pHE-iHPC	Ier3
336	8.79194e-158	0.500636	0.733	0.268	1.43555e-153	pHE-iHPC	Carnmt1
337	9.0461e-158	0.713584	1	0.958	1.47705e-153	pHE-iHPC	Ppia
338	2.36876e-157	0.662378	0.99	0.678	3.86771e-153	pHE-iHPC	Atp5g1
339	1.04077e-156	0.595472	1	0.994	1.69937e-152	pHE-iHPC	mt-Cytb
340	2.54682e-156	0.579877	0.815	0.342	4.15845e-152	pHE-iHPC	Cdk4
341	3.41078e-156	0.599997	1	0.997	5.56912e-152	pHE-iHPC	Eef1a1
342	3.49949e-156	0.794339	0.997	0.784	5.71397e-152	pHE-iHPC	Serpinb1a
343	6.80259e-156	0.523298	0.633	0.166	1.11073e-151	pHE-iHPC	Srm
344	1.94752e-155	0.570138	0.978	0.813	3.17991e-151	pHE-iHPC	Tmem167
345	8.67457e-155	0.496003	0.753	0.291	1.41638e-150	pHE-iHPC	Crtc3
346	1.3474e-154	0.615736	0.922	0.556	2.20003e-150	pHE-iHPC	Hspa4
347	2.7662e-154	0.578816	1	0.958	4.51666e-150	pHE-iHPC	Rpl7a
348	3.08156e-153	0.612118	0.99	0.862	5.03156e-149	pHE-iHPC	Hnrnpa2b1
349	8.21265e-153	0.500743	0.677	0.227	1.34096e-148	pHE-iHPC	Map3k7
350	1.06116e-152	0.537876	0.823	0.409	1.73266e-148	pHE-iHPC	Tmem128
351	1.42901e-152	0.847363	0.948	0.54	2.33329e-148	pHE-iHPC	Stmn1
352	1.60096e-152	0.504266	0.728	0.251	2.61405e-148	pHE-iHPC	Bola3
353	3.67811e-152	0.584916	0.838	0.419	6.00563e-148	pHE-iHPC	Churc1
354	1.34998e-151	0.537823	0.895	0.443	2.20424e-147	pHE-iHPC	Pebp1
355	6.66896e-151	0.585615	0.986	0.785	1.08891e-146	pHE-iHPC	Uqcr11
356	8.59236e-151	0.677071	0.905	0.505	1.40296e-146	pHE-iHPC	P2rx4
357	7.82317e-150	0.484053	0.675	0.203	1.27737e-145	pHE-iHPC	Gnl3
358	1.6521e-149	0.562945	0.938	0.676	2.69756e-145	pHE-iHPC	Ssr3
359	3.20381e-149	0.570542	0.986	0.878	5.23119e-145	pHE-iHPC	Pabpc1
360	3.30108e-149	0.692858	0.465	0.069	5.39e-145	pHE-iHPC	Fbp2
361	4.21182e-149	0.553237	1	0.997	6.87706e-145	pHE-iHPC	Rps23
362	1.94487e-148	0.486829	0.652	0.205	3.17559e-144	pHE-iHPC	Ivns1abp
363	3.48402e-148	0.484842	0.459	0.068	5.68871e-144	pHE-iHPC	1700006J14Rik
364	4.61924e-148	0.6401	0.951	0.614	7.5423e-144	pHE-iHPC	Hnrnpab
365	4.85755e-148	0.645954	0.915	0.51	7.93141e-144	pHE-iHPC	Ranbp1
366	1.59136e-146	0.58024	0.966	0.744	2.59837e-142	pHE-iHPC	Micos10
367	2.777e-146	0.592118	0.911	0.536	4.53428e-142	pHE-iHPC	Hnrnpa1
368	4.49183e-146	0.570373	0.865	0.443	7.33425e-142	pHE-iHPC	Erh
369	6.19679e-146	0.531721	0.803	0.372	1.01181e-141	pHE-iHPC	Slc38a1
370	1.89608e-145	0.567029	0.794	0.331	3.09592e-141	pHE-iHPC	Tent5a
371	5.6696e-145	0.600844	0.954	0.681	9.25733e-141	pHE-iHPC	Fkbp2
372	5.98355e-145	0.568094	0.965	0.699	9.76994e-141	pHE-iHPC	Swi5
373	9.47731e-145	0.491657	0.682	0.233	1.54746e-140	pHE-iHPC	Magohb
374	2.2574e-144	0.515802	0.804	0.37	3.68588e-140	pHE-iHPC	Pop5
375	3.23361e-144	0.573686	0.835	0.422	5.27985e-140	pHE-iHPC	Gspt1
376	5.53043e-144	0.568634	0.976	0.869	9.03009e-140	pHE-iHPC	Csf2rb
377	2.52137e-143	0.562719	0.934	0.696	4.11689e-139	pHE-iHPC	Leprotl1
378	1.27583e-142	0.535806	0.792	0.363	2.08317e-138	pHE-iHPC	Syncrip
379	1.90758e-142	0.532758	0.853	0.497	3.11469e-138	pHE-iHPC	Hk1
380	1.09881e-141	0.57637	0.896	0.532	1.79413e-137	pHE-iHPC	Ssr2
381	3.09961e-141	0.516872	0.742	0.312	5.06104e-137	pHE-iHPC	Prkar2b
382	7.23881e-141	0.500671	0.729	0.305	1.18195e-136	pHE-iHPC	Appl1
383	7.57902e-141	0.599166	0.703	0.244	1.2375e-136	pHE-iHPC	Kcnq1ot1
384	2.56461e-140	0.567204	0.951	0.642	4.18749e-136	pHE-iHPC	Snrpd2
385	5.47351e-140	0.548029	0.81	0.412	8.93715e-136	pHE-iHPC	Galnt1
386	1.04202e-139	0.552624	0.792	0.395	1.7014e-135	pHE-iHPC	Ctnna1
387	2.69545e-139	0.508519	0.732	0.306	4.40114e-135	pHE-iHPC	Ss18l2
388	3.1652e-139	0.517585	1	0.992	5.16814e-135	pHE-iHPC	Rpsa
389	3.21411e-139	0.548095	0.934	0.656	5.248e-135	pHE-iHPC	Zfp706
390	1.11388e-138	0.611565	0.703	0.257	1.81874e-134	pHE-iHPC	H1f0
391	1.53694e-138	0.559118	0.961	0.735	2.50952e-134	pHE-iHPC	mt-Nd4l
392	1.56157e-137	0.517383	0.757	0.332	2.54973e-133	pHE-iHPC	Uchl3
393	2.13648e-137	0.539652	0.876	0.512	3.48845e-133	pHE-iHPC	Tomm5
394	2.94341e-137	0.556008	0.9	0.524	4.806e-133	pHE-iHPC	Cbx3
395	3.48606e-137	0.486885	0.775	0.316	5.69204e-133	pHE-iHPC	Rsl1d1
396	4.39911e-137	0.538772	0.835	0.418	7.18287e-133	pHE-iHPC	Fkbp3
397	9.83476e-137	0.555132	0.87	0.446	1.60582e-132	pHE-iHPC	Alyref
398	1.09011e-135	0.552674	0.942	0.696	1.77993e-131	pHE-iHPC	Lgals9
399	4.65313e-135	0.486765	0.997	0.966	7.59763e-131	pHE-iHPC	Cox7c
400	5.77486e-135	0.629355	0.976	0.733	9.42918e-131	pHE-iHPC	Hsp90aa1
401	1.35751e-134	0.522188	0.99	0.807	2.21654e-130	pHE-iHPC	Atp5g3
402	2.11729e-134	0.546368	0.901	0.545	3.45711e-130	pHE-iHPC	Gas5
403	2.21038e-134	0.516044	0.782	0.353	3.60912e-130	pHE-iHPC	Eprs
404	2.85859e-134	0.596559	0.842	0.534	4.66751e-130	pHE-iHPC	Bod1l
405	4.8989e-134	0.53825	0.871	0.547	7.99893e-130	pHE-iHPC	2024-09-09
406	6.3348e-134	0.553128	0.878	0.509	1.03435e-129	pHE-iHPC	Cnbp
407	3.66517e-133	0.483806	0.799	0.397	5.9845e-129	pHE-iHPC	Srpk1
408	8.30157e-133	0.771792	0.501	0.113	1.35548e-128	pHE-iHPC	Tpsab1
409	1.84815e-132	0.583286	0.991	0.771	3.01766e-128	pHE-iHPC	Anp32b
410	3.19956e-132	0.542702	0.89	0.556	5.22425e-128	pHE-iHPC	Nol7
411	5.66545e-132	0.557074	0.923	0.613	9.25055e-128	pHE-iHPC	Cct2
412	3.06089e-131	0.558763	0.984	0.75	4.99782e-127	pHE-iHPC	Erp29
413	5.73955e-131	0.56206	0.897	0.645	9.37154e-127	pHE-iHPC	Hdlbp
414	1.44547e-130	0.497383	0.715	0.306	2.36016e-126	pHE-iHPC	Slc38a10
415	2.35413e-130	0.51236	0.79	0.375	3.84382e-126	pHE-iHPC	Mat2a
416	2.53696e-130	0.5608	0.863	0.517	4.14235e-126	pHE-iHPC	Pnn
417	4.50487e-130	0.531398	0.905	0.531	7.35555e-126	pHE-iHPC	Hdgf
418	1.38798e-129	0.509639	0.989	0.903	2.2663e-125	pHE-iHPC	Ost4
419	1.45271e-129	0.525452	0.842	0.515	2.37199e-125	pHE-iHPC	Inpp5d
420	5.93528e-129	0.557654	0.963	0.765	9.69112e-125	pHE-iHPC	Atp5a1
421	7.50367e-129	0.6523	0.928	0.653	1.2252e-124	pHE-iHPC	Id2
422	9.51159e-129	0.519617	0.877	0.548	1.55305e-124	pHE-iHPC	Arf4
423	1.2988e-128	0.535448	0.903	0.614	2.12068e-124	pHE-iHPC	Mrpl34
424	1.43151e-128	0.494877	0.875	0.494	2.33737e-124	pHE-iHPC	Thoc7
425	1.50579e-128	0.567305	0.967	0.82	2.45865e-124	pHE-iHPC	Hnrnpu
426	3.55068e-128	0.521964	0.822	0.426	5.79755e-124	pHE-iHPC	Tceal9
427	4.02131e-128	0.536497	0.939	0.674	6.56599e-124	pHE-iHPC	Gtf2h5
428	4.38256e-128	0.50187	0.854	0.473	7.15584e-124	pHE-iHPC	Rpn2
429	5.58485e-128	0.540768	0.941	0.669	9.11894e-124	pHE-iHPC	Ssb
430	7.17802e-128	0.510365	0.849	0.405	1.17203e-123	pHE-iHPC	Mrpl23
431	2.73917e-127	0.52564	0.863	0.521	4.47252e-123	pHE-iHPC	Lsm6
432	6.99041e-127	0.519773	0.858	0.488	1.14139e-122	pHE-iHPC	Snu13
433	3.46085e-126	0.492914	0.975	0.819	5.65088e-122	pHE-iHPC	Ywhae
434	4.07355e-126	0.540629	0.744	0.29	6.6513e-122	pHE-iHPC	Dut
435	4.92569e-126	0.496236	0.994	0.972	8.04266e-122	pHE-iHPC	Btf3
436	4.10528e-125	0.498049	0.999	0.948	6.70309e-121	pHE-iHPC	Sec61b
437	7.21153e-125	0.527098	0.868	0.487	1.1775e-120	pHE-iHPC	Banf1
438	1.07322e-124	0.574607	0.958	0.667	1.75236e-120	pHE-iHPC	Srsf3
439	2.90067e-124	0.560707	0.997	0.961	4.73621e-120	pHE-iHPC	Rack1
440	3.8296e-124	0.527957	0.946	0.699	6.25298e-120	pHE-iHPC	Hnrnpd
441	1.10193e-123	0.525696	0.939	0.687	1.79924e-119	pHE-iHPC	Sf3b5
442	1.24571e-123	0.479073	0.715	0.284	2.034e-119	pHE-iHPC	Ddx21
443	2.5552e-123	0.502758	0.801	0.422	4.17213e-119	pHE-iHPC	Srsf1
444	3.22949e-123	0.518065	0.771	0.381	5.27311e-119	pHE-iHPC	Cmc2
445	1.18787e-122	0.486064	0.865	0.524	1.93956e-118	pHE-iHPC	Prpf4b
446	2.2941e-122	0.525879	0.956	0.679	3.74581e-118	pHE-iHPC	Ndufb5
447	2.43835e-122	0.522407	0.965	0.763	3.98134e-118	pHE-iHPC	Nsa2
448	3.30327e-122	0.527049	0.889	0.59	5.39358e-118	pHE-iHPC	Sec11a
449	4.65561e-122	0.497851	0.894	0.601	7.60168e-118	pHE-iHPC	Mtch1
450	3.21584e-121	0.480034	0.816	0.412	5.25082e-117	pHE-iHPC	Dnajc19
451	4.87192e-121	0.498535	0.775	0.403	7.95487e-117	pHE-iHPC	Aff4
452	6.36123e-121	0.594477	0.971	0.762	1.03866e-116	pHE-iHPC	Calr
453	6.24361e-120	0.482662	0.885	0.589	1.01946e-115	pHE-iHPC	Oip5os1
454	1.75681e-119	0.494293	0.962	0.772	2.86852e-115	pHE-iHPC	Polr1d
455	4.65094e-119	0.532054	0.878	0.526	7.59405e-115	pHE-iHPC	Srsf7
456	1.44637e-118	0.487309	0.829	0.407	2.36163e-114	pHE-iHPC	Nhp2
457	1.17048e-117	0.504524	0.873	0.515	1.91116e-113	pHE-iHPC	Cenpx
458	2.58366e-117	0.505197	0.819	0.44	4.2186e-113	pHE-iHPC	G3bp1
459	1.681e-116	0.481925	0.889	0.522	2.74474e-112	pHE-iHPC	Nt5c
460	9.7915e-116	0.528988	0.938	0.728	1.59876e-111	pHE-iHPC	Tmed9
461	3.98701e-115	0.497594	0.886	0.523	6.50998e-111	pHE-iHPC	Uqcc2
462	1.24158e-114	0.494402	0.991	0.91	2.02725e-110	pHE-iHPC	Sec61g
463	1.68296e-114	0.93014	0.828	0.618	2.74793e-110	pHE-iHPC	Xist
464	2.64561e-114	0.502674	0.882	0.562	4.31975e-110	pHE-iHPC	Eif3e
465	1.26392e-113	0.502858	0.919	0.594	2.06373e-109	pHE-iHPC	Eif3i
466	2.47501e-113	0.490864	0.866	0.52	4.04119e-109	pHE-iHPC	Polr2f
467	1.66063e-112	0.489491	0.933	0.776	2.71148e-108	pHE-iHPC	Tm9sf3
468	2.23658e-112	0.493044	0.929	0.693	3.65189e-108	pHE-iHPC	Srsf2
469	2.56932e-112	0.485945	0.99	0.966	4.19518e-108	pHE-iHPC	Laptm5
470	4.2689e-112	0.50543	0.832	0.507	6.97027e-108	pHE-iHPC	Kdelr2
471	7.11817e-112	0.48779	0.903	0.628	1.16225e-107	pHE-iHPC	Tram1
472	8.80763e-112	0.481044	0.73	0.345	1.43811e-107	pHE-iHPC	Znrf2
473	9.64823e-112	0.508782	0.92	0.716	1.57536e-107	pHE-iHPC	Fam111a
474	1.32795e-111	0.480918	0.838	0.505	2.16828e-107	pHE-iHPC	Ssr1
475	1.60798e-111	0.481307	0.909	0.661	2.62552e-107	pHE-iHPC	Cdv3
476	1.6563e-110	0.482429	0.923	0.621	2.7044e-106	pHE-iHPC	Ndufab1
477	5.28155e-110	0.516196	0.928	0.564	8.62372e-106	pHE-iHPC	Pdia6
478	8.31103e-110	0.483605	0.814	0.476	1.35702e-105	pHE-iHPC	Elf1
479	1.05107e-109	0.497919	0.876	0.642	1.71618e-105	pHE-iHPC	Rbfa
480	1.46656e-109	0.48816	0.982	0.864	2.3946e-105	pHE-iHPC	Uqcrq
481	5.27863e-109	0.491102	0.777	0.419	8.61895e-105	pHE-iHPC	Lman1
482	1.55209e-108	0.537576	0.91	0.584	2.53426e-104	pHE-iHPC	Manf
483	1.41064e-107	0.534774	0.992	0.809	2.3033e-103	pHE-iHPC	Hsp90b1
484	9.5612e-107	0.482082	0.972	0.866	1.56115e-102	pHE-iHPC	Serinc3
485	3.17067e-106	0.499145	0.943	0.689	5.17708e-102	pHE-iHPC	Eif3a
486	3.71016e-106	0.486446	0.676	0.29	6.05795e-102	pHE-iHPC	Cbx5
487	5.18447e-106	0.525438	0.923	0.647	8.4652e-102	pHE-iHPC	Zfp36l2
488	8.70735e-100	0.503594	0.878	0.584	1.42174e-95	pHE-iHPC	Slc3a2
489	9.77794e-100	0.488658	0.947	0.734	1.59654e-95	pHE-iHPC	Eif2s2
490	1.51451e-94	0.533886	0.797	0.416	2.47289e-90	pHE-iHPC	Cks1b
491	1.02744e-84	0.498135	0.851	0.594	1.6776e-80	pHE-iHPC	Hp1bp3
492	3.28472e-79	0.630383	0.338	0.072	5.36328e-75	pHE-iHPC	Fcer1a
493	2.16427e-74	1.57436	0.43	0.138	3.53382e-70	pHE-iHPC	Mcpt1
494	7.84658e-70	0.504265	0.934	0.67	1.28119e-65	pHE-iHPC	Tubb5
495	1.14577e-59	0.574857	0.706	0.407	1.87082e-55	pHE-iHPC	Mki67
496	1.64212e-53	0.524764	0.681	0.386	2.68125e-49	pHE-iHPC	Top2a
497	1.08157e-52	0.812545	0.67	0.403	1.76599e-48	pHE-iHPC	Hist1h1b
498	2.59792e-43	0.541313	0.487	0.245	4.24188e-39	pHE-iHPC	Ctsg
499	2.40186e-32	0.519454	0.448	0.254	3.92176e-28	pHE-iHPC	Cenpf
500	9.43835e-23	0.658655	0.462	0.308	1.54109e-18	pHE-iHPC	Ccl2
501	2.91607e-241	0.916709	1	0.852	4.76137e-237	pHE-iGranu	Msrb1
502	2.395e-227	1.19468	0.935	0.433	3.91056e-223	pHE-iGranu	Clec4d
503	1.82898e-216	1.03581	0.962	0.586	2.98636e-212	pHE-iGranu	Fpr1
504	3.265e-216	0.791391	1	0.982	5.33109e-212	pHE-iGranu	Prdx5
505	1.12102e-214	1.0692	0.955	0.513	1.8304e-210	pHE-iGranu	Mpeg1
506	1.51228e-214	1.26403	1	1	2.46926e-210	pHE-iGranu	Fth1
507	1.16434e-209	1.08731	0.962	0.711	1.90113e-205	pHE-iGranu	Btg1
508	7.22548e-208	1.62736	0.667	0.139	1.17978e-203	pHE-iGranu	Il1b
509	2.19577e-190	0.477516	1	1	3.58525e-186	pHE-iGranu	H3f3a
510	4.55916e-184	1.42882	0.983	0.685	7.44419e-180	pHE-iGranu	Slpi
511	1.69729e-178	0.756294	0.814	0.339	2.77134e-174	pHE-iGranu	Arg2
512	3.33207e-173	0.971106	0.991	0.807	5.44061e-169	pHE-iGranu	Cebpb
513	1.55265e-172	0.520285	1	1	2.53517e-168	pHE-iGranu	Tyrobp
514	5.7524e-169	0.722292	1	0.893	9.39252e-165	pHE-iGranu	Cd52
515	1.57389e-168	1.16773	0.987	0.826	2.56985e-164	pHE-iGranu	S100a6
516	5.2611e-161	1.15774	0.906	0.55	8.59033e-157	pHE-iGranu	Csta3
517	4.5451e-159	0.961609	0.972	0.66	7.42123e-155	pHE-iGranu	Apoc2
518	4.67355e-158	0.638673	1	0.997	7.63097e-154	pHE-iGranu	Txn1
519	1.73099e-148	0.724583	0.995	0.86	2.82637e-144	pHE-iGranu	Grina
520	1.65192e-144	0.660124	0.905	0.563	2.69725e-140	pHE-iGranu	Bst1
521	1.59386e-143	0.552202	0.999	0.994	2.60245e-139	pHE-iGranu	H2-D1
522	2.27854e-141	0.645195	0.997	0.959	3.7204e-137	pHE-iGranu	Ubc
523	1.71198e-138	0.837099	0.997	0.933	2.79531e-134	pHE-iGranu	S100a11
524	1.77324e-138	0.657334	0.992	0.934	2.89535e-134	pHE-iGranu	Mcl1
525	1.68369e-137	0.645124	0.958	0.733	2.74913e-133	pHE-iGranu	Tpd52
526	3.32206e-135	0.78636	0.809	0.454	5.42426e-131	pHE-iGranu	Il1f9
527	1.54276e-134	0.541365	1	0.996	2.51901e-130	pHE-iGranu	Aldoa
528	1.90186e-134	0.801612	0.697	0.306	3.10536e-130	pHE-iGranu	Fas
529	3.33122e-133	0.684673	0.941	0.616	5.43922e-129	pHE-iGranu	Fpr2
530	4.19392e-133	0.547055	0.999	0.962	6.84784e-129	pHE-iGranu	Pkm
531	2.37263e-128	0.594579	0.995	0.844	3.87403e-124	pHE-iGranu	Slfn2
532	6.75452e-126	0.638581	0.968	0.668	1.10288e-121	pHE-iGranu	Mcemp1
533	8.71331e-126	0.71931	0.776	0.356	1.42271e-121	pHE-iGranu	Pou2f2
534	4.2151e-125	0.545616	0.996	0.949	6.88242e-121	pHE-iGranu	Plin2
535	5.0864e-125	0.697692	0.933	0.682	8.30508e-121	pHE-iGranu	Fbxl5
536	1.01334e-124	0.83517	0.855	0.582	1.65458e-120	pHE-iGranu	Lsp1
537	1.09849e-124	0.678542	0.836	0.481	1.79361e-120	pHE-iGranu	Ccl6
538	2.72172e-124	0.687323	0.845	0.554	4.44403e-120	pHE-iGranu	Irak3
539	1.62059e-121	0.587495	0.994	0.976	2.6461e-117	pHE-iGranu	Map1lc3b
540	3.06846e-121	1.01275	0.786	0.4	5.01018e-117	pHE-iGranu	Prok2
541	4.57665e-121	0.973656	0.975	0.944	7.47275e-117	pHE-iGranu	Esd
542	3.29976e-119	0.791227	0.966	0.787	5.38785e-115	pHE-iGranu	Nfkbia
543	4.63439e-119	0.697651	0.994	0.764	7.56703e-115	pHE-iGranu	Hp
544	8.96981e-119	0.788533	0.963	0.831	1.46459e-114	pHE-iGranu	Pla2g7
545	2.11222e-118	0.617406	0.922	0.755	3.44883e-114	pHE-iGranu	Ypel3
546	1.13776e-117	0.601067	0.982	0.932	1.85774e-113	pHE-iGranu	Atp6v1e1
547	2.68364e-116	0.305998	0.964	0.824	4.38185e-112	pHE-iGranu	Ctsb
548	5.04086e-116	0.582164	0.976	0.896	8.23071e-112	pHE-iGranu	Fyb
549	3.37518e-115	0.543027	0.461	0.109	5.51099e-111	pHE-iGranu	Sirpb1c
550	8.51606e-115	0.500488	0.833	0.405	1.3905e-110	pHE-iGranu	Marcks
551	1.20746e-111	0.60541	0.963	0.871	1.97154e-107	pHE-iGranu	Sat1
552	1.9963e-111	0.663431	0.851	0.604	3.25956e-107	pHE-iGranu	Tnfaip2
553	6.74323e-111	0.792952	0.865	0.503	1.10103e-106	pHE-iGranu	Mmp9
554	3.48589e-110	0.456447	0.999	1	5.69176e-106	pHE-iGranu	Ubb
555	1.54551e-109	1.34617	0.809	0.489	2.5235e-105	pHE-iGranu	Wfdc17
556	1.94732e-109	1.06755	0.583	0.212	3.17958e-105	pHE-iGranu	Acod1
557	3.81954e-109	0.728919	0.683	0.351	6.23655e-105	pHE-iGranu	Sell
558	1.36831e-108	0.699983	0.994	0.78	2.23418e-104	pHE-iGranu	Wfdc21
559	4.85899e-108	0.559737	0.972	0.85	7.93376e-104	pHE-iGranu	Gsr
560	1.01213e-106	0.646434	0.771	0.489	1.65261e-102	pHE-iGranu	Csf3r
561	1.14793e-106	0.524927	1	0.995	1.87435e-102	pHE-iGranu	Gm42418
562	1.65585e-106	1.74116	0.861	0.686	2.70367e-102	pHE-iGranu	Saa3
563	3.08486e-106	0.67695	0.903	0.747	5.03696e-102	pHE-iGranu	Ptpn1
564	1.65781e-105	0.648536	0.772	0.46	2.70688e-101	pHE-iGranu	Nupr1
565	3.59673e-105	0.329824	0.922	0.622	5.87275e-101	pHE-iGranu	Ctsl
566	5.44151e-105	0.365029	1	1	8.88489e-101	pHE-iGranu	Gapdh
567	1.11721e-103	0.837898	0.687	0.356	1.82418e-99	pHE-iGranu	Tnfrsf1b
568	1.17058e-102	0.525192	0.898	0.64	1.91133e-98	pHE-iGranu	Pilra
569	5.08964e-101	0.526276	0.852	0.629	8.31037e-97	pHE-iGranu	Tmem38b
570	3.30701e-99	0.424321	0.996	0.975	5.39968e-95	pHE-iGranu	Myl12b
571	2.31746e-98	0.49696	0.941	0.784	3.78395e-94	pHE-iGranu	Skap2
572	2.47621e-98	0.552313	0.894	0.636	4.04316e-94	pHE-iGranu	Igsf6
573	2.6925e-98	0.491041	1	0.924	4.39631e-94	pHE-iGranu	Lgals3
574	2.71118e-98	0.783224	0.898	0.613	4.42682e-94	pHE-iGranu	Mmp8
575	7.55158e-98	0.891641	0.66	0.344	1.23302e-93	pHE-iGranu	Gadd45b
576	1.07634e-97	0.603944	0.869	0.668	1.75745e-93	pHE-iGranu	Pnrc1
577	4.04675e-97	0.597143	0.978	0.963	6.60754e-93	pHE-iGranu	Bri3
578	1.2705e-96	0.530506	0.999	0.979	2.07447e-92	pHE-iGranu	Alox5ap
579	3.36487e-95	0.59609	0.756	0.382	5.49415e-91	pHE-iGranu	Ifi204
580	1.2118e-94	0.261044	0.98	0.866	1.97862e-90	pHE-iGranu	Psap
581	2.63241e-91	0.666547	0.892	0.609	4.2982e-87	pHE-iGranu	Slfn1
582	8.41399e-91	0.518013	0.905	0.753	1.37384e-86	pHE-iGranu	Samhd1
583	1.60715e-90	0.418054	0.995	0.914	2.62415e-86	pHE-iGranu	Spi1
584	2.53946e-89	0.436641	0.41	0.107	4.14643e-85	pHE-iGranu	Gm5150
585	1.40662e-88	0.337248	0.342	0.069	2.29673e-84	pHE-iGranu	Sirpb1b
586	1.36338e-86	0.542087	0.997	0.922	2.22612e-82	pHE-iGranu	Ifitm3
587	1.64664e-86	1.6178	0.739	0.428	2.68863e-82	pHE-iGranu	Ccl3
588	4.29657e-86	0.668498	0.855	0.579	7.01543e-82	pHE-iGranu	Slfn4
589	1.50977e-85	0.590273	0.757	0.512	2.46516e-81	pHE-iGranu	Smpdl3a
590	4.10048e-85	0.392395	0.995	0.983	6.69527e-81	pHE-iGranu	Coro1a
591	3.0652e-83	0.503965	0.859	0.695	5.00485e-79	pHE-iGranu	Eif4ebp1
592	6.07925e-82	0.473694	0.765	0.511	9.92621e-78	pHE-iGranu	Btg2
593	6.4687e-82	0.572378	0.841	0.598	1.05621e-77	pHE-iGranu	Klhdc4
594	5.97351e-81	0.426146	0.991	0.987	9.75354e-77	pHE-iGranu	Taldo1
595	2.2811e-80	0.657551	0.98	0.939	3.72458e-76	pHE-iGranu	Lst1
596	5.76386e-80	0.465418	0.667	0.354	9.41122e-76	pHE-iGranu	Slc15a3
597	2.41115e-79	0.523252	0.961	0.903	3.93692e-75	pHE-iGranu	AY036118
598	4.41484e-79	0.365061	0.997	0.989	7.20854e-75	pHE-iGranu	Ostf1
599	4.65326e-79	2.09256	0.473	0.178	7.59784e-75	pHE-iGranu	Cxcl2
600	1.63933e-78	0.433762	0.728	0.42	2.67671e-74	pHE-iGranu	Timp2
601	2.5658e-78	0.470703	0.968	0.743	4.18944e-74	pHE-iGranu	Itgam
602	2.70344e-78	0.611665	0.407	0.126	4.41418e-74	pHE-iGranu	Steap4
603	8.51461e-77	0.560101	0.795	0.599	1.39026e-72	pHE-iGranu	Ccpg1
604	1.2046e-76	0.615245	0.574	0.283	1.96687e-72	pHE-iGranu	Upp1
605	2.29863e-75	0.502418	0.833	0.688	3.7532e-71	pHE-iGranu	Glipr1
606	2.71251e-75	0.51257	0.691	0.389	4.42898e-71	pHE-iGranu	Cd300c2
607	7.75153e-75	0.465634	0.859	0.676	1.26567e-70	pHE-iGranu	Litaf
608	1.25074e-74	0.525507	0.378	0.11	2.04221e-70	pHE-iGranu	Ly6i
609	1.7495e-74	0.283409	1	0.998	2.85658e-70	pHE-iGranu	Sem1
610	2.65831e-74	0.358336	1	1	4.34049e-70	pHE-iGranu	Ptprc
611	2.71134e-74	0.612521	0.743	0.488	4.42707e-70	pHE-iGranu	Slfn5
612	2.53079e-73	0.477835	0.947	0.702	4.13228e-69	pHE-iGranu	C3
613	3.33253e-73	0.67736	0.71	0.444	5.44135e-69	pHE-iGranu	F10
614	3.45321e-73	1.17668	0.524	0.239	5.63841e-69	pHE-iGranu	Slc7a11
615	2.24206e-72	0.455816	0.938	0.787	3.66083e-68	pHE-iGranu	Pygl
616	3.1395e-72	0.443469	0.669	0.423	5.12618e-68	pHE-iGranu	Retreg1
617	6.2958e-72	0.489198	0.865	0.701	1.02798e-67	pHE-iGranu	Rtp4
618	1.65424e-71	0.531935	0.885	0.64	2.70104e-67	pHE-iGranu	Gda
619	4.1467e-70	0.432655	0.817	0.607	6.77074e-66	pHE-iGranu	Ebi3
620	5.31945e-70	0.364081	0.328	0.081	8.6856e-66	pHE-iGranu	Hcar2
621	9.95192e-70	0.452051	0.748	0.496	1.62495e-65	pHE-iGranu	Msra
622	1.77978e-69	0.574627	0.67	0.424	2.90602e-65	pHE-iGranu	Hmox1
623	3.16774e-68	0.48747	0.737	0.511	5.17229e-64	pHE-iGranu	Tmcc1
624	3.6842e-68	0.451012	0.948	0.872	6.01556e-64	pHE-iGranu	Emb
625	6.84105e-68	0.424583	0.542	0.281	1.11701e-63	pHE-iGranu	Slc39a4
626	9.87095e-68	0.783558	0.938	0.893	1.61173e-63	pHE-iGranu	Cstb
627	3.06689e-67	0.446943	0.665	0.444	5.00761e-63	pHE-iGranu	Ier5
628	3.58267e-67	0.423156	0.662	0.407	5.84978e-63	pHE-iGranu	Tlr2
629	1.46534e-66	0.471848	0.816	0.662	2.39261e-62	pHE-iGranu	Cpd
630	3.47203e-66	0.385139	0.971	0.832	5.66913e-62	pHE-iGranu	Ncf4
631	4.11416e-66	0.415557	0.812	0.661	6.71761e-62	pHE-iGranu	Nadk
632	9.88311e-66	0.356444	0.967	0.931	1.61371e-61	pHE-iGranu	Scand1
633	1.1073e-65	1.0798	0.779	0.61	1.808e-61	pHE-iGranu	Ifi27l2a
634	5.34501e-65	0.44675	0.746	0.51	8.72733e-61	pHE-iGranu	Fcgr4
635	8.50667e-65	0.383475	0.322	0.086	1.38897e-60	pHE-iGranu	Nlrp3
636	9.38965e-65	0.48597	0.891	0.716	1.53314e-60	pHE-iGranu	Lyst
637	1.5391e-64	0.471128	0.934	0.728	2.51304e-60	pHE-iGranu	Anxa2
638	1.99634e-64	0.405424	0.819	0.656	3.25962e-60	pHE-iGranu	Csf2ra
639	1.89878e-63	0.617379	0.707	0.499	3.10033e-59	pHE-iGranu	Marcksl1
640	1.02904e-62	0.347233	0.992	0.987	1.68021e-58	pHE-iGranu	Lcp1
641	1.49442e-62	0.357662	0.969	0.882	2.44009e-58	pHE-iGranu	Rab5if
642	6.30295e-62	0.40571	0.882	0.811	1.02915e-57	pHE-iGranu	Adipor1
643	7.45336e-62	0.334678	1	1	1.21698e-57	pHE-iGranu	Cyba
644	9.35922e-62	0.535811	1	1	1.52817e-57	pHE-iGranu	Ftl1
645	2.21915e-61	0.401113	0.975	0.954	3.62343e-57	pHE-iGranu	Pgam1
646	3.12596e-61	0.381361	0.989	0.982	5.10406e-57	pHE-iGranu	Fxyd5
647	5.84661e-61	0.371438	0.955	0.871	9.54635e-57	pHE-iGranu	Gpsm3
648	1.58658e-60	0.413598	0.786	0.654	2.59057e-56	pHE-iGranu	Lpcat2
649	2.75268e-60	0.413725	0.854	0.63	4.49457e-56	pHE-iGranu	Sorl1
650	3.83605e-60	0.38719	0.634	0.414	6.26351e-56	pHE-iGranu	Fgr
651	4.68149e-60	0.331298	0.991	0.983	7.64394e-56	pHE-iGranu	Atp6v1g1
652	5.32533e-60	0.345273	0.444	0.19	8.6952e-56	pHE-iGranu	Tarm1
653	1.3051e-59	0.417675	0.883	0.686	2.13097e-55	pHE-iGranu	App
654	1.34549e-59	0.262038	1	1	2.19691e-55	pHE-iGranu	mt-Co1
655	1.61331e-59	0.407728	0.808	0.604	2.63421e-55	pHE-iGranu	Unc93b1
656	1.62312e-59	0.402894	0.753	0.571	2.65022e-55	pHE-iGranu	Bach1
657	3.53775e-59	0.409536	0.938	0.9	5.77644e-55	pHE-iGranu	Lamp1
658	4.91225e-59	0.447418	0.828	0.636	8.02072e-55	pHE-iGranu	Klf2
659	9.4296e-59	0.387883	0.957	0.86	1.53967e-54	pHE-iGranu	Pgd
660	9.58159e-59	0.367846	0.948	0.899	1.56448e-54	pHE-iGranu	Ube2b
661	1.13845e-58	0.454099	0.686	0.492	1.85886e-54	pHE-iGranu	Ehd1
662	1.75576e-58	0.346885	0.999	0.999	2.86681e-54	pHE-iGranu	Ctsd
663	9.83395e-58	0.372421	0.802	0.624	1.60569e-53	pHE-iGranu	AB124611
664	1.06662e-57	0.605912	0.821	0.553	1.74157e-53	pHE-iGranu	Chil1
665	4.07431e-57	0.53894	0.875	0.811	6.65253e-53	pHE-iGranu	Cdk2ap2
666	6.23402e-57	0.473098	0.714	0.543	1.01789e-52	pHE-iGranu	Ifngr1
667	6.39354e-57	0.45804	0.91	0.66	1.04394e-52	pHE-iGranu	Mgst1
668	1.2238e-56	0.501071	0.584	0.356	1.99823e-52	pHE-iGranu	Gm34084
669	1.30375e-56	0.407203	0.855	0.739	2.12877e-52	pHE-iGranu	Nfam1
670	2.03807e-56	0.430862	0.765	0.642	3.32776e-52	pHE-iGranu	Syk
671	2.59814e-56	0.474572	0.794	0.659	4.24225e-52	pHE-iGranu	Resf1
672	2.62092e-56	0.437389	0.856	0.674	4.27944e-52	pHE-iGranu	Cebpd
673	4.61918e-56	0.425438	0.816	0.685	7.54219e-52	pHE-iGranu	Junb
674	5.30254e-56	0.359767	0.534	0.226	8.65799e-52	pHE-iGranu	Clec4a1
675	1.00243e-55	0.369684	0.774	0.576	1.63676e-51	pHE-iGranu	C5ar1
676	1.59458e-55	0.390662	0.7	0.52	2.60363e-51	pHE-iGranu	Rbpms
677	1.94136e-55	0.347129	0.996	0.988	3.16986e-51	pHE-iGranu	Atp6v0c
678	3.25096e-55	0.396722	0.841	0.739	5.30817e-51	pHE-iGranu	Gng12
679	6.43918e-55	0.497012	0.546	0.313	1.05139e-50	pHE-iGranu	Igfbp6
680	8.79024e-55	0.563369	0.997	0.94	1.43527e-50	pHE-iGranu	Lyz2
681	1.26652e-54	0.36827	1	1	2.06797e-50	pHE-iGranu	Malat1
682	3.5377e-54	0.395963	0.93	0.856	5.77636e-50	pHE-iGranu	Lilrb4a
683	1.25754e-53	0.373916	0.838	0.743	2.05332e-49	pHE-iGranu	Apbb1ip
684	2.26603e-53	0.399761	0.565	0.354	3.69997e-49	pHE-iGranu	Stom
685	3.5635e-53	0.351963	0.641	0.424	5.81848e-49	pHE-iGranu	Lrrc25
686	4.4389e-52	0.385174	0.912	0.831	7.24783e-48	pHE-iGranu	Eno1
687	7.15406e-52	0.285138	0.985	0.978	1.16811e-47	pHE-iGranu	Rhoa
688	1.23907e-51	0.387471	0.986	0.808	2.02315e-47	pHE-iGranu	Csta2
689	1.86475e-51	0.261616	0.999	0.999	3.04477e-47	pHE-iGranu	Gabarap
690	2.81265e-51	0.293085	0.282	0.083	4.5925e-47	pHE-iGranu	Ankrd37
691	3.62292e-51	0.931647	0.818	0.761	5.9155e-47	pHE-iGranu	Sod2
692	1.08364e-50	0.313349	0.987	0.985	1.76936e-46	pHE-iGranu	Msn
693	1.10136e-50	0.342419	0.934	0.878	1.7983e-46	pHE-iGranu	Serp1
694	1.28292e-50	0.374076	0.805	0.733	2.09475e-46	pHE-iGranu	Fam32a
695	1.35418e-50	0.427961	0.734	0.605	2.2111e-46	pHE-iGranu	Plek
696	4.86409e-50	0.402403	0.637	0.477	7.94209e-46	pHE-iGranu	Raf1
697	4.94629e-50	0.328304	0.534	0.316	8.0763e-46	pHE-iGranu	Ly96
698	5.04717e-50	0.41446	0.551	0.355	8.24102e-46	pHE-iGranu	Tnip1
699	2.94244e-49	0.584556	0.419	0.193	4.80442e-45	pHE-iGranu	Cd14
700	5.83443e-49	0.406914	0.707	0.572	9.52646e-45	pHE-iGranu	Ppt1
701	1.23231e-48	0.387526	0.382	0.167	2.01211e-44	pHE-iGranu	Bnip3
702	4.05708e-48	0.282307	1	1	6.6244e-44	pHE-iGranu	Fcer1g
703	4.86873e-48	0.34796	0.793	0.682	7.94967e-44	pHE-iGranu	Shisa5
704	1.95939e-47	0.449923	0.679	0.525	3.19929e-43	pHE-iGranu	Parp14
705	2.1842e-47	0.403518	0.906	0.871	3.56637e-43	pHE-iGranu	Prr13
706	8.40455e-47	0.60276	0.571	0.35	1.3723e-42	pHE-iGranu	Cd302
707	2.54713e-46	0.64336	0.604	0.403	4.15896e-42	pHE-iGranu	Clec4e
708	3.46784e-46	0.369687	0.601	0.407	5.66229e-42	pHE-iGranu	Rras
709	4.25658e-46	0.326245	0.721	0.551	6.95014e-42	pHE-iGranu	Snx20
710	4.97827e-46	0.328059	0.981	0.975	8.12852e-42	pHE-iGranu	H2afj
711	1.2783e-45	0.462204	0.444	0.237	2.0872e-41	pHE-iGranu	Ets2
712	1.33407e-45	0.330382	0.903	0.865	2.17827e-41	pHE-iGranu	Supt4a
713	2.33246e-45	0.292838	0.335	0.128	3.80844e-41	pHE-iGranu	Cdc42ep2
714	4.3518e-45	0.27223	0.542	0.283	7.10562e-41	pHE-iGranu	Cd68
715	6.00263e-45	0.354433	0.431	0.229	9.80109e-41	pHE-iGranu	Gm31814
716	3.51336e-44	0.362659	0.763	0.666	5.73662e-40	pHE-iGranu	Iscu
717	3.58895e-44	0.341357	0.542	0.28	5.86003e-40	pHE-iGranu	Csf1r
718	5.76925e-44	0.389163	0.477	0.25	9.42004e-40	pHE-iGranu	Slc11a1
719	6.04356e-44	0.305637	0.906	0.832	9.86793e-40	pHE-iGranu	Rhog
720	7.60881e-44	0.319479	0.87	0.657	1.24237e-39	pHE-iGranu	Hck
721	1.26814e-43	0.327097	0.739	0.602	2.07061e-39	pHE-iGranu	Ifngr2
722	1.67187e-43	0.262941	0.326	0.129	2.72984e-39	pHE-iGranu	Acta2
723	2.00861e-43	0.28458	0.906	0.84	3.27966e-39	pHE-iGranu	Ctsz
724	5.26786e-43	0.392055	0.531	0.312	8.60135e-39	pHE-iGranu	Socs3
725	9.99934e-43	0.375881	0.758	0.622	1.63269e-38	pHE-iGranu	N4bp1
726	1.2751e-42	0.415687	0.542	0.35	2.08198e-38	pHE-iGranu	Ddx60
727	1.63219e-42	0.376985	0.939	0.935	2.66503e-38	pHE-iGranu	Pycard
728	1.94375e-42	0.546632	0.524	0.315	3.17376e-38	pHE-iGranu	Rsad2
729	2.66504e-42	0.411209	0.802	0.597	4.35148e-38	pHE-iGranu	Ltb
730	7.31822e-42	0.373608	0.691	0.544	1.19492e-37	pHE-iGranu	Irf7
731	1.33373e-41	0.400874	0.679	0.506	2.17771e-37	pHE-iGranu	Jun
732	1.7236e-41	0.347648	0.51	0.328	2.8143e-37	pHE-iGranu	Gpcpd1
733	3.90129e-41	0.50116	0.768	0.59	6.37003e-37	pHE-iGranu	Isg15
734	6.32602e-41	0.314539	0.518	0.332	1.03291e-36	pHE-iGranu	Rnf149
735	6.80244e-41	0.464294	1	1	1.1107e-36	pHE-iGranu	S100a8
736	1.60535e-40	0.364428	0.609	0.447	2.62122e-36	pHE-iGranu	Trim30d
737	2.26839e-40	0.354182	0.656	0.477	3.70383e-36	pHE-iGranu	Atp2b1
738	2.39919e-40	0.335156	0.807	0.713	3.9174e-36	pHE-iGranu	Cd44
739	2.44258e-40	0.300569	0.977	0.833	3.98824e-36	pHE-iGranu	Ncf1
740	3.69543e-40	0.321221	0.721	0.556	6.0339e-36	pHE-iGranu	Rilpl2
741	3.93844e-40	0.64709	0.747	0.679	6.43069e-36	pHE-iGranu	Sqstm1
742	4.36241e-40	0.405179	0.646	0.49	7.12294e-36	pHE-iGranu	Acot1
743	7.08747e-40	0.378091	0.464	0.241	1.15724e-35	pHE-iGranu	Rassf4
744	7.48875e-40	0.384611	0.73	0.62	1.22276e-35	pHE-iGranu	Mapkapk2
745	9.78786e-40	0.271219	0.985	0.915	1.59816e-35	pHE-iGranu	Gmfg
746	3.54621e-39	0.329044	0.655	0.519	5.79024e-35	pHE-iGranu	Scarb2
747	1.07001e-38	0.312748	0.546	0.366	1.74712e-34	pHE-iGranu	Dmxl2
748	1.44929e-37	0.269306	0.394	0.207	2.36639e-33	pHE-iGranu	Tlr13
749	2.39166e-37	0.274295	0.789	0.669	3.9051e-33	pHE-iGranu	Sirpa
750	3.20888e-37	0.277866	0.903	0.807	5.23946e-33	pHE-iGranu	Ncf2
751	4.58261e-37	0.572066	0.786	0.689	7.48248e-33	pHE-iGranu	Gclm
752	4.87801e-37	0.325755	0.599	0.438	7.96481e-33	pHE-iGranu	Abtb1
753	1.10009e-36	0.32756	0.67	0.554	1.79623e-32	pHE-iGranu	Ogt
754	1.15486e-36	0.342607	0.77	0.618	1.88566e-32	pHE-iGranu	Cd300lf
755	1.79789e-36	0.273506	0.943	0.939	2.93559e-32	pHE-iGranu	Rap1b
756	2.06991e-36	0.271057	0.948	0.908	3.37975e-32	pHE-iGranu	Sdcbp
757	2.29747e-36	0.331407	0.427	0.235	3.7513e-32	pHE-iGranu	Mirt2
758	3.27623e-36	0.393427	0.844	0.85	5.34943e-32	pHE-iGranu	Card19
759	4.52009e-36	0.344014	0.477	0.298	7.38041e-32	pHE-iGranu	Spata13
760	4.64284e-36	0.305142	0.649	0.511	7.58082e-32	pHE-iGranu	Tnfrsf1a
761	1.552e-35	0.343976	0.842	0.799	2.53411e-31	pHE-iGranu	Rnh1
762	2.28769e-35	0.311728	0.887	0.843	3.73534e-31	pHE-iGranu	Cd53
763	5.52386e-35	0.369951	0.949	0.951	9.01936e-31	pHE-iGranu	Atox1
764	6.74485e-35	0.306511	0.866	0.83	1.1013e-30	pHE-iGranu	H2-T23
765	2.69166e-34	0.37027	0.574	0.443	4.39493e-30	pHE-iGranu	Slc16a3
766	3.44167e-34	0.347202	1	0.903	5.61956e-30	pHE-iGranu	Lcn2
767	5.17324e-34	0.319091	0.601	0.461	8.44686e-30	pHE-iGranu	Pag1
768	5.46059e-34	0.27773	0.872	0.816	8.91604e-30	pHE-iGranu	Lars2
769	6.12622e-34	0.469601	0.565	0.411	1.00029e-29	pHE-iGranu	Lipa
770	6.77568e-34	0.320868	0.992	0.831	1.10633e-29	pHE-iGranu	Stfa3
771	1.26394e-33	0.272323	0.991	0.997	2.06376e-29	pHE-iGranu	Tspo
772	2.22588e-33	0.279307	0.454	0.264	3.63441e-29	pHE-iGranu	Abca1
773	3.8733e-33	0.308066	0.539	0.355	6.32433e-29	pHE-iGranu	Oasl2
774	4.26823e-33	0.282945	0.458	0.3	6.96916e-29	pHE-iGranu	Il6ra
775	4.44756e-33	0.445824	0.641	0.532	7.26198e-29	pHE-iGranu	Qsox1
776	7.2388e-33	0.303109	0.767	0.697	1.18195e-28	pHE-iGranu	Tnfaip8l2
777	1.65602e-32	0.375785	0.612	0.49	2.70395e-28	pHE-iGranu	Slc6a13
778	1.88386e-32	0.286837	0.607	0.511	3.07597e-28	pHE-iGranu	Znrf1
779	2.46321e-32	0.272491	0.921	0.888	4.02193e-28	pHE-iGranu	Rab7
780	3.5623e-32	0.277236	0.939	0.886	5.81653e-28	pHE-iGranu	Vasp
781	4.37885e-32	0.294413	0.752	0.627	7.14979e-28	pHE-iGranu	Vsir
782	8.35273e-32	0.451521	0.69	0.55	1.36383e-27	pHE-iGranu	Cxcr2
783	2.17653e-31	0.281604	0.884	0.832	3.55383e-27	pHE-iGranu	Ptpn6
784	6.07045e-31	0.619516	0.513	0.348	9.91183e-27	pHE-iGranu	Ifit1
785	6.41044e-31	0.3095	0.518	0.371	1.0467e-26	pHE-iGranu	Skil
786	6.64591e-31	0.312535	0.837	0.808	1.08514e-26	pHE-iGranu	Hcls1
787	6.82717e-31	0.38062	0.569	0.448	1.11474e-26	pHE-iGranu	Aoah
788	9.83269e-31	0.288461	0.668	0.566	1.60548e-26	pHE-iGranu	Mef2a
789	1.36035e-30	0.261615	0.445	0.286	2.22119e-26	pHE-iGranu	Bcl6
790	1.38564e-30	0.255953	0.393	0.233	2.26248e-26	pHE-iGranu	Zc3h12a
791	1.53571e-30	0.288304	0.777	0.685	2.50752e-26	pHE-iGranu	Pilrb2
792	2.02032e-30	0.292613	0.578	0.444	3.29878e-26	pHE-iGranu	Klhl24
793	2.06135e-30	0.519358	0.67	0.615	3.36577e-26	pHE-iGranu	Fam162a
794	4.5265e-30	0.277803	0.705	0.634	7.39087e-26	pHE-iGranu	Bcl10
795	4.80129e-30	0.262907	0.553	0.401	7.83955e-26	pHE-iGranu	Sema4a
796	5.10652e-30	0.367013	0.387	0.225	8.33793e-26	pHE-iGranu	Il1rn
797	1.50518e-29	0.286472	0.598	0.463	2.45766e-25	pHE-iGranu	Zfp36
798	1.71436e-29	0.268763	0.959	0.956	2.79921e-25	pHE-iGranu	Rsrp1
799	3.94202e-29	0.297939	0.803	0.759	6.43653e-25	pHE-iGranu	Ppp1r2
800	4.21178e-29	0.289439	0.58	0.451	6.87699e-25	pHE-iGranu	Snx10
801	5.6993e-29	0.349454	0.51	0.362	9.30581e-25	pHE-iGranu	Trim30b
802	8.09678e-29	0.35502	0.302	0.137	1.32204e-24	pHE-iGranu	Ifit3
803	8.95209e-29	0.280383	0.662	0.583	1.4617e-24	pHE-iGranu	Pon2
804	2.2337e-28	0.33072	0.954	0.766	3.64719e-24	pHE-iGranu	Stfa2l1
805	3.99735e-28	0.267394	0.412	0.255	6.52688e-24	pHE-iGranu	Cpne8
806	4.47156e-28	0.303449	0.56	0.4	7.30116e-24	pHE-iGranu	Zbp1
807	1.3911e-27	0.310647	0.308	0.154	2.27138e-23	pHE-iGranu	Ifi206
808	1.61387e-27	0.266263	0.986	0.978	2.63513e-23	pHE-iGranu	Cst3
809	2.60793e-27	0.282991	0.662	0.582	4.25823e-23	pHE-iGranu	Rab32
810	3.03466e-27	0.266013	0.545	0.401	4.95499e-23	pHE-iGranu	Adam17
811	5.23045e-27	0.325203	0.63	0.525	8.54028e-23	pHE-iGranu	Sh3bp5
812	1.10912e-26	0.312509	0.669	0.598	1.81097e-22	pHE-iGranu	Clec2d
813	2.2597e-26	0.292904	0.579	0.466	3.68964e-22	pHE-iGranu	Arl11
814	3.43048e-26	0.272803	0.72	0.668	5.60129e-22	pHE-iGranu	Acaa1a
815	1.07286e-25	0.286704	0.632	0.547	1.75176e-21	pHE-iGranu	Fam174a
816	1.13695e-25	0.285065	0.467	0.337	1.85641e-21	pHE-iGranu	Ikbke
817	6.21225e-25	0.25794	0.732	0.681	1.01434e-20	pHE-iGranu	Cyfip1
818	6.23211e-25	0.260732	0.593	0.488	1.01758e-20	pHE-iGranu	Rab31
819	7.5105e-25	0.330665	1	1	1.22632e-20	pHE-iGranu	S100a9
820	1.34196e-24	0.396616	0.274	0.134	2.19115e-20	pHE-iGranu	Ccrl2
821	2.19582e-24	0.311356	0.416	0.238	3.58534e-20	pHE-iGranu	Adgre1
822	2.79156e-24	0.26482	0.603	0.496	4.55806e-20	pHE-iGranu	Itgal
823	6.0459e-24	0.250775	0.602	0.474	9.87175e-20	pHE-iGranu	Oas3
824	1.71813e-23	0.279108	0.514	0.422	2.80536e-19	pHE-iGranu	Cers6
825	2.25447e-23	0.31937	0.994	0.946	3.6811e-19	pHE-iGranu	Cstdc4
826	2.93577e-23	0.264284	0.775	0.729	4.79352e-19	pHE-iGranu	Bnip3l
827	5.81128e-23	0.253144	0.653	0.583	9.48866e-19	pHE-iGranu	Snap23
828	1.69493e-22	0.27026	0.392	0.258	2.76748e-18	pHE-iGranu	Gcnt2
829	2.20692e-22	0.274418	0.748	0.661	3.60347e-18	pHE-iGranu	Svil
830	2.29633e-22	0.26719	0.58	0.472	3.74944e-18	pHE-iGranu	Xaf1
831	2.53152e-22	0.254741	0.332	0.171	4.13347e-18	pHE-iGranu	Clec4a3
832	2.98914e-22	0.42156	0.665	0.607	4.88067e-18	pHE-iGranu	Ninj1
833	3.16903e-22	0.264142	0.772	0.711	5.17439e-18	pHE-iGranu	Trim30a
834	4.76968e-22	0.255822	0.578	0.495	7.78793e-18	pHE-iGranu	Tmem189
835	6.01434e-22	0.294019	0.743	0.736	9.82021e-18	pHE-iGranu	Selplg
836	6.89407e-22	0.255603	0.805	0.78	1.12566e-17	pHE-iGranu	Klf13
837	1.00728e-21	1.17294	0.588	0.489	1.64469e-17	pHE-iGranu	Retnlg
838	1.08084e-21	0.279418	0.441	0.332	1.76479e-17	pHE-iGranu	Slc25a37
839	1.32388e-21	0.296926	0.766	0.751	2.16164e-17	pHE-iGranu	Nfe2l2
840	1.91696e-21	0.340962	0.786	0.763	3.13002e-17	pHE-iGranu	Tpi1
841	2.16946e-21	0.256111	0.625	0.533	3.54229e-17	pHE-iGranu	Cdc42ep3
842	2.32838e-21	0.259496	0.497	0.388	3.80178e-17	pHE-iGranu	Ptafr
843	2.59743e-21	0.255416	0.91	0.7	4.24108e-17	pHE-iGranu	Stfa2
844	3.50113e-21	0.2892	0.742	0.698	5.71664e-17	pHE-iGranu	Cd33
845	4.4828e-21	0.304181	0.882	0.88	7.31951e-17	pHE-iGranu	Pgk1
846	6.10658e-21	0.303481	0.757	0.749	9.97082e-17	pHE-iGranu	Samd9l
847	6.59965e-21	0.277606	0.511	0.368	1.07759e-16	pHE-iGranu	Fos
848	7.9232e-21	0.263251	0.709	0.68	1.2937e-16	pHE-iGranu	Smim4
849	1.49101e-20	0.477216	0.924	0.891	2.43453e-16	pHE-iGranu	Creg1
850	2.38971e-20	0.274413	0.51	0.404	3.90192e-16	pHE-iGranu	Rhob
851	2.5648e-20	0.300291	0.33	0.203	4.1878e-16	pHE-iGranu	Bcl2l11
852	2.59526e-20	0.267086	1	0.993	4.23753e-16	pHE-iGranu	Cstdc5
853	4.32505e-20	1.20295	0.911	0.893	7.06194e-16	pHE-iGranu	Prdx1
854	8.20895e-20	0.25286	0.383	0.26	1.34036e-15	pHE-iGranu	Pfkfb3
855	9.5446e-20	0.266466	0.475	0.358	1.55844e-15	pHE-iGranu	Gm34680
856	1.23575e-19	0.2872	0.492	0.386	2.01773e-15	pHE-iGranu	Nampt
857	3.5435e-19	0.279046	0.888	0.878	5.78582e-15	pHE-iGranu	Ly6e
858	3.7313e-19	0.256734	0.734	0.719	6.09246e-15	pHE-iGranu	Vmp1
859	4.78833e-19	0.279357	0.658	0.567	7.81838e-15	pHE-iGranu	Ccr1
860	2.76887e-18	0.311099	0.331	0.211	4.52102e-14	pHE-iGranu	Hilpda
861	3.51046e-17	0.293772	0.803	0.8	5.73188e-13	pHE-iGranu	Zfp36l1
862	4.28282e-17	0.336004	0.945	0.949	6.99298e-13	pHE-iGranu	Ifitm1
863	1.58143e-14	0.25296	0.501	0.428	2.58215e-10	pHE-iGranu	Usp18
864	1.72646e-14	0.360145	0.298	0.191	2.81897e-10	pHE-iGranu	Trf
865	6.34568e-14	0.470249	0.765	0.784	1.03612e-09	pHE-iGranu	Atp1b3
866	1.02881e-12	0.37275	0.915	0.948	1.67984e-08	pHE-iGranu	Cd9
867	1.33668e-12	0.433882	0.422	0.357	2.18254e-08	pHE-iGranu	Tnf
868	3.68939e-11	0.607602	0.457	0.375	6.02404e-07	pHE-iGranu	Asprv1
869	5.80638e-11	0.253226	0.7	0.726	9.48065e-07	pHE-iGranu	Nudt4
870	9.85664e-09	0.418172	0.294	0.237	0.000160939	pHE-iGranu	Serf1
871	2.96451e-08	0.268307	0.672	0.633	0.000484045	pHE-iGranu	Mxd1
872	1.03343e-07	0.432634	0.782	0.796	0.00168738	pHE-iGranu	Blvrb
873	5.29429e-07	0.719021	0.753	0.815	0.00864452	pHE-iGranu	Prdx6
874	2.02545e-05	0.250104	0.364	0.341	0.330716	pHE-iGranu	Hopx
875	4.82468e-05	0.515441	0.413	0.422	0.787773	pHE-iGranu	Gstm1
876	6.39727e-290	2.02844	0.997	0.547	1.04455e-285	pHE-iMyeP1	Ltf
877	4.11065e-256	1.47356	0.998	0.689	6.71188e-252	pHE-iMyeP1	Ifitm6
878	3.14291e-243	1.78609	0.995	0.737	5.13175e-239	pHE-iMyeP1	Ngp
879	3.14402e-242	1.09284	1	0.993	5.13356e-238	pHE-iMyeP1	Cstdc5
880	5.53585e-242	1.42118	1	0.745	9.03894e-238	pHE-iMyeP1	Anxa1
881	3.42233e-240	1.04614	1	0.947	5.58798e-236	pHE-iMyeP1	Cstdc4
882	5.80646e-239	1.1371	0.969	0.391	9.48078e-235	pHE-iMyeP1	AA467197
883	8.79589e-237	1.14579	1	0.839	1.43619e-232	pHE-iMyeP1	Stfa3
884	5.4302e-226	1.16647	0.998	0.601	8.86642e-222	pHE-iMyeP1	Pglyrp1
885	9.38882e-222	1.55555	0.998	0.696	1.53301e-217	pHE-iMyeP1	Camp
886	2.87833e-219	1.21902	1	0.688	4.69974e-215	pHE-iMyeP1	Stfa2
887	3.65834e-211	1.0072	1	1	5.97333e-207	pHE-iMyeP1	S100a9
888	1.59423e-204	1.13041	0.928	0.373	2.60306e-200	pHE-iMyeP1	Cd177
889	8.85683e-202	0.831625	0.995	0.81	1.44614e-197	pHE-iMyeP1	Aldh2
890	2.86899e-195	0.981946	1	0.909	4.68449e-191	pHE-iMyeP1	Lcn2
891	1.90695e-193	1.0296	1	0.765	3.11366e-189	pHE-iMyeP1	Stfa2l1
892	1.71107e-191	1.07069	0.926	0.38	2.79384e-187	pHE-iMyeP1	Lrg1
893	5.34156e-186	0.869745	1	1	8.72169e-182	pHE-iMyeP1	S100a8
894	7.58969e-184	0.80133	0.983	0.572	1.23924e-179	pHE-iMyeP1	Ltb4r1
895	4.11076e-183	0.588191	0.853	0.254	6.71204e-179	pHE-iMyeP1	Itgb2l
896	2.40351e-181	1.13457	1	0.816	3.92445e-177	pHE-iMyeP1	Csta2
897	1.19684e-179	1.40252	0.944	0.609	1.9542e-175	pHE-iMyeP1	Olfm4
898	1.01782e-178	0.762939	0.994	0.8	1.6619e-174	pHE-iMyeP1	Dstn
899	6.15837e-173	0.711713	0.911	0.361	1.00554e-168	pHE-iMyeP1	Syne1
900	2.6781e-172	0.713232	0.98	0.625	4.37281e-168	pHE-iMyeP1	Dhrs7
901	3.30357e-169	0.697594	0.934	0.426	5.39406e-165	pHE-iMyeP1	Adpgk
902	2.19602e-168	0.757443	0.98	0.566	3.58566e-164	pHE-iMyeP1	Ckap4
903	2.41442e-168	0.727987	0.956	0.49	3.94226e-164	pHE-iMyeP1	Anxa3
904	4.75114e-164	0.894954	1	0.998	7.75766e-160	pHE-iMyeP1	Stfa1
905	2.40936e-163	0.858761	0.901	0.37	3.93401e-159	pHE-iMyeP1	Cebpe
906	5.34695e-160	1.00573	0.828	0.29	8.73051e-156	pHE-iMyeP1	Ceacam10
907	7.3523e-156	0.686352	0.884	0.342	1.20048e-151	pHE-iMyeP1	Rflnb
908	1.86483e-152	0.670218	0.973	0.593	3.0449e-148	pHE-iMyeP1	Glrx
909	1.27962e-139	0.602168	0.966	0.691	2.08936e-135	pHE-iMyeP1	Mettl9
910	2.53278e-138	0.656441	0.972	0.554	4.13552e-134	pHE-iMyeP1	Mxd1
911	2.92983e-138	0.590472	0.922	0.438	4.78383e-134	pHE-iMyeP1	Trem3
912	7.17621e-138	0.572101	0.941	0.446	1.17173e-133	pHE-iMyeP1	Mapk13
913	2.63795e-133	0.556788	0.862	0.355	4.30725e-129	pHE-iMyeP1	Cd24a
914	5.67094e-133	0.537285	1	0.939	9.25951e-129	pHE-iMyeP1	Sri
915	5.17481e-132	0.743197	0.994	0.695	8.44943e-128	pHE-iMyeP1	Cybb
916	1.5043e-131	0.531063	0.789	0.317	2.45623e-127	pHE-iMyeP1	Ceacam1
917	6.18572e-131	0.564733	0.892	0.483	1.01e-126	pHE-iMyeP1	Plaur
918	1.69463e-125	0.607288	0.986	0.655	2.76699e-121	pHE-iMyeP1	Mgst1
919	1.21237e-124	0.483254	0.71	0.264	1.97956e-120	pHE-iMyeP1	Tcp11l2
920	3.31433e-123	0.597354	0.987	0.524	5.41163e-119	pHE-iMyeP1	Chil1
921	1.19974e-121	0.590075	0.878	0.398	1.95894e-117	pHE-iMyeP1	G0s2
922	1.43053e-120	0.391156	1	1	2.33577e-116	pHE-iMyeP1	Arhgdib
923	2.83047e-120	0.665558	1	0.936	4.62159e-116	pHE-iMyeP1	S100a11
924	7.76057e-117	0.644425	1	0.792	1.26715e-112	pHE-iMyeP1	Wfdc21
925	7.48946e-116	0.493128	0.781	0.329	1.22288e-111	pHE-iMyeP1	Lbp
926	8.75537e-116	0.58216	0.959	0.485	1.42958e-111	pHE-iMyeP1	Cxcr2
927	1.15608e-114	0.561556	0.972	0.563	1.88765e-110	pHE-iMyeP1	Ltb
928	6.45322e-114	0.561143	0.945	0.579	1.05368e-109	pHE-iMyeP1	Slc2a3
929	3.61569e-112	0.605513	0.98	0.603	5.90369e-108	pHE-iMyeP1	Slfn1
930	2.71251e-111	0.432473	0.682	0.234	4.42898e-107	pHE-iMyeP1	Padi4
931	2.27472e-108	0.500654	0.933	0.611	3.71416e-104	pHE-iMyeP1	G6pdx
932	3.48364e-108	0.627201	0.984	0.621	5.68808e-104	pHE-iMyeP1	Ly6c2
933	1.87623e-106	0.430657	0.781	0.343	3.0635e-102	pHE-iMyeP1	6430548M08Rik
934	7.06483e-105	0.551526	0.972	0.719	1.15355e-100	pHE-iMyeP1	Pirb
935	7.79043e-105	0.63607	0.826	0.412	1.27202e-100	pHE-iMyeP1	Mgst2
936	1.09759e-103	0.552806	0.682	0.253	1.79215e-99	pHE-iMyeP1	Nos2
937	1.24144e-103	0.530253	0.595	0.175	2.02702e-99	pHE-iMyeP1	Lipg
938	2.42316e-102	0.588519	0.981	0.643	3.95654e-98	pHE-iMyeP1	F630028O10Rik
939	1.58924e-101	0.461104	0.865	0.475	2.59491e-97	pHE-iMyeP1	Dgat1
940	6.76202e-100	0.495165	0.991	0.782	1.1041e-95	pHE-iMyeP1	Pygl
941	2.92879e-94	0.417979	0.997	0.921	4.78213e-90	pHE-iMyeP1	Tkt
942	4.19652e-93	0.367064	0.646	0.234	6.85208e-89	pHE-iMyeP1	Olfml2b
943	3.28616e-92	0.346107	0.491	0.14	5.36565e-88	pHE-iMyeP1	Ly75
944	3.25208e-90	0.3849	0.573	0.213	5.30999e-86	pHE-iMyeP1	Trp53inp2
945	3.66138e-89	0.437998	0.901	0.595	5.97831e-85	pHE-iMyeP1	R3hdm4
946	3.82481e-88	0.472353	0.682	0.335	6.24515e-84	pHE-iMyeP1	St3gal5
947	2.38823e-87	0.313842	0.527	0.164	3.8995e-83	pHE-iMyeP1	Ankrd22
948	1.02639e-86	0.358903	0.391	0.086	1.67589e-82	pHE-iMyeP1	Krt83
949	6.16766e-85	1.16396	0.671	0.304	1.00706e-80	pHE-iMyeP1	Chil3
950	7.48686e-85	0.425005	0.923	0.63	1.22246e-80	pHE-iMyeP1	Pnkp
951	2.75258e-84	0.427924	0.856	0.487	4.49441e-80	pHE-iMyeP1	Actn1
952	4.02596e-84	0.302163	0.452	0.124	6.57359e-80	pHE-iMyeP1	Cmah
953	2.43392e-83	0.612683	0.906	0.515	3.9741e-79	pHE-iMyeP1	Mmp9
954	5.86046e-83	0.625164	0.828	0.429	9.56895e-79	pHE-iMyeP1	Retnlg
955	5.1463e-82	0.464016	0.939	0.574	8.40288e-78	pHE-iMyeP1	Slfn4
956	8.508e-82	0.400684	1	0.98	1.38919e-77	pHE-iMyeP1	Alox5ap
957	3.28076e-81	0.466142	0.923	0.561	5.35683e-77	pHE-iMyeP1	Plbd1
958	1.36062e-80	0.282949	0.366	0.078	2.22163e-76	pHE-iMyeP1	Nt5e
959	1.90174e-80	0.429967	0.995	0.837	3.10516e-76	pHE-iMyeP1	Ncf1
960	3.3488e-80	0.364313	0.631	0.263	5.46792e-76	pHE-iMyeP1	Lrrk2
961	1.55833e-79	0.703316	0.912	0.627	2.54443e-75	pHE-iMyeP1	Mmp8
962	4.32089e-79	0.443274	0.981	0.63	7.05516e-75	pHE-iMyeP1	Gda
963	7.31235e-79	0.357933	0.67	0.31	1.19396e-74	pHE-iMyeP1	Slc27a4
964	2.68278e-78	0.754667	0.7	0.314	4.38044e-74	pHE-iMyeP1	Asprv1
965	6.19022e-77	0.501852	0.715	0.396	1.01074e-72	pHE-iMyeP1	Lta4h
966	3.57734e-76	0.339024	0.667	0.293	5.84108e-72	pHE-iMyeP1	Pram1
967	3.18263e-75	0.45283	0.905	0.596	5.19659e-71	pHE-iMyeP1	Klhdc4
968	5.61163e-75	0.41045	0.897	0.593	9.16267e-71	pHE-iMyeP1	Cd300lf
969	3.94528e-74	0.345257	0.653	0.304	6.44185e-70	pHE-iMyeP1	Tst
970	4.9138e-74	0.374451	0.854	0.498	8.02325e-70	pHE-iMyeP1	Glipr2
971	8.30197e-74	0.338874	0.438	0.142	1.35555e-69	pHE-iMyeP1	Tmem216
972	8.95049e-74	0.409439	0.897	0.602	1.46144e-69	pHE-iMyeP1	Sp140
973	1.30665e-73	0.395713	0.894	0.596	2.1335e-69	pHE-iMyeP1	Vsir
974	1.43813e-73	0.439169	1	0.899	2.34819e-69	pHE-iMyeP1	Cd52
975	1.06398e-72	0.325209	0.615	0.269	1.73726e-68	pHE-iMyeP1	Rhou
976	1.20256e-72	0.330862	0.997	0.969	1.96354e-68	pHE-iMyeP1	Cd47
977	6.89195e-72	0.390037	0.941	0.62	1.12532e-67	pHE-iMyeP1	Sorl1
978	7.8041e-72	0.342461	0.59	0.254	1.27425e-67	pHE-iMyeP1	Nhsl2
979	1.12673e-71	0.397405	0.987	0.726	1.83973e-67	pHE-iMyeP1	Anxa2
980	1.84236e-70	0.335018	0.671	0.321	3.0082e-66	pHE-iMyeP1	Tmem154
981	5.70452e-69	0.373221	0.762	0.461	9.31433e-65	pHE-iMyeP1	Pnpla8
982	3.00396e-68	0.305663	0.421	0.135	4.90487e-64	pHE-iMyeP1	B230208H11Rik
983	1.00568e-67	0.37234	0.909	0.654	1.64207e-63	pHE-iMyeP1	Cd33
984	2.10478e-67	0.397377	0.936	0.704	3.43668e-63	pHE-iMyeP1	Flna
985	1.75672e-66	0.342895	0.39	0.114	2.86838e-62	pHE-iMyeP1	Mmp25
986	3.0983e-66	0.368581	1	0.983	5.05891e-62	pHE-iMyeP1	Prdx5
987	1.23542e-65	0.33229	0.822	0.489	2.01719e-61	pHE-iMyeP1	Qsox1
988	3.86991e-64	0.377352	0.844	0.543	6.31879e-60	pHE-iMyeP1	Abhd5
989	4.29886e-64	0.382996	0.778	0.505	7.01918e-60	pHE-iMyeP1	Agpat2
990	4.39583e-64	0.311858	0.429	0.144	7.17751e-60	pHE-iMyeP1	Acvrl1
991	6.67875e-64	0.336801	0.734	0.377	1.09051e-59	pHE-iMyeP1	Hsd11b1
992	9.34233e-64	0.365141	0.901	0.697	1.52542e-59	pHE-iMyeP1	Arrb2
993	2.49902e-63	0.274065	0.549	0.227	4.0804e-59	pHE-iMyeP1	4930438A08Rik
994	1.73849e-62	0.36138	0.964	0.717	2.8386e-58	pHE-iMyeP1	Itgb2
995	3.32336e-62	0.390855	0.941	0.666	5.42639e-58	pHE-iMyeP1	Alas1
996	6.19134e-62	0.364708	0.966	0.706	1.01092e-57	pHE-iMyeP1	Lyst
997	1.0268e-61	0.307442	0.998	0.995	1.67657e-57	pHE-iMyeP1	Tspo
998	1.10257e-61	0.380736	0.987	0.706	1.80027e-57	pHE-iMyeP1	C3
999	2.30821e-61	0.250998	0.488	0.188	3.76884e-57	pHE-iMyeP1	Abca13
1000	1.1175e-59	0.316671	0.682	0.346	1.82465e-55	pHE-iMyeP1	Clec12a
1001	3.16275e-59	0.4639	0.839	0.648	5.16414e-55	pHE-iMyeP1	Cpne3
1002	8.63733e-59	0.335335	0.751	0.428	1.4103e-54	pHE-iMyeP1	Mtus1
1003	2.84772e-58	0.285433	0.574	0.26	4.64976e-54	pHE-iMyeP1	Gca
1004	4.87197e-58	0.28282	1	0.985	7.95495e-54	pHE-iMyeP1	Lcp1
1005	5.16625e-58	0.323432	0.905	0.623	8.43545e-54	pHE-iMyeP1	Svil
1006	1.11799e-57	0.316361	0.991	0.856	1.82545e-53	pHE-iMyeP1	Pgd
1007	1.85665e-57	0.30701	0.739	0.428	3.03154e-53	pHE-iMyeP1	Sqor
1008	1.81385e-56	0.267247	0.531	0.23	2.96165e-52	pHE-iMyeP1	Pi16
1009	5.09895e-56	0.42797	1	0.777	8.32557e-52	pHE-iMyeP1	Hp
1010	9.696e-56	0.316269	0.615	0.333	1.58316e-51	pHE-iMyeP1	Slc25a24
1011	1.34118e-55	0.296711	0.743	0.4	2.18988e-51	pHE-iMyeP1	Clec5a
1012	1.82861e-55	0.253111	0.998	0.99	2.98576e-51	pHE-iMyeP1	Ostf1
1013	2.80398e-55	0.309981	0.651	0.34	4.57834e-51	pHE-iMyeP1	Dgat2
1014	1.21467e-54	0.325839	0.962	0.797	1.98331e-50	pHE-iMyeP1	Ncf2
1015	8.9544e-54	0.263124	0.546	0.244	1.46207e-49	pHE-iMyeP1	S1pr4
1016	9.72835e-54	0.329068	0.872	0.655	1.58844e-49	pHE-iMyeP1	Cyfip2
1017	6.99097e-53	0.275915	0.653	0.332	1.14149e-48	pHE-iMyeP1	Trim30b
1018	1.44175e-52	0.337261	0.491	0.195	2.35409e-48	pHE-iMyeP1	Fcnb
1019	2.68411e-52	0.322443	1	0.929	4.38262e-48	pHE-iMyeP1	Lgals3
1020	3.61093e-52	0.299364	0.582	0.307	5.89592e-48	pHE-iMyeP1	Cep19
1021	1.63068e-51	0.329002	0.992	0.681	2.66257e-47	pHE-iMyeP1	Mcemp1
1022	2.1904e-51	0.259304	0.565	0.282	3.57648e-47	pHE-iMyeP1	Pfkfb4
1023	4.56607e-51	0.345051	1	0.996	7.45548e-47	pHE-iMyeP1	Gm42418
1024	8.60782e-51	0.306793	1	0.943	1.40549e-46	pHE-iMyeP1	Lyz2
1025	1.48018e-50	0.27886	0.98	0.878	2.41683e-46	pHE-iMyeP1	Vasp
1026	3.7002e-50	0.3013	0.92	0.72	6.04168e-46	pHE-iMyeP1	Cnn2
1027	7.39611e-50	0.287841	0.834	0.591	1.20764e-45	pHE-iMyeP1	Cyb5r4
1028	2.11025e-49	0.316336	0.707	0.426	3.44562e-45	pHE-iMyeP1	Vamp5
1029	4.82146e-49	0.281995	0.736	0.47	7.87248e-45	pHE-iMyeP1	Flot2
1030	5.11643e-49	0.303809	0.706	0.419	8.35411e-45	pHE-iMyeP1	Pbx1
1031	5.72247e-49	0.266805	0.603	0.327	9.34365e-45	pHE-iMyeP1	Ccdc125
1032	7.90806e-49	0.281912	0.922	0.65	1.29123e-44	pHE-iMyeP1	Pilra
1033	2.78212e-48	0.291083	0.995	0.869	4.54265e-44	pHE-iMyeP1	Grina
1034	2.88648e-48	0.3065	0.468	0.197	4.71305e-44	pHE-iMyeP1	Mrgpra2b
1035	6.68433e-48	0.322447	0.994	0.75	1.09142e-43	pHE-iMyeP1	Itgam
1036	7.83842e-48	0.285963	0.934	0.639	1.27986e-43	pHE-iMyeP1	Fpr2
1037	8.97232e-48	0.293029	0.934	0.699	1.465e-43	pHE-iMyeP1	Cdkn2d
1038	2.75538e-46	0.265487	0.834	0.524	4.49898e-42	pHE-iMyeP1	Ccr1
1039	3.56209e-46	0.265929	0.69	0.409	5.81618e-42	pHE-iMyeP1	Treml2
1040	8.70098e-46	0.278366	0.787	0.502	1.4207e-41	pHE-iMyeP1	Msra
1041	2.6104e-45	0.259534	0.897	0.587	4.26227e-41	pHE-iMyeP1	Bst1
1042	5.311e-45	0.263345	0.695	0.408	8.6718e-41	pHE-iMyeP1	Nfe2
1043	4.93509e-44	0.303878	0.905	0.709	8.05802e-40	pHE-iMyeP1	Samd9l
1044	7.43698e-44	0.255666	0.92	0.729	1.21431e-39	pHE-iMyeP1	Nfam1
1045	1.3219e-43	0.262576	1	0.861	2.15839e-39	pHE-iMyeP1	Msrb1
1046	1.96095e-43	0.307676	0.728	0.472	3.20184e-39	pHE-iMyeP1	Golim4
1047	1.28213e-42	0.260127	0.948	0.694	2.09346e-38	pHE-iMyeP1	Fbxl5
1048	1.99808e-42	0.275142	0.418	0.178	3.26246e-38	pHE-iMyeP1	Cstdc6
1049	6.11459e-42	0.277462	0.958	0.859	9.9839e-38	pHE-iMyeP1	Prr13
1050	1.66144e-41	0.274161	0.989	0.835	2.71279e-37	pHE-iMyeP1	Ncf4
1051	1.49939e-39	0.262538	0.933	0.632	2.4482e-35	pHE-iMyeP1	Clec4a2
1052	4.8751e-39	0.320473	1	0.926	7.96007e-35	pHE-iMyeP1	Ifitm3
1053	2.90433e-38	0.390755	0.966	0.842	4.74219e-34	pHE-iMyeP1	S100a6
1054	4.71706e-38	0.285732	0.987	0.801	7.70201e-34	pHE-iMyeP1	Serpinb1a
1055	3.27755e-36	0.375207	0.33	0.123	5.35158e-32	pHE-iMyeP1	Orm1
1056	8.36571e-36	0.264745	0.746	0.436	1.36595e-31	pHE-iMyeP1	Prok2
1057	1.66207e-34	0.262284	0.912	0.659	2.71383e-30	pHE-iMyeP1	Hck
1058	3.12778e-30	0.289106	0.793	0.643	5.10705e-26	pHE-iMyeP1	Plscr1
1059	5.431e-29	0.325608	0.977	0.94	8.86773e-25	pHE-iMyeP1	Ifitm1
1060	0	1.76824	0.934	0.091	0	pHE-iMac	Ms4a6c
1061	0	1.54475	0.86	0.071	0	pHE-iMac	Aif1
1062	0	1.33394	0.894	0.094	0	pHE-iMac	Ms4a6d
1063	0	1.19328	0.883	0.05	0	pHE-iMac	Ms4a6b
1064	0	0.95978	0.911	0.08	0	pHE-iMac	Pld4
1065	0	0.909297	0.72	0.024	0	pHE-iMac	Dab2
1066	0	0.886144	0.909	0.087	0	pHE-iMac	Mndal
1067	0	0.809413	0.871	0.045	0	pHE-iMac	Ifi203
1068	0	0.555015	0.757	0.027	0	pHE-iMac	Plxnb2
1069	0	0.504758	0.709	0.022	0	pHE-iMac	Scpep1
1070	0	0.460533	0.626	0.016	0	pHE-iMac	Rab3il1
1071	9.15329e-303	0.754422	0.891	0.096	1.49455e-298	pHE-iMac	Plekho1
1072	1.03704e-294	0.489239	0.663	0.029	1.69329e-290	pHE-iMac	Rasa4
1073	6.05329e-293	0.802497	0.703	0.041	9.88381e-289	pHE-iMac	Mmp14
1074	3.84057e-287	0.506068	0.531	0.008	6.27089e-283	pHE-iMac	Cp
1075	1.54194e-286	1.28507	0.929	0.131	2.51768e-282	pHE-iMac	Fcgr1
1076	1.8334e-282	1.24743	0.763	0.063	2.99357e-278	pHE-iMac	Trem2
1077	1.63457e-281	0.548004	0.56	0.013	2.66892e-277	pHE-iMac	Sdc4
1078	2.77635e-278	0.63573	0.629	0.028	4.53323e-274	pHE-iMac	Ccr5
1079	9.88108e-270	0.747055	0.814	0.078	1.61338e-265	pHE-iMac	Ifi211
1080	5.92397e-262	0.523318	0.491	0.008	9.67266e-258	pHE-iMac	Ly86
1081	9.95619e-262	0.494171	0.763	0.065	1.62565e-257	pHE-iMac	Evl
1082	1.53467e-259	0.349537	0.646	0.035	2.5058e-255	pHE-iMac	Mcub
1083	3.3565e-257	0.709075	0.58	0.025	5.4805e-253	pHE-iMac	Cxcl16
1084	6.56848e-256	1.62056	0.791	0.095	1.0725e-251	pHE-iMac	Ms4a7
1085	8.39528e-253	0.886477	0.689	0.052	1.37078e-248	pHE-iMac	Bcl2a1b
1086	4.75906e-252	0.880676	0.623	0.037	7.7706e-248	pHE-iMac	Mafb
1087	2.85672e-250	1.38969	0.809	0.11	4.66445e-246	pHE-iMac	C3ar1
1088	5.58807e-249	0.561927	0.706	0.055	9.1242e-245	pHE-iMac	Arl5c
1089	3.05227e-248	0.924271	0.886	0.136	4.98374e-244	pHE-iMac	Cd48
1090	7.67269e-248	1.41698	0.886	0.151	1.2528e-243	pHE-iMac	Maf
1091	1.2548e-247	1.80751	0.863	0.14	2.04884e-243	pHE-iMac	Lgmn
1092	6.15724e-247	0.557119	0.623	0.036	1.00535e-242	pHE-iMac	Msr1
1093	4.03523e-244	0.773957	0.889	0.125	6.58872e-240	pHE-iMac	Irf8
1094	1.60253e-238	0.622571	0.686	0.057	2.6166e-234	pHE-iMac	Sash1
1095	1.52948e-232	0.512012	0.52	0.02	2.49733e-228	pHE-iMac	Ms4a4c
1096	3.77233e-228	1.30825	0.937	0.224	6.15945e-224	pHE-iMac	Ctsh
1097	5.47081e-221	0.450549	0.7	0.065	8.93274e-217	pHE-iMac	Phf11b
1098	1.8983e-212	0.52341	0.714	0.08	3.09954e-208	pHE-iMac	P2ry6
1099	8.26167e-211	0.804606	0.84	0.13	1.34897e-206	pHE-iMac	Clec4a3
1100	9.79124e-211	1.34301	0.491	0.023	1.59871e-206	pHE-iMac	Tmem176b
1101	3.25064e-208	0.799307	0.823	0.122	5.30764e-204	pHE-iMac	Ccl9
1102	8.94035e-208	0.99027	0.737	0.102	1.45978e-203	pHE-iMac	Acp5
1103	4.89463e-207	1.42059	0.509	0.029	7.99196e-203	pHE-iMac	C1qc
1104	5.89839e-207	1.16494	0.463	0.018	9.6309e-203	pHE-iMac	Tmem176a
1105	9.83709e-207	0.814954	0.863	0.148	1.6062e-202	pHE-iMac	Ifi207
1106	5.10906e-206	0.349232	0.594	0.044	8.34208e-202	pHE-iMac	Ly9
1107	5.71866e-206	1.35618	0.829	0.138	9.33743e-202	pHE-iMac	S100a4
1108	7.86893e-203	0.860706	0.92	0.218	1.28484e-198	pHE-iMac	Slc25a4
1109	1.31384e-201	0.455927	0.586	0.049	2.14524e-197	pHE-iMac	Rgl1
1110	2.3013e-198	0.547256	0.62	0.06	3.75756e-194	pHE-iMac	Stab1
1111	2.33728e-198	0.801422	0.429	0.015	3.81632e-194	pHE-iMac	Cd72
1112	1.17706e-197	1.07872	0.923	0.225	1.92191e-193	pHE-iMac	Clec4a1
1113	2.94355e-196	0.395761	0.643	0.065	4.80623e-192	pHE-iMac	Tmem106a
1114	4.26728e-196	0.690361	0.883	0.189	6.96761e-192	pHE-iMac	Ehd4
1115	4.94232e-196	1.39344	0.894	0.222	8.06981e-192	pHE-iMac	Selenop
1116	3.08807e-194	0.502694	0.366	0.005	5.0422e-190	pHE-iMac	Mrc1
1117	3.12269e-194	0.502136	0.709	0.093	5.09872e-190	pHE-iMac	Dtx2
1118	1.15064e-191	0.350651	0.36	0.005	1.87877e-187	pHE-iMac	Pltp
1119	1.74155e-189	0.673243	0.817	0.148	2.8436e-185	pHE-iMac	Lrp1
1120	2.97621e-186	0.353164	0.571	0.05	4.85956e-182	pHE-iMac	Prxl2b
1121	4.36566e-182	0.370234	0.374	0.01	7.12826e-178	pHE-iMac	Tmem37
1122	2.63347e-178	1.96099	0.96	0.377	4.29993e-174	pHE-iMac	Ctss
1123	2.75355e-177	0.894076	0.889	0.204	4.496e-173	pHE-iMac	Adgre1
1124	3.39002e-176	0.458136	0.666	0.082	5.53523e-172	pHE-iMac	Ifi209
1125	9.67886e-176	0.402415	0.397	0.015	1.58036e-171	pHE-iMac	Bcl2a1d
1126	8.70831e-173	0.85322	0.517	0.044	1.42189e-168	pHE-iMac	Lpl
1127	3.04387e-172	0.686596	0.757	0.134	4.97004e-168	pHE-iMac	Hmgn1
1128	7.35605e-172	0.771179	0.966	0.35	1.2011e-167	pHE-iMac	Dnajc15
1129	2.20479e-171	0.385089	0.491	0.036	3.59998e-167	pHE-iMac	Tnip3
1130	2.82453e-167	0.974165	0.92	0.273	4.61189e-163	pHE-iMac	Csf1r
1131	3.47998e-166	1.88963	0.526	0.056	5.68211e-162	pHE-iMac	C1qb
1132	7.61078e-166	0.376444	0.574	0.063	1.24269e-161	pHE-iMac	Mef2c
1133	2.64078e-165	0.477668	0.66	0.095	4.31187e-161	pHE-iMac	Eva1b
1134	8.75391e-164	0.67368	0.897	0.22	1.42934e-159	pHE-iMac	Rassf4
1135	9.14255e-163	0.366422	0.74	0.116	1.4928e-158	pHE-iMac	Irf5
1136	1.17384e-160	0.443625	0.7	0.106	1.91664e-156	pHE-iMac	Lacc1
1137	1.8778e-160	1.92864	0.68	0.122	3.06607e-156	pHE-iMac	Gpnmb
1138	1.22167e-155	0.665187	0.923	0.283	1.99475e-151	pHE-iMac	Psmb10
1139	1.06048e-154	0.358622	0.294	0.004	1.73155e-150	pHE-iMac	Ccl12
1140	3.64607e-148	0.839827	0.917	0.32	5.95331e-144	pHE-iMac	Cndp2
1141	9.77795e-147	1.53507	0.963	0.666	1.59654e-142	pHE-iMac	Ctsl
1142	1.43835e-146	0.623374	1	0.998	2.34854e-142	pHE-iMac	Cfl1
1143	1.21481e-145	0.460028	0.78	0.169	1.98355e-141	pHE-iMac	Abhd12
1144	4.81997e-145	0.824549	0.917	0.312	7.87005e-141	pHE-iMac	Lgals3bp
1145	5.36396e-145	0.626571	0.76	0.175	8.75828e-141	pHE-iMac	Itga6
1146	1.10401e-143	1.41294	0.983	0.841	1.80264e-139	pHE-iMac	Ctsz
1147	4.78097e-143	1.14395	0.866	0.305	7.80637e-139	pHE-iMac	Tgfbi
1148	8.07224e-143	3.19554	0.971	0.588	1.31804e-138	pHE-iMac	Fabp5
1149	2.63038e-142	0.565822	0.406	0.03	4.29488e-138	pHE-iMac	Colec12
1150	8.42511e-141	0.392971	0.637	0.102	1.37565e-136	pHE-iMac	Rnase4
1151	4.80697e-140	0.364989	0.726	0.14	7.84882e-136	pHE-iMac	Stard3nl
1152	1.0727e-138	1.04991	0.86	0.283	1.7515e-134	pHE-iMac	Cd68
1153	2.32966e-137	1.16999	0.943	0.461	3.80387e-133	pHE-iMac	Marcks
1154	2.67887e-135	1.18041	0.923	0.435	4.37406e-131	pHE-iMac	Ifi30
1155	6.31702e-135	0.822015	0.994	0.769	1.03144e-130	pHE-iMac	Psmb8
1156	8.41686e-135	0.406876	0.683	0.13	1.3743e-130	pHE-iMac	Acp2
1157	1.2962e-134	0.657683	0.946	0.38	2.11644e-130	pHE-iMac	Fkbp1a
1158	5.3423e-134	0.709623	0.997	0.983	8.72291e-130	pHE-iMac	Clta
1159	9.61898e-134	0.430954	0.554	0.071	1.57059e-129	pHE-iMac	Clec4n
1160	1.65608e-133	1.018	1	0.952	2.70404e-129	pHE-iMac	Tmsb10
1161	1.09544e-131	0.831441	1	0.997	1.78863e-127	pHE-iMac	B2m
1162	4.32339e-131	0.566438	1	0.998	7.05924e-127	pHE-iMac	Cox4i1
1163	6.57031e-130	0.635783	0.531	0.079	1.0728e-125	pHE-iMac	Ighm
1164	7.37822e-130	0.390319	0.706	0.141	1.20472e-125	pHE-iMac	Apobec1
1165	7.93791e-130	1.6277	0.983	0.885	1.2961e-125	pHE-iMac	Psap
1166	1.41206e-129	0.460294	0.78	0.179	2.30561e-125	pHE-iMac	Slc43a2
1167	1.67032e-129	1.13545	0.997	0.841	2.7273e-125	pHE-iMac	Bst2
1168	2.12368e-129	0.618707	0.886	0.291	3.46754e-125	pHE-iMac	Epsti1
1169	6.55169e-129	1.24081	0.337	0.02	1.06976e-124	pHE-iMac	C1qa
1170	1.40178e-128	0.643246	0.923	0.352	2.28882e-124	pHE-iMac	Snx5
1171	2.79142e-127	0.992024	0.994	0.865	4.55782e-123	pHE-iMac	Ly6e
1172	3.18139e-127	0.881112	0.966	0.539	5.19458e-123	pHE-iMac	Ctsa
1173	9.97664e-127	0.448895	0.731	0.159	1.62899e-122	pHE-iMac	Metrnl
1174	8.92823e-125	0.9536	0.991	0.834	1.4578e-120	pHE-iMac	Akr1a1
1175	1.24626e-124	0.39897	0.746	0.162	2.03489e-120	pHE-iMac	Shtn1
1176	4.06583e-124	1.90469	0.54	0.09	6.63869e-120	pHE-iMac	Marco
1177	1.24528e-123	0.694736	0.994	0.68	2.03329e-119	pHE-iMac	Prdx2
1178	2.2704e-119	1.05468	0.951	0.689	3.70711e-115	pHE-iMac	Ctsc
1179	3.26505e-119	1.81506	0.966	0.847	5.33118e-115	pHE-iMac	Ctsb
1180	1.28058e-118	1.34698	0.374	0.033	2.09094e-114	pHE-iMac	Pf4
1181	1.59947e-118	0.381629	0.58	0.1	2.61162e-114	pHE-iMac	Ifi47
1182	6.38181e-117	0.795379	0.997	0.784	1.04202e-112	pHE-iMac	Efhd2
1183	1.23956e-115	0.680763	0.951	0.467	2.02396e-111	pHE-iMac	Atp2b1
1184	4.11346e-114	0.512316	1	0.884	6.71646e-110	pHE-iMac	Prdx1
1185	1.13404e-113	0.652432	0.989	0.653	1.85166e-109	pHE-iMac	Ndufc2
1186	1.7615e-112	0.385746	0.843	0.249	2.87618e-108	pHE-iMac	Gltp
1187	9.97786e-112	0.62466	0.914	0.432	1.62919e-107	pHE-iMac	Snx2
1188	1.20074e-111	1.02208	0.954	0.877	1.96056e-107	pHE-iMac	Grn
1189	2.16868e-110	0.642128	1	0.821	3.54102e-106	pHE-iMac	Ndufb8
1190	9.89426e-110	0.869081	0.991	0.894	1.61554e-105	pHE-iMac	Npc2
1191	2.76514e-109	0.977529	0.977	0.901	4.51491e-105	pHE-iMac	Lamp1
1192	3.79988e-109	0.959027	0.983	0.88	6.20444e-105	pHE-iMac	Serp1
1193	1.52296e-107	0.670763	1	1	2.48669e-103	pHE-iMac	Tmsb4x
1194	2.11371e-105	0.593445	1	0.948	3.45127e-101	pHE-iMac	Capza2
1195	3.08815e-105	0.630174	0.897	0.343	5.04233e-101	pHE-iMac	Cd302
1196	1.07186e-104	0.771538	0.994	0.73	1.75013e-100	pHE-iMac	Atp5g1
1197	1.50282e-102	0.374135	0.706	0.181	2.4538e-98	pHE-iMac	Tor3a
1198	9.42797e-102	0.620669	0.969	0.609	1.5394e-97	pHE-iMac	Mrpl52
1199	4.6113e-101	0.512629	0.843	0.308	7.52933e-97	pHE-iMac	Pik3ap1
1200	7.53218e-101	0.586116	0.991	0.865	1.22986e-96	pHE-iMac	Ap2s1
1201	1.62937e-100	0.45112	0.789	0.251	2.66043e-96	pHE-iMac	Tcf4
1202	2.49818e-100	0.495967	0.889	0.39	4.07902e-96	pHE-iMac	Naa20
1203	2.72233e-100	0.666795	0.991	0.979	4.44502e-96	pHE-iMac	Cst3
1204	2.9999e-100	0.561386	0.911	0.42	4.89823e-96	pHE-iMac	Mfsd1
1205	3.18391e-100	0.43757	0.86	0.297	5.1987e-96	pHE-iMac	Akr1b3
1206	3.84094e-100	0.52959	1	0.974	6.27149e-96	pHE-iMac	Cox6b1
1207	5.74624e-100	0.870328	1	0.851	9.38245e-96	pHE-iMac	H2-K1
1208	9.84291e-100	0.508127	0.577	0.117	1.60715e-95	pHE-iMac	Atf3
1209	1.53999e-99	0.764344	0.994	0.57	2.51449e-95	pHE-iMac	Hspe1
1210	1.54451e-99	0.515081	0.606	0.144	2.52188e-95	pHE-iMac	Ddhd1
1211	1.91729e-99	0.521269	0.783	0.247	3.13055e-95	pHE-iMac	Slc11a1
1212	2.59158e-99	0.544923	0.937	0.431	4.23154e-95	pHE-iMac	Psmb9
1213	4.75409e-99	0.812395	1	0.795	7.76248e-95	pHE-iMac	Nme2
1214	1.00438e-97	0.95519	0.991	0.893	1.63995e-93	pHE-iMac	Cstb
1215	3.55994e-97	0.583851	1	0.929	5.81268e-93	pHE-iMac	Cox5a
1216	2.06767e-96	0.40397	0.783	0.245	3.3761e-92	pHE-iMac	Tcof1
1217	2.57218e-96	0.678297	0.98	0.752	4.19986e-92	pHE-iMac	Psmb6
1218	5.92115e-96	0.616681	0.991	0.843	9.66805e-92	pHE-iMac	Cox7b
1219	2.21997e-95	0.463353	0.9	0.388	3.62476e-91	pHE-iMac	Mrps36
1220	4.65149e-95	0.714585	0.974	0.729	7.59495e-91	pHE-iMac	Pnp
1221	4.46226e-94	0.914872	0.317	0.031	7.28597e-90	pHE-iMac	AW112010
1222	1.1054e-93	0.50348	0.923	0.453	1.8049e-89	pHE-iMac	Mrpl28
1223	1.31193e-93	0.702712	1	0.94	2.14212e-89	pHE-iMac	Hspa8
1224	6.86998e-93	0.569639	0.997	0.859	1.12173e-88	pHE-iMac	Slc25a3
1225	1.22931e-92	2.93865	0.903	0.561	2.00722e-88	pHE-iMac	Apoe
1226	1.38387e-92	0.391408	0.817	0.278	2.25959e-88	pHE-iMac	Ccdc86
1227	2.88394e-92	0.410453	0.877	0.327	4.70889e-88	pHE-iMac	Blvra
1228	3.04241e-92	0.563299	0.986	0.703	4.96765e-88	pHE-iMac	Ndufc1
1229	5.77146e-92	0.548818	0.997	0.896	9.42364e-88	pHE-iMac	Pomp
1230	7.1735e-91	0.61349	0.991	0.802	1.17129e-86	pHE-iMac	Slc25a5
1231	9.54387e-91	0.554365	0.997	0.761	1.55832e-86	pHE-iMac	Timm13
1232	1.94086e-90	0.64919	0.934	0.405	3.16904e-86	pHE-iMac	Pou2f2
1233	2.37538e-90	0.588562	0.989	0.807	3.87852e-86	pHE-iMac	Psmd8
1234	4.68573e-90	0.508052	1	0.955	7.65086e-86	pHE-iMac	Cox5b
1235	5.47396e-90	0.5805	0.997	0.837	8.93788e-86	pHE-iMac	Atp5g3
1236	8.4256e-90	0.529363	0.897	0.392	1.37573e-85	pHE-iMac	Lipa
1237	8.9096e-90	0.627781	0.949	0.619	1.45476e-85	pHE-iMac	Unc93b1
1238	1.98137e-89	0.717258	1	0.809	3.23518e-85	pHE-iMac	Hint1
1239	3.26884e-89	0.660668	0.989	0.744	5.33735e-85	pHE-iMac	Cycs
1240	1.47903e-88	1.8695	0.594	0.166	2.41496e-84	pHE-iMac	Spp1
1241	6.43037e-88	0.372538	0.763	0.236	1.04995e-83	pHE-iMac	Parp1
1242	2.10411e-87	0.677931	0.997	0.928	3.43559e-83	pHE-iMac	Pycard
1243	2.37862e-87	0.806588	0.9	0.412	3.8838e-83	pHE-iMac	S100a10
1244	2.69307e-87	0.622718	0.997	0.789	4.39725e-83	pHE-iMac	Eif4a1
1245	4.7261e-87	0.689815	0.983	0.571	7.71678e-83	pHE-iMac	Selenow
1246	2.38771e-86	0.622881	1	0.983	3.89866e-82	pHE-iMac	Vim
1247	3.01858e-86	0.458919	0.834	0.308	4.92874e-82	pHE-iMac	Socs3
1248	9.03118e-86	0.357264	0.82	0.291	1.47461e-81	pHE-iMac	Mrpl11
1249	1.18717e-85	0.548975	0.991	0.816	1.93842e-81	pHE-iMac	Ptpn18
1250	1.2118e-85	0.581761	0.994	0.731	1.97863e-81	pHE-iMac	Bax
1251	5.93718e-85	0.685496	0.994	0.989	9.69423e-81	pHE-iMac	Atp6v0c
1252	8.59876e-85	0.547905	0.986	0.754	1.40401e-80	pHE-iMac	Atp5o
1253	3.28251e-84	0.42538	0.78	0.289	5.35969e-80	pHE-iMac	Pgap2
1254	6.41526e-84	0.583445	0.994	0.836	1.04748e-79	pHE-iMac	Atp5b
1255	1.91613e-83	0.613088	0.911	0.424	3.12866e-79	pHE-iMac	Ifi204
1256	1.97023e-83	0.365358	0.52	0.112	3.21698e-79	pHE-iMac	Gpr137b
1257	2.9637e-83	0.680461	1	0.965	4.83914e-79	pHE-iMac	Ppia
1258	3.37456e-83	0.728104	0.951	0.718	5.50998e-79	pHE-iMac	Hexa
1259	3.98961e-83	0.484762	0.974	0.712	6.51424e-79	pHE-iMac	Bag1
1260	8.69041e-83	0.3521	0.709	0.216	1.41897e-78	pHE-iMac	Npc1
1261	9.11115e-83	0.646898	1	0.881	1.48767e-78	pHE-iMac	Ybx1
1262	1.86084e-82	0.48066	0.98	0.775	3.03838e-78	pHE-iMac	Gdi2
1263	5.44106e-82	0.532347	0.357	0.05	8.88415e-78	pHE-iMac	Apoc1
1264	1.3488e-81	0.531865	0.986	0.735	2.20233e-77	pHE-iMac	Psma4
1265	1.5116e-81	0.846783	0.96	0.751	2.46814e-77	pHE-iMac	Sod2
1266	2.75004e-81	0.537057	0.994	0.824	4.49026e-77	pHE-iMac	Psme1
1267	4.47473e-81	1.154	0.571	0.152	7.30634e-77	pHE-iMac	Ccl4
1268	5.5654e-81	0.417052	0.754	0.272	9.08718e-77	pHE-iMac	Uap1l1
1269	1.01e-80	0.531288	0.994	0.883	1.64914e-76	pHE-iMac	Uqcrq
1270	1.20296e-80	0.478542	1	1	1.9642e-76	pHE-iMac	Actb
1271	2.53513e-80	0.459923	0.76	0.276	4.13937e-76	pHE-iMac	Bex3
1272	4.60288e-80	0.6461	0.991	0.794	7.51559e-76	pHE-iMac	Calr
1273	1.79069e-79	0.459976	1	0.993	2.92384e-75	pHE-iMac	Calm1
1274	5.29286e-79	0.440913	0.934	0.497	8.64219e-75	pHE-iMac	Slirp
1275	8.74142e-79	0.4439	1	0.999	1.4273e-74	pHE-iMac	Cox8a
1276	2.48075e-78	0.580023	0.997	0.858	4.05056e-74	pHE-iMac	Dbi
1277	3.54234e-77	0.773146	0.846	0.419	5.78394e-73	pHE-iMac	Cd300c2
1278	4.04221e-77	0.462386	0.986	0.791	6.60013e-73	pHE-iMac	Atp5k
1279	5.80232e-77	0.504098	0.997	0.918	9.47403e-73	pHE-iMac	Psma7
1280	6.02134e-77	0.513542	0.971	0.655	9.83164e-73	pHE-iMac	Ddx24
1281	6.05406e-77	0.45001	1	0.97	9.88507e-73	pHE-iMac	Cox6c
1282	2.43088e-76	0.390472	1	0.991	3.96913e-72	pHE-iMac	Elob
1283	4.53734e-76	0.526481	0.98	0.664	7.40857e-72	pHE-iMac	Ndufab1
1284	7.92573e-76	0.658564	0.723	0.299	1.29411e-71	pHE-iMac	Serpinb6a
1285	9.25715e-76	0.47797	1	0.925	1.51151e-71	pHE-iMac	Atp5j2
1286	1.44621e-75	0.549808	0.989	0.788	2.36137e-71	pHE-iMac	Erp29
1287	6.82301e-75	0.625247	0.963	0.62	1.11406e-70	pHE-iMac	Pdia6
1288	8.48841e-75	0.500387	0.931	0.632	1.38599e-70	pHE-iMac	Asah1
1289	1.30231e-74	0.472144	0.991	0.816	2.12641e-70	pHE-iMac	Psmb2
1290	1.7372e-74	0.511796	0.983	0.644	2.8365e-70	pHE-iMac	Jpt1
1291	2.95944e-74	0.522248	0.994	0.882	4.83217e-70	pHE-iMac	Ndufa4
1292	3.48322e-74	0.499637	0.923	0.557	5.6874e-70	pHE-iMac	Rilpl2
1293	4.15054e-74	0.449799	0.986	0.654	6.77701e-70	pHE-iMac	Mrps24
1294	5.63578e-74	0.352511	0.814	0.32	9.2021e-70	pHE-iMac	Ptpmt1
1295	8.64815e-74	0.596882	0.971	0.833	1.41207e-69	pHE-iMac	Anxa5
1296	5.79694e-73	0.403467	0.766	0.297	9.46525e-69	pHE-iMac	Aplp2
1297	8.16395e-73	0.363158	0.789	0.302	1.33301e-68	pHE-iMac	Twf1
1298	2.64001e-72	0.448626	0.997	0.945	4.31061e-68	pHE-iMac	Atox1
1299	2.97793e-72	0.386106	1	0.988	4.86236e-68	pHE-iMac	Atp5l
1300	4.79335e-72	0.483088	0.994	0.843	7.82658e-68	pHE-iMac	Abracl
1301	1.23966e-71	0.526132	1	0.998	2.02412e-67	pHE-iMac	Rps23
1302	1.34945e-71	0.472121	0.937	0.557	2.20339e-67	pHE-iMac	Sh3bgrl
1303	2.66254e-71	0.392211	0.911	0.439	4.3474e-67	pHE-iMac	Sdha
1304	2.83118e-71	0.726594	1	0.89	4.62275e-67	pHE-iMac	Lgals1
1305	2.96162e-71	0.427258	0.96	0.539	4.83574e-67	pHE-iMac	Ndufa5
1306	3.19123e-71	0.503822	0.997	0.794	5.21064e-67	pHE-iMac	Atp5a1
1307	3.4085e-71	0.598071	1	1	5.56539e-67	pHE-iMac	Ftl1
1308	3.65028e-71	0.538578	0.98	0.806	5.96017e-67	pHE-iMac	Rrbp1
1309	4.79161e-71	0.516017	1	0.997	7.82374e-67	pHE-iMac	Eef1a1
1310	5.94532e-71	0.406108	0.917	0.467	9.70752e-67	pHE-iMac	M6pr
1311	7.31077e-71	0.35993	0.726	0.254	1.1937e-66	pHE-iMac	Znfx1
1312	4.71895e-70	0.439943	1	0.948	7.70511e-66	pHE-iMac	Cox7a2
1313	4.76497e-70	0.420411	0.997	0.841	7.78024e-66	pHE-iMac	Ndufs5
1314	5.133e-70	0.413085	0.937	0.468	8.38117e-66	pHE-iMac	Mrpl23
1315	8.9002e-70	0.546294	1	0.826	1.45322e-65	pHE-iMac	Rps27l
1316	9.99683e-70	0.477745	0.866	0.388	1.63228e-65	pHE-iMac	Sdf2l1
1317	1.15792e-69	0.391433	0.9	0.432	1.89066e-65	pHE-iMac	Gusb
1318	1.67719e-69	0.430727	0.989	0.767	2.73851e-65	pHE-iMac	Tomm6
1319	6.35256e-69	0.403131	0.686	0.245	1.03725e-64	pHE-iMac	Gm21188
1320	2.26328e-68	0.472017	0.969	0.653	3.69548e-64	pHE-iMac	Eif5b
1321	4.86471e-68	0.975387	0.637	0.242	7.9431e-64	pHE-iMac	Ckb
1322	6.18145e-68	0.67427	0.954	0.573	1.00931e-63	pHE-iMac	Ranbp1
1323	6.41826e-68	0.393058	0.9	0.454	1.04797e-63	pHE-iMac	Hprt
1324	6.87913e-68	0.649773	0.96	0.662	1.12322e-63	pHE-iMac	Zeb2
1325	7.48288e-68	0.499575	0.911	0.41	1.22181e-63	pHE-iMac	Ahnak
1326	1.08274e-67	0.459138	1	0.999	1.7679e-63	pHE-iMac	Rps29
1327	1.15268e-67	0.409638	0.834	0.346	1.8821e-63	pHE-iMac	Oasl2
1328	3.71882e-67	0.509174	0.983	0.937	6.07209e-63	pHE-iMac	Aprt
1329	5.4266e-67	0.554465	0.989	0.797	8.86055e-63	pHE-iMac	H2afy
1330	8.30773e-67	0.409449	0.894	0.431	1.35649e-62	pHE-iMac	Lrrc59
1331	9.80152e-67	0.723381	1	0.872	1.60039e-62	pHE-iMac	Ptma
1332	1.85142e-66	0.380023	0.754	0.297	3.023e-62	pHE-iMac	Fcgr2b
1333	2.15317e-66	0.711616	0.954	0.602	3.5157e-62	pHE-iMac	Tuba1b
1334	4.46634e-66	0.436785	0.846	0.382	7.29264e-62	pHE-iMac	Slc15a3
1335	5.87102e-66	0.416705	0.52	0.135	9.5862e-62	pHE-iMac	Ifit3
1336	6.41884e-66	0.49268	1	1	1.04807e-61	pHE-iMac	Rpl19
1337	8.76391e-66	0.386105	0.851	0.365	1.43097e-61	pHE-iMac	Hspa9
1338	9.41276e-66	0.410313	0.931	0.541	1.53692e-61	pHE-iMac	Cyc1
1339	1.01005e-65	0.493964	0.86	0.426	1.64922e-61	pHE-iMac	Hpf1
1340	1.04168e-65	0.437786	0.914	0.528	1.70086e-61	pHE-iMac	BC005537
1341	1.30114e-65	0.593447	0.986	0.685	2.1245e-61	pHE-iMac	Mif
1342	2.63802e-65	0.504516	0.903	0.518	4.30736e-61	pHE-iMac	Rnf213
1343	5.92516e-65	0.433455	0.989	0.822	9.6746e-61	pHE-iMac	Snx3
1344	1.39333e-64	0.35755	0.846	0.383	2.27503e-60	pHE-iMac	Tcirg1
1345	1.45442e-64	0.415453	0.991	0.907	2.37477e-60	pHE-iMac	Tmem14c
1346	2.12502e-64	0.496158	0.989	0.846	3.46973e-60	pHE-iMac	Dynll1
1347	2.35207e-64	0.387323	0.86	0.413	3.84046e-60	pHE-iMac	2024-03-05
1348	3.59051e-64	0.458104	0.9	0.474	5.86259e-60	pHE-iMac	Rap2b
1349	4.47043e-64	0.347831	0.88	0.422	7.29932e-60	pHE-iMac	Timm17a
1350	4.66847e-64	0.426859	0.943	0.473	7.62268e-60	pHE-iMac	Nudc
1351	1.43311e-63	0.433576	0.951	0.558	2.33999e-59	pHE-iMac	Phb2
1352	1.82106e-63	0.390002	0.889	0.425	2.97343e-59	pHE-iMac	Mrpl12
1353	2.07076e-63	0.37204	0.909	0.435	3.38113e-59	pHE-iMac	Atp1a1
1354	2.92635e-63	0.468394	1	0.967	4.77815e-59	pHE-iMac	Rack1
1355	3.35011e-63	0.440479	1	0.975	5.47005e-59	pHE-iMac	Btf3
1356	3.86651e-63	0.408826	0.991	0.804	6.31323e-59	pHE-iMac	Arhgdia
1357	4.37254e-63	0.405218	0.989	0.821	7.13948e-59	pHE-iMac	Psmb4
1358	6.6588e-63	0.355291	0.891	0.411	1.08725e-58	pHE-iMac	Mrpl42
1359	7.47073e-63	0.475474	0.991	0.732	1.21982e-58	pHE-iMac	Park7
1360	9.35558e-63	0.4159	0.557	0.172	1.52758e-58	pHE-iMac	Phgdh
1361	1.03108e-62	0.413078	0.994	0.856	1.68354e-58	pHE-iMac	Atp5md
1362	1.28965e-62	0.444936	0.983	0.74	2.10574e-58	pHE-iMac	Psma5
1363	1.53664e-62	0.425033	0.989	0.805	2.50903e-58	pHE-iMac	Ciao2a
1364	4.12388e-62	0.451997	1	0.995	6.73347e-58	pHE-iMac	mt-Cytb
1365	6.054e-62	0.618731	0.929	0.536	9.88497e-58	pHE-iMac	Mt1
1366	7.18699e-62	0.353508	0.874	0.403	1.17349e-57	pHE-iMac	Rras
1367	7.99115e-62	0.496487	0.994	0.725	1.3048e-57	pHE-iMac	Eif3a
1368	8.30748e-62	0.38316	1	0.944	1.35645e-57	pHE-iMac	Ndufb9
1369	9.96422e-62	0.869589	1	1	1.62696e-57	pHE-iMac	Fth1
1370	1.27244e-61	0.578986	1	0.792	2.07763e-57	pHE-iMac	Hspa5
1371	1.56827e-61	0.453867	1	0.994	2.56067e-57	pHE-iMac	Rplp2
1372	1.80142e-61	0.368765	0.866	0.43	2.94136e-57	pHE-iMac	Lrrc25
1373	2.44381e-61	0.390912	0.991	0.943	3.99026e-57	pHE-iMac	Nedd8
1374	2.62934e-61	0.442971	0.989	0.784	4.29318e-57	pHE-iMac	Psma3
1375	6.17484e-61	0.59169	1	0.877	1.00823e-56	pHE-iMac	Rpl3
1376	6.75396e-61	0.530973	1	0.839	1.10279e-56	pHE-iMac	Hsp90b1
1377	7.62346e-61	0.34807	0.886	0.433	1.24476e-56	pHE-iMac	Ndufs3
1378	1.03023e-60	0.465072	1	0.988	1.68217e-56	pHE-iMac	Rps28
1379	1.24048e-60	0.399013	0.994	0.823	2.02546e-56	pHE-iMac	Atp5mpl
1380	1.28484e-60	0.381944	1	0.937	2.09789e-56	pHE-iMac	Atp5d
1381	2.23182e-60	0.396352	0.863	0.458	3.64411e-56	pHE-iMac	Atp6v1c1
1382	3.09594e-60	0.612702	1	0.961	5.05504e-56	pHE-iMac	Rps2
1383	1.5305e-59	0.387634	1	0.847	2.499e-55	pHE-iMac	Atp5c1
1384	1.83952e-59	0.389843	0.971	0.625	3.00357e-55	pHE-iMac	Rwdd1
1385	1.68816e-58	0.480671	0.991	0.632	2.75643e-54	pHE-iMac	Nme1
1386	1.80634e-58	0.413599	0.96	0.584	2.9494e-54	pHE-iMac	Cacybp
1387	2.35723e-58	0.389108	0.943	0.567	3.84888e-54	pHE-iMac	Hmox2
1388	2.88978e-58	0.378845	0.84	0.405	4.71844e-54	pHE-iMac	Eif1a
1389	4.53352e-58	0.358685	0.951	0.577	7.40234e-54	pHE-iMac	Ywhaq
1390	4.58969e-58	0.371574	0.769	0.339	7.49404e-54	pHE-iMac	Gnpda1
1391	5.06989e-58	0.357354	0.914	0.485	8.27811e-54	pHE-iMac	Otulin
1392	5.88635e-58	0.545472	0.94	0.629	9.61123e-54	pHE-iMac	Stat1
1393	7.84668e-58	0.509476	0.986	0.908	1.28121e-53	pHE-iMac	Fyb
1394	9.46056e-58	0.382208	0.986	0.64	1.54472e-53	pHE-iMac	Eif3i
1395	1.09344e-57	0.387435	0.957	0.574	1.78536e-53	pHE-iMac	Uqcc2
1396	1.42551e-57	0.373477	0.931	0.559	2.32757e-53	pHE-iMac	Elof1
1397	1.82548e-57	0.432693	1	0.965	2.98064e-53	pHE-iMac	Rpl7a
1398	2.88366e-57	0.35211	0.994	0.916	4.70844e-53	pHE-iMac	Vdac2
1399	5.2996e-57	0.404722	0.949	0.544	8.65318e-53	pHE-iMac	St13
1400	5.50849e-57	0.355001	0.36	0.073	8.99426e-53	pHE-iMac	Ccr2
1401	6.10165e-57	0.460517	0.986	0.68	9.96277e-53	pHE-iMac	Eef1g
1402	9.60465e-57	0.490087	0.997	0.888	1.56825e-52	pHE-iMac	Rbm3
1403	1.50602e-56	0.390056	0.997	0.896	2.45903e-52	pHE-iMac	Uqcrb
1404	2.21944e-56	0.510412	0.783	0.356	3.6239e-52	pHE-iMac	Fos
1405	4.84345e-56	0.392441	0.991	0.89	7.90838e-52	pHE-iMac	Psmb5
1406	5.30903e-56	0.389733	1	0.906	8.66858e-52	pHE-iMac	Uqcr10
1407	5.42522e-56	0.385144	0.983	0.662	8.85829e-52	pHE-iMac	Rtraf
1408	1.29458e-55	0.360451	0.997	0.943	2.11379e-51	pHE-iMac	Edf1
1409	1.35916e-55	0.373957	0.951	0.6	2.21924e-51	pHE-iMac	Xrn2
1410	1.6828e-55	0.363949	0.934	0.542	2.74768e-51	pHE-iMac	Glmp
1411	1.97999e-55	0.38112	0.98	0.722	3.23293e-51	pHE-iMac	Ndufb5
1412	2.93957e-55	0.388927	0.957	0.616	4.79972e-51	pHE-iMac	Bola2
1413	2.96895e-55	0.352669	0.963	0.684	4.8477e-51	pHE-iMac	Trappc2l
1414	3.98312e-55	0.439768	0.931	0.608	6.50364e-51	pHE-iMac	Qk
1415	1.07421e-54	0.368191	0.986	0.784	1.75397e-50	pHE-iMac	Sdhb
1416	1.14439e-54	0.374296	0.9	0.55	1.86855e-50	pHE-iMac	Atp6v1b2
1417	1.68855e-54	0.406251	0.926	0.643	2.75707e-50	pHE-iMac	Rnpep
1418	2.12977e-54	0.46386	1	0.961	3.47749e-50	pHE-iMac	Rpl22
1419	2.70663e-54	0.363984	0.997	0.873	4.41939e-50	pHE-iMac	Eif3k
1420	6.94022e-54	0.405087	0.949	0.658	1.1332e-49	pHE-iMac	Snx6
1421	9.88765e-54	0.444767	1	0.93	1.61446e-49	pHE-iMac	Rpl36al
1422	1.21137e-53	0.358012	0.954	0.575	1.97792e-49	pHE-iMac	Nt5c
1423	1.67562e-53	0.464934	1	0.994	2.73595e-49	pHE-iMac	Rpl11
1424	2.55658e-53	0.449596	1	0.991	4.17439e-49	pHE-iMac	Rps5
1425	4.76251e-53	0.411786	0.98	0.766	7.77622e-49	pHE-iMac	Eif2s2
1426	8.29359e-53	0.387834	0.991	0.818	1.35418e-48	pHE-iMac	Uqcr11
1427	8.54865e-53	0.41599	0.977	0.742	1.39582e-48	pHE-iMac	Snrpb
1428	9.14165e-53	0.357649	0.92	0.542	1.49265e-48	pHE-iMac	Ndufa12
1429	9.24489e-53	0.359123	0.911	0.518	1.50951e-48	pHE-iMac	Psmd7
1430	9.68937e-53	0.376861	0.923	0.52	1.58208e-48	pHE-iMac	Tcp1
1431	1.13873e-52	0.633927	0.98	0.708	1.85932e-48	pHE-iMac	Tubb5
1432	1.31127e-52	0.392025	0.963	0.648	2.14104e-48	pHE-iMac	Timm23
1433	1.83879e-52	0.35022	0.991	0.985	3.00237e-48	pHE-iMac	Atp6v0b
1434	3.1942e-52	0.501999	0.934	0.59	5.21549e-48	pHE-iMac	Mpeg1
1435	5.37489e-52	0.561613	0.977	0.959	8.77611e-48	pHE-iMac	Plin2
1436	5.55187e-52	0.418604	1	0.859	9.0651e-48	pHE-iMac	Atp5g2
1437	5.82224e-52	0.38624	0.96	0.708	9.50656e-48	pHE-iMac	Canx
1438	9.14551e-52	0.461092	1	0.986	1.49328e-47	pHE-iMac	Rpl21
1439	9.47614e-52	0.393906	0.934	0.648	1.54726e-47	pHE-iMac	Acaa1a
1440	1.32876e-51	0.387567	0.811	0.393	2.16961e-47	pHE-iMac	Zbp1
1441	1.36169e-51	0.371381	0.983	0.778	2.22337e-47	pHE-iMac	Vps29
1442	1.45475e-51	0.450449	1	0.935	2.37532e-47	pHE-iMac	mt-Nd2
1443	1.50534e-51	0.378566	1	0.999	2.45792e-47	pHE-iMac	Rps16
1444	2.22083e-51	0.455965	1	0.996	3.62617e-47	pHE-iMac	Rpl27a
1445	6.0937e-51	0.398406	0.994	0.855	9.94979e-47	pHE-iMac	Eef2
1446	7.06494e-51	0.40971	0.84	0.428	1.15356e-46	pHE-iMac	Nasp
1447	7.43177e-51	0.351869	0.98	0.725	1.21346e-46	pHE-iMac	Mrps14
1448	1.05628e-50	0.379263	0.949	0.611	1.7247e-46	pHE-iMac	Cct8
1449	1.17474e-50	0.395742	0.994	0.923	1.91811e-46	pHE-iMac	Sec61g
1450	1.64668e-50	0.442293	0.986	0.691	2.6887e-46	pHE-iMac	Krtcap2
1451	1.90876e-50	0.432796	0.997	0.877	3.11662e-46	pHE-iMac	Rpl4
1452	2.44667e-50	0.477562	0.957	0.595	3.99493e-46	pHE-iMac	Nap1l1
1453	2.61118e-50	0.384229	0.857	0.485	4.26353e-46	pHE-iMac	Dtnbp1
1454	2.9352e-50	0.404121	0.969	0.583	4.79259e-46	pHE-iMac	Ppp1r14b
1455	3.08141e-50	0.451098	1	0.998	5.03132e-46	pHE-iMac	Rps20
1456	3.96207e-50	0.356377	0.951	0.681	6.46926e-46	pHE-iMac	Vdac3
1457	4.14685e-50	0.373302	1	0.865	6.77098e-46	pHE-iMac	Ppib
1458	4.47577e-50	0.391774	1	0.914	7.30803e-46	pHE-iMac	Ucp2
1459	5.82459e-50	0.414349	1	0.986	9.51039e-46	pHE-iMac	Rpl6
1460	6.12722e-50	0.442913	0.846	0.442	1.00045e-45	pHE-iMac	Hmox1
1461	6.74024e-50	0.462112	0.96	0.669	1.10055e-45	pHE-iMac	Hnrnpab
1462	8.22426e-50	0.463515	0.923	0.559	1.34286e-45	pHE-iMac	Dek
1463	1.63717e-49	0.438843	0.92	0.521	2.67317e-45	pHE-iMac	Hspd1
1464	2.17172e-49	0.490206	0.911	0.672	3.54599e-45	pHE-iMac	Sirpa
1465	5.13886e-49	0.412291	0.731	0.321	8.39073e-45	pHE-iMac	Ybx3
1466	5.38155e-49	0.380042	1	0.998	8.78699e-45	pHE-iMac	Rps19
1467	6.44547e-49	0.463036	1	0.985	1.05242e-44	pHE-iMac	Rps26
1468	7.06206e-49	0.357316	0.989	0.782	1.15309e-44	pHE-iMac	Bsg
1469	8.35425e-49	0.381682	0.991	0.688	1.36408e-44	pHE-iMac	Snrpd2
1470	8.63592e-49	0.402618	1	0.999	1.41007e-44	pHE-iMac	Rps13
1471	1.06362e-48	0.475603	0.994	0.771	1.73667e-44	pHE-iMac	Hsp90aa1
1472	1.27338e-48	0.430956	0.969	0.625	2.07917e-44	pHE-iMac	Snrpd1
1473	2.36916e-48	0.410361	1	0.995	3.86836e-44	pHE-iMac	Rpl35a
1474	2.67068e-48	0.672059	0.989	0.951	4.36069e-44	pHE-iMac	Lyz2
1475	4.60959e-48	0.349192	0.891	0.469	7.52654e-44	pHE-iMac	Nhp2
1476	5.23253e-48	0.411488	0.969	0.596	8.54368e-44	pHE-iMac	Snrpf
1477	7.61984e-48	0.359043	0.977	0.811	1.24417e-43	pHE-iMac	Mrpl20
1478	1.01863e-47	0.38122	0.997	0.996	1.66321e-43	pHE-iMac	Rpl10
1479	1.1097e-47	0.364455	0.969	0.698	1.81192e-43	pHE-iMac	Ap2m1
1480	1.65393e-47	0.487912	0.963	0.79	2.70053e-43	pHE-iMac	Rnh1
1481	1.93791e-47	0.36189	0.989	0.883	3.16421e-43	pHE-iMac	Psme2
1482	5.16701e-47	0.533842	0.997	0.79	8.43669e-43	pHE-iMac	Npm1
1483	6.55979e-47	0.454098	0.974	0.714	1.07108e-42	pHE-iMac	Srsf3
1484	6.79026e-47	0.523311	0.974	0.748	1.10871e-42	pHE-iMac	Ran
1485	1.69056e-46	0.358081	0.974	0.679	2.76035e-42	pHE-iMac	Mrpl51
1486	2.77578e-46	0.437598	0.977	0.824	4.53229e-42	pHE-iMac	Eif4g2
1487	5.53616e-46	0.386726	0.997	0.831	9.03944e-42	pHE-iMac	Pdia3
1488	6.1768e-46	0.447035	1	0.92	1.00855e-41	pHE-iMac	mt-Nd1
1489	7.88321e-46	0.443332	1	0.943	1.28717e-41	pHE-iMac	Rpl10a
1490	8.75014e-46	0.371405	1	0.932	1.42872e-41	pHE-iMac	Rap1b
1491	1.11039e-45	0.353387	0.994	0.831	1.81305e-41	pHE-iMac	Eif3c
1492	1.12915e-45	0.376204	0.994	0.746	1.84367e-41	pHE-iMac	Tomm20
1493	1.18705e-45	0.483811	0.991	0.964	1.93822e-41	pHE-iMac	Bri3
1494	1.21057e-45	0.349667	0.9	0.518	1.97661e-41	pHE-iMac	Pebp1
1495	1.32844e-45	0.364587	1	0.94	2.16907e-41	pHE-iMac	Actr3
1496	1.60068e-45	0.384327	1	0.998	2.61359e-41	pHE-iMac	Rps15a
1497	1.69608e-45	0.363304	0.86	0.465	2.76936e-41	pHE-iMac	Cd38
1498	2.76894e-45	0.863969	0.914	0.708	4.52112e-41	pHE-iMac	Saa3
1499	3.56367e-45	0.418138	1	0.931	5.81877e-41	pHE-iMac	Eef1b2
1500	3.69335e-45	0.533348	0.983	0.713	6.03051e-41	pHE-iMac	Ncl
1501	4.12892e-45	0.445633	0.96	0.632	6.7417e-41	pHE-iMac	Manf
1502	5.01993e-45	0.377668	1	0.988	8.19654e-41	pHE-iMac	Rps21
1503	7.02642e-45	0.376731	0.957	0.667	1.14727e-40	pHE-iMac	Ptges3
1504	8.75454e-45	0.359368	0.98	0.844	1.42944e-40	pHE-iMac	Ywhae
1505	1.27619e-44	0.429212	1	0.985	2.08377e-40	pHE-iMac	Rpl8
1506	1.43276e-44	0.3651	0.529	0.198	2.3394e-40	pHE-iMac	Sgk1
1507	1.71419e-44	0.355714	0.946	0.724	2.79893e-40	pHE-iMac	Rtn4
1508	2.78835e-44	0.411317	1	0.939	4.55281e-40	pHE-iMac	Rps17
1509	6.1759e-44	0.369321	0.729	0.362	1.0084e-39	pHE-iMac	Hat1
1510	7.82706e-44	0.455466	0.937	0.773	1.278e-39	pHE-iMac	Blvrb
1511	1.77884e-43	0.358252	0.983	0.666	2.90449e-39	pHE-iMac	Eef1d
1512	2.50581e-43	0.353844	0.914	0.665	4.09149e-39	pHE-iMac	Cyfip1
1513	2.56296e-43	0.419996	0.863	0.459	4.18481e-39	pHE-iMac	Pcna
1514	3.16991e-43	0.37893	1	0.997	5.17583e-39	pHE-iMac	Rpl26
1515	4.80265e-43	0.351813	0.98	0.755	7.84176e-39	pHE-iMac	Vcp
1516	1.86624e-42	0.395867	1	0.993	3.0472e-38	pHE-iMac	Rpsa
1517	6.64069e-42	0.356685	0.966	0.947	1.08429e-37	pHE-iMac	Lst1
1518	2.35448e-41	0.403217	0.834	0.492	3.8444e-37	pHE-iMac	Gns
1519	3.38697e-41	0.349379	1	0.998	5.53025e-37	pHE-iMac	Rps11
1520	5.24808e-41	0.370215	0.857	0.484	8.56906e-37	pHE-iMac	Gmnn
1521	5.42468e-41	0.377171	1	0.995	8.85741e-37	pHE-iMac	Rpl18
1522	6.1586e-41	0.455035	0.997	0.954	1.00558e-36	pHE-iMac	Hsp90ab1
1523	9.12658e-41	0.371014	0.869	0.518	1.49019e-36	pHE-iMac	Nt5dc2
1524	9.72768e-41	0.425524	0.997	0.82	1.58834e-36	pHE-iMac	Hnrnpa3
1525	1.29568e-40	0.444211	0.974	0.698	2.11558e-36	pHE-iMac	Set
1526	1.58125e-40	0.350949	0.906	0.563	2.58187e-36	pHE-iMac	Tpp1
1527	1.86016e-40	0.423402	1	0.933	3.03727e-36	pHE-iMac	Eif5a
1528	1.86395e-39	0.350405	0.794	0.445	3.04345e-35	pHE-iMac	Lsm2
1529	2.60675e-39	0.394983	0.874	0.544	4.25631e-35	pHE-iMac	Irf7
1530	3.37892e-39	0.404314	0.974	0.911	5.5171e-35	pHE-iMac	Sdcbp
1531	4.16102e-39	0.399105	0.863	0.515	6.79411e-35	pHE-iMac	Slfn5
1532	5.5517e-39	0.364575	1	0.979	9.06482e-35	pHE-iMac	Rpl36
1533	5.19489e-38	0.370438	0.994	0.902	8.48222e-34	pHE-iMac	Atpif1
1534	6.94198e-38	0.355716	1	0.756	1.13349e-33	pHE-iMac	Serbp1
1535	3.07944e-37	0.463965	0.983	0.809	5.02811e-33	pHE-iMac	Anp32b
1536	1.6152e-36	0.548298	0.891	0.604	2.6373e-32	pHE-iMac	Isg15
1537	1.65374e-36	0.35523	1	0.965	2.70023e-32	pHE-iMac	Rps6
1538	2.60422e-36	0.36354	1	0.998	4.25217e-32	pHE-iMac	Rpl13
1539	5.68595e-36	0.374984	0.997	0.983	9.28402e-32	pHE-iMac	Rpl15
1540	7.79998e-36	0.375338	1	0.997	1.27358e-31	pHE-iMac	Rps18
1541	8.53274e-36	0.361395	1	0.991	1.39323e-31	pHE-iMac	Rps3a1
1542	1.17749e-35	0.369636	0.92	0.58	1.92261e-31	pHE-iMac	Srsf7
1543	5.47665e-35	0.3593	0.966	0.841	8.94227e-31	pHE-iMac	Cebpb
1544	1.14453e-34	0.359278	0.92	0.779	1.86879e-30	pHE-iMac	Atp6v1a
1545	1.17425e-34	0.396589	0.946	0.686	1.91731e-30	pHE-iMac	Ube2s
1546	6.49347e-33	0.562945	0.651	0.309	1.06025e-28	pHE-iMac	Ccl2
1547	7.43566e-33	0.351188	1	0.995	1.21409e-28	pHE-iMac	H2-D1
1548	1.99244e-31	0.390281	0.831	0.537	3.25326e-27	pHE-iMac	Fcgr4
1549	2.2887e-31	0.382998	0.611	0.305	3.737e-27	pHE-iMac	Cdkn1a
1550	5.51662e-30	0.362113	0.58	0.279	9.00754e-26	pHE-iMac	Abca1
1551	5.91179e-30	0.402673	0.786	0.501	9.65278e-26	pHE-iMac	Napsa
1552	3.98882e-29	0.603014	0.709	0.429	6.51295e-25	pHE-iMac	Pclaf
1553	1.76912e-26	0.394664	0.966	0.754	2.88861e-22	pHE-iMac	Atp1b3
1554	1.07894e-25	0.359524	0.974	0.933	1.76169e-21	pHE-iMac	Capg
1555	7.90976e-25	0.694024	0.866	0.726	1.2915e-20	pHE-iMac	Apoc2
1556	2.3112e-24	0.352778	0.869	0.61	3.77373e-20	pHE-iMac	Hif1a
1557	5.241e-16	0.422632	0.966	0.942	8.55751e-12	pHE-iMac	Lgals3
1558	9.35684e-12	0.428153	0.997	0.999	1.52778e-07	pHE-iMac	Ctsd
1559	5.95306e-10	0.534559	0.411	0.264	9.72015e-06	pHE-iMac	Thbs1
1560	1.79694e-154	1.34967	1	0.952	2.93404e-150	pHE-iMyep2	Hmgb2
1561	5.47668e-154	0.89091	0.853	0.192	8.94233e-150	pHE-iMyep2	Fcnb
1562	3.5365e-148	1.41068	1	0.714	5.7744e-144	pHE-iMyep2	Hmgn2
1563	6.67083e-142	0.542689	0.763	0.147	1.08921e-137	pHE-iMyep2	Rgcc
1564	2.55183e-137	0.417598	0.75	0.14	4.16663e-133	pHE-iMyep2	Sgo2a
1565	4.42253e-133	1.0552	0.61	0.099	7.2211e-129	pHE-iMyep2	Ms4a3
1566	3.50644e-130	1.02243	0.993	0.427	5.72532e-126	pHE-iMyep2	Cebpe
1567	4.02026e-128	0.742081	0.867	0.231	6.56427e-124	pHE-iMyep2	Nusap1
1568	2.71391e-126	0.701881	0.94	0.302	4.43127e-122	pHE-iMyep2	Cdk1
1569	1.7952e-121	0.67527	0.74	0.167	2.93121e-117	pHE-iMyep2	Hist1h3c
1570	6.68047e-121	0.422872	0.793	0.172	1.09079e-116	pHE-iMyep2	Ckap2l
1571	1.0377e-119	0.797859	0.987	0.692	1.69436e-115	pHE-iMyep2	Tuba4a
1572	1.27483e-118	0.453667	0.783	0.179	2.08154e-114	pHE-iMyep2	Plk1
1573	8.98955e-118	0.485067	0.907	0.266	1.46781e-113	pHE-iMyep2	Tacc3
1574	1.83714e-117	0.337016	0.687	0.131	2.99969e-113	pHE-iMyep2	Ndc80
1575	1.09257e-116	0.650577	0.927	0.287	1.78395e-112	pHE-iMyep2	Tpx2
1576	3.7977e-113	0.724794	0.837	0.237	6.20088e-109	pHE-iMyep2	Prc1
1577	8.5757e-113	0.411861	0.84	0.212	1.40024e-108	pHE-iMyep2	Kif15
1578	1.76583e-112	0.685892	0.967	0.347	2.88324e-108	pHE-iMyep2	Cdca8
1579	1.81958e-112	0.669717	0.977	0.359	2.971e-108	pHE-iMyep2	Smc2
1580	4.30391e-112	1.02486	0.963	0.409	7.02743e-108	pHE-iMyep2	Ube2c
1581	9.45965e-112	0.397444	0.73	0.155	1.54457e-107	pHE-iMyep2	Ffar2
1582	3.04208e-111	0.45455	0.743	0.168	4.9671e-107	pHE-iMyep2	Cdc20
1583	1.41136e-110	0.828046	0.987	0.43	2.30446e-106	pHE-iMyep2	Mki67
1584	4.40818e-110	0.287536	0.663	0.126	7.19768e-106	pHE-iMyep2	Neil3
1585	2.07944e-109	0.588512	0.877	0.26	3.3953e-105	pHE-iMyep2	Hmmr
1586	1.05097e-108	0.773491	0.983	0.492	1.71602e-104	pHE-iMyep2	Smc4
1587	7.12659e-108	0.533269	0.87	0.246	1.16363e-103	pHE-iMyep2	Cenpe
1588	1.66905e-106	0.512287	1	1	2.72522e-102	pHE-iMyep2	Arhgdib
1589	3.87634e-105	0.559997	0.83	0.239	6.32929e-101	pHE-iMyep2	Cdkn3
1590	3.8798e-105	0.547722	0.813	0.227	6.33493e-101	pHE-iMyep2	Rrm2
1591	1.53644e-103	0.628781	0.89	0.311	2.50869e-99	pHE-iMyep2	H2afx
1592	4.41698e-99	0.338962	0.653	0.139	7.21205e-95	pHE-iMyep2	Aurka
1593	9.51417e-99	0.313615	0.68	0.15	1.55347e-94	pHE-iMyep2	Nuf2
1594	1.13382e-98	0.430176	0.86	0.244	1.85131e-94	pHE-iMyep2	Ccna2
1595	7.08875e-98	0.434483	0.853	0.269	1.15745e-93	pHE-iMyep2	Gca
1596	1.18816e-97	0.279452	0.643	0.132	1.94003e-93	pHE-iMyep2	Kif2c
1597	3.26286e-97	0.676581	0.99	0.412	5.3276e-93	pHE-iMyep2	Birc5
1598	3.52487e-97	0.409357	0.817	0.22	5.75541e-93	pHE-iMyep2	Kif11
1599	1.46317e-96	0.67598	0.953	0.383	2.38906e-92	pHE-iMyep2	Cenpa
1600	1.18943e-95	0.464362	0.81	0.233	1.9421e-91	pHE-iMyep2	Ccnb1
1601	1.99282e-94	0.865744	0.94	0.411	3.25387e-90	pHE-iMyep2	Top2a
1602	4.53759e-94	0.379924	0.813	0.226	7.40898e-90	pHE-iMyep2	Knl1
1603	6.64053e-94	0.521537	0.94	0.36	1.08427e-89	pHE-iMyep2	Clec12a
1604	1.0791e-93	0.325543	0.743	0.194	1.76196e-89	pHE-iMyep2	Arhgap19
1605	1.5388e-93	1.88853	0.903	0.404	2.51255e-89	pHE-iMyep2	Prtn3
1606	5.43808e-93	0.375864	0.843	0.244	8.8793e-89	pHE-iMyep2	Dlgap5
1607	7.01706e-92	0.361343	0.76	0.203	1.14574e-87	pHE-iMyep2	Syne2
1608	1.24324e-90	0.272604	0.607	0.128	2.02996e-86	pHE-iMyep2	Kif20a
1609	2.25467e-90	0.320388	0.65	0.146	3.68143e-86	pHE-iMyep2	Esco2
1610	4.08757e-90	0.654379	0.973	0.405	6.67419e-86	pHE-iMyep2	Pclaf
1611	6.79543e-90	0.334262	0.74	0.191	1.10956e-85	pHE-iMyep2	Spc25
1612	2.17236e-88	0.479196	0.917	0.327	3.54702e-84	pHE-iMyep2	Cdca3
1613	4.9878e-88	0.408284	0.69	0.171	8.14408e-84	pHE-iMyep2	Inhba
1614	1.32136e-87	0.274963	0.693	0.169	2.15752e-83	pHE-iMyep2	Anln
1615	4.79452e-87	0.270289	0.667	0.156	7.8285e-83	pHE-iMyep2	Kif4
1616	3.85661e-85	0.25119	0.573	0.12	6.29708e-81	pHE-iMyep2	Ccnf
1617	1.10654e-84	0.622941	0.94	0.405	1.80676e-80	pHE-iMyep2	Rflnb
1618	4.81465e-84	0.661986	0.983	0.636	7.86137e-80	pHE-iMyep2	Tubb4b
1619	6.61446e-84	0.266398	0.65	0.154	1.08001e-79	pHE-iMyep2	Stk26
1620	1.62242e-82	0.509021	0.943	0.421	2.64909e-78	pHE-iMyep2	Clec5a
1621	8.58478e-82	0.38249	0.623	0.152	1.40172e-77	pHE-iMyep2	Hist1h2ab
1622	2.49289e-81	0.518994	0.813	0.291	4.07039e-77	pHE-iMyep2	Hist1h4d
1623	2.60993e-81	0.579164	0.907	0.415	4.26149e-77	pHE-iMyep2	Lta4h
1624	4.11794e-81	0.688302	0.993	0.617	6.72377e-77	pHE-iMyep2	Ckap4
1625	5.02387e-80	0.535145	0.993	0.605	8.20298e-76	pHE-iMyep2	H2afv
1626	2.0065e-79	0.590539	0.953	0.56	3.27622e-75	pHE-iMyep2	Pgp
1627	2.61883e-79	0.419901	0.837	0.285	4.27603e-75	pHE-iMyep2	Ccdc34
1628	4.96847e-78	0.314502	0.763	0.224	8.11251e-74	pHE-iMyep2	Racgap1
1629	2.11135e-77	0.671599	0.98	0.606	3.44742e-73	pHE-iMyep2	Tuba1b
1630	8.66549e-77	1.20166	0.993	0.735	1.4149e-72	pHE-iMyep2	Camp
1631	2.17714e-76	0.443232	0.897	0.38	3.55484e-72	pHE-iMyep2	Rasgrp2
1632	7.87282e-76	0.330456	0.793	0.249	1.28547e-71	pHE-iMyep2	Kif23
1633	9.22525e-76	0.75525	1	0.998	1.5063e-71	pHE-iMyep2	Stfa1
1634	1.36028e-75	0.34716	0.707	0.203	2.22106e-71	pHE-iMyep2	Fbxo5
1635	3.81046e-75	0.323773	0.763	0.231	6.22173e-71	pHE-iMyep2	Kif20b
1636	4.40825e-75	0.470569	0.783	0.252	7.19779e-71	pHE-iMyep2	Cenpf
1637	4.52574e-75	0.61708	0.993	0.685	7.38963e-71	pHE-iMyep2	Ube2s
1638	3.21668e-74	0.357609	0.847	0.296	5.2522e-70	pHE-iMyep2	Incenp
1639	1.19965e-73	0.281372	0.513	0.112	1.95879e-69	pHE-iMyep2	Hist1h2af
1640	3.80438e-73	0.423867	0.653	0.191	6.21179e-69	pHE-iMyep2	Hist2h2ac
1641	5.64524e-73	0.659978	0.99	0.718	9.21754e-69	pHE-iMyep2	Cks2
1642	8.37968e-73	0.396211	0.807	0.268	1.36823e-68	pHE-iMyep2	Olfml2b
1643	1.00584e-72	0.377005	0.837	0.321	1.64234e-68	pHE-iMyep2	E2f2
1644	1.92039e-72	0.83253	0.87	0.408	3.1356e-68	pHE-iMyep2	Hist1h2ap
1645	2.70185e-72	0.261792	0.44	0.083	4.41157e-68	pHE-iMyep2	Gatm
1646	3.06925e-72	0.309137	0.737	0.228	5.01147e-68	pHE-iMyep2	Ncapd3
1647	3.53431e-72	0.522585	0.973	0.494	5.77081e-68	pHE-iMyep2	Trem3
1648	2.86572e-71	0.578572	1	0.824	4.67914e-67	pHE-iMyep2	Dstn
1649	4.56029e-71	0.853257	0.997	0.778	7.44605e-67	pHE-iMyep2	Anxa1
1650	1.37049e-70	0.416738	0.933	0.4	2.23773e-66	pHE-iMyep2	Hsd11b1
1651	3.84863e-70	0.367443	0.827	0.29	6.28405e-66	pHE-iMyep2	Id1
1652	4.63118e-70	0.519355	0.953	0.45	7.56179e-66	pHE-iMyep2	Mgst2
1653	9.5868e-70	0.278744	0.803	0.247	1.56533e-65	pHE-iMyep2	Cldn15
1654	1.11291e-69	0.474048	0.997	0.86	1.81715e-65	pHE-iMyep2	Rnaseh2c
1655	1.15823e-69	0.255889	0.68	0.189	1.89116e-65	pHE-iMyep2	Megf9
1656	7.66013e-68	0.318479	0.71	0.219	1.25075e-63	pHE-iMyep2	Aurkb
1657	8.28205e-67	0.49523	0.973	0.589	1.35229e-62	pHE-iMyep2	Tmpo
1658	1.06613e-66	0.442916	0.747	0.269	1.74078e-62	pHE-iMyep2	Hist1h1d
1659	3.28564e-66	0.252707	0.677	0.2	5.36479e-62	pHE-iMyep2	Fcor
1660	6.45564e-66	0.670787	0.817	0.341	1.05408e-61	pHE-iMyep2	Hist1h2ae
1661	3.69132e-65	0.261561	0.717	0.22	6.02719e-61	pHE-iMyep2	Bub1b
1662	1.61536e-64	0.371037	0.863	0.336	2.63755e-60	pHE-iMyep2	Rrm1
1663	2.97399e-64	0.328259	0.81	0.302	4.85593e-60	pHE-iMyep2	4930523C07Rik
1664	1.86135e-63	0.364854	0.92	0.371	3.03921e-59	pHE-iMyep2	Lbp
1665	3.87678e-63	0.305828	0.657	0.209	6.33e-59	pHE-iMyep2	Hist1h2be
1666	6.06631e-63	0.384442	0.683	0.237	9.90507e-59	pHE-iMyep2	Cdc25a
1667	4.33465e-62	1.07779	0.29	0.042	7.07761e-58	pHE-iMyep2	Elane
1668	6.94443e-62	0.283064	0.717	0.236	1.13389e-57	pHE-iMyep2	Knstrn
1669	7.02859e-62	0.459855	0.933	0.517	1.14763e-57	pHE-iMyep2	Tuba1c
1670	1.19829e-61	0.279693	0.793	0.273	1.95657e-57	pHE-iMyep2	Asf1b
1671	5.6663e-61	0.356638	0.797	0.32	9.25193e-57	pHE-iMyep2	Asns
1672	9.35884e-61	0.481611	0.973	0.548	1.52811e-56	pHE-iMyep2	Anxa3
1673	1.25032e-59	0.749853	0.857	0.431	2.04152e-55	pHE-iMyep2	Hist1h1b
1674	2.16801e-59	0.359543	0.847	0.327	3.53992e-55	pHE-iMyep2	Ccnb2
1675	4.49436e-59	0.361851	0.837	0.332	7.33839e-55	pHE-iMyep2	Itgb2l
1676	5.13819e-59	0.460544	0.967	0.506	8.38963e-55	pHE-iMyep2	Mapk13
1677	1.48349e-56	0.33215	0.773	0.285	2.42224e-52	pHE-iMyep2	Lig1
1678	1.79789e-56	0.283624	0.667	0.221	2.93559e-52	pHE-iMyep2	Hist1h3e
1679	5.52513e-55	0.499299	0.993	0.722	9.02144e-51	pHE-iMyep2	Cdkn2d
1680	1.26899e-54	0.310308	0.687	0.245	2.072e-50	pHE-iMyep2	Cdca7
1681	1.53169e-54	0.984903	0.97	0.773	2.50095e-50	pHE-iMyep2	Ngp
1682	2.93325e-54	0.399812	1	0.93	4.78941e-50	pHE-iMyep2	Tkt
1683	9.00382e-54	0.348679	0.903	0.428	1.47014e-49	pHE-iMyep2	Hjurp
1684	1.17261e-53	0.396172	0.953	0.569	1.91463e-49	pHE-iMyep2	Abhd5
1685	1.25238e-53	0.465265	0.983	0.611	2.04488e-49	pHE-iMyep2	Stmn1
1686	3.8927e-53	0.260251	0.777	0.284	6.35601e-49	pHE-iMyep2	Dbf4
1687	1.49609e-52	0.472801	0.987	0.713	2.44281e-48	pHE-iMyep2	Tubb5
1688	1.80309e-52	0.425439	0.963	0.638	2.94408e-48	pHE-iMyep2	Smc1a
1689	7.50462e-52	0.347594	0.92	0.479	1.22535e-47	pHE-iMyep2	Rad21
1690	8.56757e-52	0.454973	0.997	0.695	1.39891e-47	pHE-iMyep2	Alas1
1691	1.11981e-51	0.565488	1	0.732	1.82842e-47	pHE-iMyep2	Cybb
1692	2.09374e-51	0.587715	0.987	0.685	3.41866e-47	pHE-iMyep2	F630028O10Rik
1693	2.82915e-51	0.397656	0.643	0.223	4.61943e-47	pHE-iMyep2	Lipg
1694	3.59821e-51	0.41866	0.957	0.659	5.87515e-47	pHE-iMyep2	Cpne3
1695	5.99384e-51	0.334735	0.983	0.465	9.78674e-47	pHE-iMyep2	Cks1b
1696	6.52889e-51	0.388797	0.933	0.453	1.06604e-46	pHE-iMyep2	G0s2
1697	1.006e-50	0.33629	0.913	0.414	1.6426e-46	pHE-iMyep2	Cd24a
1698	1.20682e-49	0.366796	0.873	0.443	1.9705e-45	pHE-iMyep2	Vamp5
1699	1.82496e-49	0.43398	0.923	0.492	2.97979e-45	pHE-iMyep2	Adpgk
1700	4.19672e-49	0.331894	0.88	0.43	6.85241e-45	pHE-iMyep2	Tfdp1
1701	6.30381e-49	0.690716	0.913	0.654	1.02929e-44	pHE-iMyep2	Hist1h1e
1702	9.52479e-49	0.294243	0.853	0.37	1.55521e-44	pHE-iMyep2	Ceacam1
1703	1.92465e-48	0.398754	0.983	0.63	3.14256e-44	pHE-iMyep2	Sp140
1704	1.83216e-47	0.359082	0.917	0.431	2.99155e-43	pHE-iMyep2	Syne1
1705	5.51328e-47	0.365063	0.917	0.523	9.00209e-43	pHE-iMyep2	Bub3
1706	6.83675e-47	0.252743	0.793	0.33	1.1163e-42	pHE-iMyep2	Ckap5
1707	8.51919e-47	0.375623	0.983	0.687	1.39101e-42	pHE-iMyep2	Lbr
1708	1.08265e-46	0.274414	0.827	0.342	1.76775e-42	pHE-iMyep2	Dnajc9
1709	2.36306e-46	0.404946	0.99	0.772	3.85841e-42	pHE-iMyep2	Ap3s1
1710	8.63823e-46	0.524219	1	0.904	1.41045e-41	pHE-iMyep2	Arl6ip1
1711	1.35949e-44	0.36769	0.97	0.647	2.21978e-40	pHE-iMyep2	G6pdx
1712	2.43681e-44	0.298593	0.847	0.421	3.97883e-40	pHE-iMyep2	Rybp
1713	5.3792e-44	0.396396	1	0.854	8.78316e-40	pHE-iMyep2	Ncf4
1714	6.43571e-44	0.253894	0.723	0.296	1.05082e-39	pHE-iMyep2	Pde4d
1715	1.25592e-43	0.347723	0.917	0.524	2.05067e-39	pHE-iMyep2	Agpat2
1716	1.67002e-43	0.363892	1	0.925	2.72681e-39	pHE-iMyep2	1810037I17Rik
1717	1.81791e-43	0.268031	0.807	0.368	2.96829e-39	pHE-iMyep2	Vcl
1718	2.20032e-42	0.461875	1	0.806	3.59267e-38	pHE-iMyep2	Plac8
1719	2.37052e-42	0.892498	0.733	0.344	3.87058e-38	pHE-iMyep2	Chil3
1720	1.84291e-41	0.378519	0.98	0.729	3.00911e-37	pHE-iMyep2	Flna
1721	4.04051e-41	0.329956	0.897	0.5	6.59734e-37	pHE-iMyep2	Arfgef1
1722	1.69064e-40	0.535498	0.86	0.533	2.76048e-36	pHE-iMyep2	Fdps
1723	3.21075e-40	0.359614	0.957	0.562	5.24252e-36	pHE-iMyep2	Dek
1724	1.57364e-39	0.327923	1	0.997	2.56944e-35	pHE-iMyep2	Gpx1
1725	3.19902e-39	0.293154	0.93	0.513	5.22335e-35	pHE-iMyep2	Sptbn1
1726	2.3493e-38	0.300093	0.917	0.499	3.83594e-34	pHE-iMyep2	Fam107b
1727	3.77978e-38	0.731033	0.313	0.078	6.17163e-34	pHE-iMyep2	Mpo
1728	4.67535e-38	0.356326	0.99	0.834	7.63391e-34	pHE-iMyep2	Aldh2
1729	9.65024e-38	0.30474	0.897	0.486	1.57569e-33	pHE-iMyep2	Gmnn
1730	2.89515e-37	0.334037	0.79	0.388	4.72721e-33	pHE-iMyep2	Atad2
1731	5.8089e-37	0.436307	0.877	0.475	9.48477e-33	pHE-iMyep2	AA467197
1732	7.47305e-37	0.276015	0.583	0.226	1.2202e-32	pHE-iMyep2	Gm42047
1733	1.05367e-35	0.531354	1	0.921	1.72044e-31	pHE-iMyep2	Lcn2
1734	1.2808e-35	0.258426	0.89	0.486	2.09129e-31	pHE-iMyep2	Flot2
1735	2.64563e-35	0.304045	0.943	0.648	4.31978e-31	pHE-iMyep2	Ethe1
1736	4.32694e-35	0.375444	0.997	0.741	7.06502e-31	pHE-iMyep2	C3
1737	4.82956e-35	0.435234	0.997	0.824	7.88571e-31	pHE-iMyep2	Serpinb1a
1738	5.40348e-35	0.273912	0.873	0.463	8.8228e-31	pHE-iMyep2	Lmnb1
1739	9.48137e-35	0.370073	1	0.81	1.54812e-30	pHE-iMyep2	Anp32b
1740	3.71332e-32	0.342335	0.843	0.493	6.06311e-28	pHE-iMyep2	Med21
1741	2.62488e-31	0.513985	1	1	4.2859e-27	pHE-iMyep2	S100a8
1742	3.32558e-31	0.263774	0.913	0.52	5.43001e-27	pHE-iMyep2	Dgat1
1743	5.68799e-31	0.277495	0.867	0.511	9.28734e-27	pHE-iMyep2	Dnmt1
1744	7.10673e-31	0.46149	0.813	0.457	1.16039e-26	pHE-iMyep2	Cd177
1745	1.24465e-30	0.423567	0.807	0.464	2.03227e-26	pHE-iMyep2	Hist1h1c
1746	1.93786e-30	0.45509	0.983	0.653	3.16414e-26	pHE-iMyep2	Pglyrp1
1747	2.47107e-30	0.431449	1	0.805	4.03477e-26	pHE-iMyep2	Hp
1748	4.98185e-30	0.544514	1	1	8.13437e-26	pHE-iMyep2	S100a9
1749	5.9758e-30	0.261364	0.967	0.663	9.75728e-26	pHE-iMyep2	Pnkp
1750	3.59704e-29	0.252888	1	0.972	5.87325e-25	pHE-iMyep2	Cd47
1751	3.61638e-29	0.397385	0.99	0.667	5.90483e-25	pHE-iMyep2	Ly6c2
1752	3.80495e-29	0.261924	1	0.91	6.21273e-25	pHE-iMyep2	Hmgb1
1753	4.77384e-29	0.344617	0.79	0.474	7.79473e-25	pHE-iMyep2	Ifi27
1754	1.48846e-28	0.254548	0.81	0.435	2.43036e-24	pHE-iMyep2	Ramp1
1755	7.33901e-28	0.306752	1	0.857	1.19831e-23	pHE-iMyep2	Ncf1
1756	6.50591e-27	0.475829	0.91	0.614	1.06228e-22	pHE-iMyep2	Ltf
1757	1.35328e-26	0.25426	0.993	0.829	2.20964e-22	pHE-iMyep2	Fam49b
1758	7.73609e-25	0.466806	0.983	0.797	1.26315e-20	pHE-iMyep2	Stfa2l1
1759	8.10927e-25	0.366436	0.813	0.462	1.32408e-20	pHE-iMyep2	Lrg1
1760	2.02231e-23	0.254946	0.997	0.869	3.30203e-19	pHE-iMyep2	Gsr
1761	3.67801e-22	0.343347	0.993	0.875	6.00545e-18	pHE-iMyep2	Ptma
1762	2.51729e-21	0.274145	0.927	0.69	4.11023e-17	pHE-iMyep2	Baz1a
1763	5.08462e-21	0.280571	1	0.719	8.30217e-17	pHE-iMyep2	Mcemp1
1764	3.12771e-20	0.438863	1	0.954	5.10692e-16	pHE-iMyep2	Cstdc4
1765	2.84222e-17	0.464621	1	0.994	4.64078e-13	pHE-iMyep2	Cstdc5
1766	7.30428e-12	0.262916	1	0.859	1.19264e-07	pHE-iMyep2	Stfa3
1767	1.00518e-10	0.255	0.957	0.769	1.64126e-06	pHE-iMyep2	Etfb
1768	1.25298e-09	0.285779	0.463	0.532	2.04587e-05	pHE-iMyep2	Hist1h2bc
1769	2.73305e-05	0.547048	0.423	0.297	0.446253	pHE-iMyep2	Ctsg
1770	0	1.05362	0.832	0.012	0	pHE-iHSPC	Perp
1771	0	0.995239	0.762	0.015	0	pHE-iHSPC	Grm6
1772	0	0.825512	0.673	0.009	0	pHE-iHSPC	Alox15
1773	7.45734e-299	0.88205	0.653	0.009	1.21763e-294	pHE-iHSPC	Rnase12
1774	3.91893e-263	0.878731	0.604	0.01	6.39882e-259	pHE-iHSPC	Cdh1
1775	2.594e-243	1.37344	0.96	0.057	4.23549e-239	pHE-iHSPC	Hgf
1776	2.82913e-243	0.550559	0.505	0.006	4.61941e-239	pHE-iHSPC	1110032F04Rik
1777	5.49552e-242	1.27484	0.851	0.039	8.97308e-238	pHE-iHSPC	Tbc1d4
1778	1.77953e-182	1.03288	0.693	0.034	2.90562e-178	pHE-iHSPC	Il7r
1779	7.36527e-182	3.57747	0.99	0.101	1.2026e-177	pHE-iHSPC	Mcpt8
1780	6.40439e-167	1.31929	0.97	0.103	1.04571e-162	pHE-iHSPC	2024-09-01
1781	2.38673e-155	0.388728	0.347	0.005	3.89706e-151	pHE-iHSPC	Igfbp7
1782	2.99752e-150	0.859299	0.723	0.053	4.89436e-146	pHE-iHSPC	Aqp9
1783	7.16159e-136	0.395399	0.416	0.013	1.16935e-131	pHE-iHSPC	St14
1784	6.02679e-132	0.751609	0.703	0.059	9.84055e-128	pHE-iHSPC	Acss2
1785	7.37103e-132	1.43628	0.812	0.082	1.20354e-127	pHE-iHSPC	Ccr2
1786	1.12396e-131	1.50804	0.842	0.097	1.8352e-127	pHE-iHSPC	Csf1
1787	1.88203e-127	3.896	0.97	0.16	3.07298e-123	pHE-iHSPC	Prss34
1788	1.237e-119	0.567985	0.515	0.029	2.01978e-115	pHE-iHSPC	Rora
1789	1.91592e-112	0.695777	0.554	0.04	3.12831e-108	pHE-iHSPC	H2-Oa
1790	1.19593e-105	2.20251	0.95	0.178	1.95271e-101	pHE-iHSPC	Ccl9
1791	1.53687e-101	0.517376	0.426	0.023	2.5094e-97	pHE-iHSPC	Itga2
1792	7.13532e-95	0.944258	0.673	0.081	1.16506e-90	pHE-iHSPC	Gpr183
1793	4.72715e-90	0.477345	0.475	0.037	7.71849e-86	pHE-iHSPC	Adgrg1
1794	1.85499e-89	1.67059	1	0.282	3.02883e-85	pHE-iHSPC	Cd200r3
1795	3.86242e-87	1.06724	0.723	0.113	6.30656e-83	pHE-iHSPC	Fut8
1796	2.60262e-86	0.486044	0.347	0.017	4.24956e-82	pHE-iHSPC	Serpinb2
1797	6.61418e-79	0.80985	0.495	0.048	1.07996e-74	pHE-iHSPC	Ldhc
1798	2.45236e-78	0.711028	0.584	0.072	4.00421e-74	pHE-iHSPC	Lgalsl
1799	1.69367e-77	1.48034	0.941	0.279	2.76543e-73	pHE-iHSPC	Npl
1800	4.98172e-76	0.900134	0.782	0.149	8.13416e-72	pHE-iHSPC	Il4
1801	1.82813e-75	0.673512	0.614	0.086	2.98497e-71	pHE-iHSPC	Cebpa
1802	2.15717e-74	0.990526	0.792	0.158	3.52223e-70	pHE-iHSPC	Sytl3
1803	6.71955e-74	0.765321	0.693	0.119	1.09717e-69	pHE-iHSPC	Mboat1
1804	2.18457e-71	1.13792	0.881	0.238	3.56697e-67	pHE-iHSPC	Cyp4f18
1805	1.77384e-70	1.10947	0.921	0.273	2.89632e-66	pHE-iHSPC	Itgb7
1806	1.51143e-68	0.647826	0.614	0.092	2.46786e-64	pHE-iHSPC	Gpr34
1807	4.21106e-68	1.11471	0.931	0.299	6.87582e-64	pHE-iHSPC	Il18rap
1808	3.37342e-67	0.443159	0.376	0.03	5.50812e-63	pHE-iHSPC	Itgb3
1809	7.57934e-66	1.70151	1	0.451	1.23756e-61	pHE-iHSPC	S100a10
1810	2.74969e-65	1.62397	0.98	0.51	4.48969e-61	pHE-iHSPC	Runx1
1811	3.18884e-65	0.503681	0.495	0.059	5.20673e-61	pHE-iHSPC	Pdcd1lg2
1812	3.2874e-65	0.589798	0.485	0.056	5.36767e-61	pHE-iHSPC	Il6
1813	2.62532e-64	1.86366	1	0.898	4.28662e-60	pHE-iHSPC	Mpc2
1814	1.47481e-62	1.62878	0.99	0.543	2.40807e-58	pHE-iHSPC	Hdc
1815	4.35134e-61	0.732413	0.535	0.077	7.10487e-57	pHE-iHSPC	Ptprcap
1816	3.97165e-60	0.588687	0.446	0.052	6.48491e-56	pHE-iHSPC	Adora2b
1817	3.36165e-59	1.44799	0.99	0.465	5.4889e-55	pHE-iHSPC	Cyp11a1
1818	4.49157e-59	0.6652	0.505	0.071	7.33383e-55	pHE-iHSPC	Dusp5
1819	1.45821e-58	0.608089	0.574	0.095	2.38097e-54	pHE-iHSPC	Prkcq
1820	2.47457e-57	0.64551	0.653	0.131	4.04047e-53	pHE-iHSPC	Myo1d
1821	1.17005e-56	1.42404	1	0.583	1.91045e-52	pHE-iHSPC	Nedd4
1822	1.36948e-56	1.04356	0.723	0.174	2.23609e-52	pHE-iHSPC	Arl4c
1823	1.05481e-53	1.62505	1	0.946	1.72229e-49	pHE-iHSPC	Ifitm1
1824	1.82386e-53	0.994313	1	0.998	2.97801e-49	pHE-iHSPC	Rps23
1825	2.95676e-53	0.751884	0.812	0.239	4.82779e-49	pHE-iHSPC	Stx3
1826	3.33979e-53	1.14253	0.99	0.788	5.45321e-49	pHE-iHSPC	Man2b1
1827	5.26213e-52	1.22772	1	0.894	8.59201e-48	pHE-iHSPC	Csf2rb
1828	4.20039e-51	0.422123	0.446	0.062	6.85839e-47	pHE-iHSPC	Far2
1829	1.76909e-50	0.936214	0.653	0.149	2.88857e-46	pHE-iHSPC	Cd69
1830	2.4691e-50	0.835875	0.792	0.25	4.03155e-46	pHE-iHSPC	P2rx1
1831	2.64393e-50	0.890395	1	0.998	4.317e-46	pHE-iHSPC	Rps11
1832	4.03446e-50	0.701703	0.792	0.225	6.58746e-46	pHE-iHSPC	Rcn1
1833	7.84973e-50	1.24469	0.99	0.487	1.2817e-45	pHE-iHSPC	Gata2
1834	2.00316e-49	1.38568	1	0.82	3.27077e-45	pHE-iHSPC	Plac8
1835	3.51742e-49	0.680466	0.673	0.164	5.74324e-45	pHE-iHSPC	Tec
1836	4.73079e-49	0.541568	0.703	0.175	7.72444e-45	pHE-iHSPC	St8sia4
1837	9.78087e-49	0.629878	0.614	0.137	1.59702e-44	pHE-iHSPC	Satb1
1838	3.57903e-48	0.535597	0.535	0.097	5.84384e-44	pHE-iHSPC	Gpr174
1839	5.22185e-48	1.48371	0.99	0.73	8.52624e-44	pHE-iHSPC	Itgb1
1840	8.33024e-48	0.686103	0.653	0.158	1.36016e-43	pHE-iHSPC	Slc7a8
1841	8.37872e-48	0.738418	0.762	0.242	1.36808e-43	pHE-iHSPC	Nt5c3
1842	1.1255e-46	1.06928	0.99	0.864	1.83771e-42	pHE-iHSPC	Fcgr3
1843	1.77134e-46	1.1962	0.931	0.484	2.89225e-42	pHE-iHSPC	Hist1h1c
1844	3.21775e-46	0.76495	0.762	0.22	5.25394e-42	pHE-iHSPC	Ikzf2
1845	7.3698e-46	0.734942	1	0.999	1.20334e-41	pHE-iHSPC	Rps27
1846	1.11986e-45	0.586401	1	1	1.82852e-41	pHE-iHSPC	Fau
1847	2.15076e-45	1.06261	0.97	0.664	3.51177e-41	pHE-iHSPC	2410006H16Rik
1848	3.74373e-45	1.21257	0.495	0.088	6.11276e-41	pHE-iHSPC	Mpo
1849	3.94005e-45	0.523545	0.267	0.023	6.43331e-41	pHE-iHSPC	Ms4a4b
1850	7.93226e-45	0.378298	0.386	0.052	1.29518e-40	pHE-iHSPC	Spry2
1851	1.79273e-44	0.941641	0.733	0.234	2.92716e-40	pHE-iHSPC	Tmem71
1852	2.22546e-44	0.664683	0.713	0.201	3.63373e-40	pHE-iHSPC	Tdrd5
1853	3.12462e-44	0.803212	0.861	0.355	5.10188e-40	pHE-iHSPC	Sfxn1
1854	3.53427e-44	1.12899	0.832	0.327	5.77075e-40	pHE-iHSPC	Id1
1855	5.8384e-44	0.95448	1	0.82	9.53294e-40	pHE-iHSPC	Emilin2
1856	1.43492e-43	0.946957	1	0.79	2.34295e-39	pHE-iHSPC	Plp2
1857	3.43963e-42	0.828358	0.97	0.793	5.61623e-38	pHE-iHSPC	Clint1
1858	8.56385e-41	0.606506	0.733	0.225	1.39831e-36	pHE-iHSPC	Padi2
1859	8.74392e-41	0.6677	1	0.999	1.42771e-36	pHE-iHSPC	Rpl18a
1860	3.96502e-40	1.08391	0.822	0.312	6.47409e-36	pHE-iHSPC	Ms4a2
1861	6.76296e-40	0.804826	0.842	0.409	1.10426e-35	pHE-iHSPC	Bri3bp
1862	1.09831e-39	0.44045	0.297	0.033	1.79331e-35	pHE-iHSPC	Nkg7
1863	1.1154e-39	0.711945	0.812	0.353	1.82123e-35	pHE-iHSPC	Rab44
1864	1.31149e-39	0.541618	0.446	0.081	2.1414e-35	pHE-iHSPC	Ptger3
1865	1.57672e-39	0.747934	1	0.996	2.57447e-35	pHE-iHSPC	Rpl10
1866	1.72392e-39	0.834576	1	0.937	2.81481e-35	pHE-iHSPC	Cd9
1867	2.12544e-39	0.859132	0.792	0.35	3.47041e-35	pHE-iHSPC	Arhgap15
1868	2.4395e-39	0.782285	0.97	0.495	3.98322e-35	pHE-iHSPC	Ccl3
1869	4.75361e-39	0.660013	0.505	0.108	7.76169e-35	pHE-iHSPC	Efnb2
1870	6.3118e-39	0.943995	1	0.983	1.03059e-34	pHE-iHSPC	Fxyd5
1871	7.6486e-39	0.962915	0.564	0.138	1.24886e-34	pHE-iHSPC	Egr1
1872	9.30598e-39	0.63447	0.703	0.211	1.51948e-34	pHE-iHSPC	P2ry14
1873	1.3937e-38	0.616857	0.713	0.239	2.27563e-34	pHE-iHSPC	Glb1
1874	1.93103e-38	1.081	0.911	0.542	3.15299e-34	pHE-iHSPC	Csf2rb2
1875	4.99133e-38	0.586538	0.663	0.193	8.14984e-34	pHE-iHSPC	Fyn
1876	1.5824e-37	0.667484	0.624	0.172	2.58374e-33	pHE-iHSPC	St6galnac3
1877	8.32124e-37	0.653765	1	1	1.35869e-32	pHE-iHSPC	Rps10
1878	1.32732e-36	0.496714	0.505	0.112	2.16726e-32	pHE-iHSPC	Rab4a
1879	1.66978e-36	0.730406	0.792	0.345	2.72641e-32	pHE-iHSPC	Igf1r
1880	2.03698e-36	0.913905	1	0.919	3.32598e-32	pHE-iHSPC	Cd63
1881	9.21516e-36	0.64486	1	0.997	1.50465e-31	pHE-iHSPC	Rps3
1882	1.30501e-35	0.875431	0.921	0.71	2.13082e-31	pHE-iHSPC	Lbr
1883	1.64894e-35	0.625664	1	0.999	2.69239e-31	pHE-iHSPC	Rps19
1884	1.78923e-35	0.896732	0.98	0.863	2.92146e-31	pHE-iHSPC	Tnfaip8
1885	1.946e-35	0.655802	1	0.999	3.17742e-31	pHE-iHSPC	Rps13
1886	2.72802e-35	0.416678	0.436	0.083	4.45431e-31	pHE-iHSPC	Gimap1
1887	4.38343e-35	0.633038	0.693	0.257	7.15726e-31	pHE-iHSPC	Il3ra
1888	5.10448e-35	0.882397	0.911	0.62	8.33459e-31	pHE-iHSPC	Nucb1
1889	6.94105e-35	0.399293	0.436	0.086	1.13333e-30	pHE-iHSPC	Emid1
1890	1.09455e-34	0.781588	0.832	0.428	1.78718e-30	pHE-iHSPC	Idh1
1891	1.29328e-34	0.616722	1	0.98	2.11167e-30	pHE-iHSPC	Myl12b
1892	2.37959e-34	0.510266	1	1	3.88539e-30	pHE-iHSPC	mt-Co3
1893	3.04046e-34	0.781638	0.861	0.492	4.96447e-30	pHE-iHSPC	Casp3
1894	3.27576e-34	0.591827	1	0.993	5.34866e-30	pHE-iHSPC	Rpl7
1895	4.27105e-34	0.434605	0.426	0.085	6.97378e-30	pHE-iHSPC	1110028F11Rik
1896	1.04715e-33	0.769699	1	0.785	1.70978e-29	pHE-iHSPC	Tagln2
1897	2.73074e-33	0.689182	0.832	0.331	4.45876e-29	pHE-iHSPC	Slc18a2
1898	3.03591e-33	0.698129	1	0.992	4.95704e-29	pHE-iHSPC	Rps5
1899	3.83497e-33	0.578635	1	1	6.26174e-29	pHE-iHSPC	Tmsb4x
1900	4.13937e-33	0.695123	0.97	0.788	6.75876e-29	pHE-iHSPC	Ap3s1
1901	4.91342e-33	0.701796	1	0.97	8.02263e-29	pHE-iHSPC	Rack1
1902	5.54025e-33	0.56517	1	1	9.04612e-29	pHE-iHSPC	Rps24
1903	1.02283e-32	0.650091	1	0.989	1.67008e-28	pHE-iHSPC	Rps21
1904	1.86399e-32	0.66771	1	0.891	3.04353e-28	pHE-iHSPC	Serinc3
1905	2.083e-32	0.555368	0.604	0.182	3.40112e-28	pHE-iHSPC	Tmem64
1906	2.69813e-32	0.871402	0.832	0.441	4.40551e-28	pHE-iHSPC	Tent5a
1907	4.0976e-32	0.781378	0.911	0.487	6.69057e-28	pHE-iHSPC	Itm2c
1908	4.15051e-32	1.57839	0.723	0.295	6.77694e-28	pHE-iHSPC	Ctsg
1909	8.35624e-32	0.610693	1	0.995	1.36441e-27	pHE-iHSPC	Rplp2
1910	2.63594e-31	0.636194	1	0.994	4.30396e-27	pHE-iHSPC	Rpl11
1911	3.12722e-31	0.804124	0.792	0.422	5.10612e-27	pHE-iHSPC	Klhl6
1912	3.68375e-31	0.657765	0.871	0.512	6.01483e-27	pHE-iHSPC	Hk2
1913	5.07157e-31	0.701917	0.96	0.898	8.28085e-27	pHE-iHSPC	Rabac1
1914	1.33962e-30	0.665516	1	0.993	2.18733e-26	pHE-iHSPC	Rpl39
1915	1.59564e-30	0.805506	0.663	0.251	2.60536e-26	pHE-iHSPC	Nabp1
1916	1.87043e-30	0.582448	1	0.999	3.05404e-26	pHE-iHSPC	Rpl37
1917	2.45464e-30	0.738804	0.822	0.496	4.00794e-26	pHE-iHSPC	Herc1
1918	3.36679e-30	0.717605	1	0.768	5.49729e-26	pHE-iHSPC	Ero1l
1919	4.65065e-30	0.641156	1	0.992	7.59358e-26	pHE-iHSPC	Rpl38
1920	5.5466e-30	0.641921	1	0.987	9.05649e-26	pHE-iHSPC	Rpl21
1921	5.73329e-30	0.637264	1	0.91	9.36131e-26	pHE-iHSPC	Tax1bp1
1922	6.13575e-30	0.469143	0.545	0.162	1.00184e-25	pHE-iHSPC	Hip1r
1923	6.38494e-30	0.726339	0.881	0.576	1.04253e-25	pHE-iHSPC	Rfc2
1924	6.58068e-30	0.738381	0.921	0.617	1.07449e-25	pHE-iHSPC	Hacd4
1925	7.04465e-30	0.613468	0.99	0.999	1.15025e-25	pHE-iHSPC	H3f3b
1926	1.32828e-29	0.490062	0.347	0.065	2.16881e-25	pHE-iHSPC	Ptprs
1927	1.64838e-29	0.748564	0.822	0.553	2.69148e-25	pHE-iHSPC	Os9
1928	2.47854e-29	0.541975	1	0.999	4.04696e-25	pHE-iHSPC	Rps16
1929	1.09947e-28	0.600263	1	0.996	1.79522e-24	pHE-iHSPC	Rpl18
1930	1.50957e-28	0.517578	0.594	0.211	2.46482e-24	pHE-iHSPC	Oxr1
1931	1.93652e-28	0.599477	0.673	0.273	3.16195e-24	pHE-iHSPC	Ets1
1932	2.44185e-28	0.400671	1	1	3.98706e-24	pHE-iHSPC	Rps9
1933	3.88601e-28	0.817143	0.812	0.488	6.34507e-24	pHE-iHSPC	Cd200r4
1934	4.04711e-28	0.584384	0.693	0.289	6.60811e-24	pHE-iHSPC	Jak2
1935	4.25358e-28	0.817098	0.98	0.941	6.94525e-24	pHE-iHSPC	Myh9
1936	4.52807e-28	0.502372	1	1	7.39344e-24	pHE-iHSPC	Rpl9
1937	4.60274e-28	0.731512	0.99	0.877	7.51535e-24	pHE-iHSPC	Ly6e
1938	4.66704e-28	0.786135	0.881	0.522	7.62035e-24	pHE-iHSPC	Napsa
1939	4.84379e-28	0.61929	1	0.995	7.90894e-24	pHE-iHSPC	Rps7
1940	5.04705e-28	0.630284	1	0.896	8.24082e-24	pHE-iHSPC	Creg1
1941	5.9208e-28	0.796937	1	0.899	9.66748e-24	pHE-iHSPC	Lgals1
1942	6.16708e-28	0.568919	0.545	0.173	1.00696e-23	pHE-iHSPC	Hist1h2ac
1943	6.44735e-28	0.51599	1	0.983	1.05272e-23	pHE-iHSPC	Uqcrh
1944	9.28845e-28	0.589406	0.713	0.317	1.51662e-23	pHE-iHSPC	Tecpr1
1945	1.32261e-27	0.750882	0.941	0.503	2.15956e-23	pHE-iHSPC	Crip1
1946	1.45803e-27	0.517608	1	0.988	2.38067e-23	pHE-iHSPC	Taldo1
1947	1.47581e-27	0.645801	0.693	0.305	2.40971e-23	pHE-iHSPC	Chst15
1948	1.57339e-27	0.629332	1	0.935	2.56903e-23	pHE-iHSPC	Selenok
1949	1.64178e-27	0.526044	1	0.999	2.6807e-23	pHE-iHSPC	Rpl34
1950	1.85309e-27	0.455441	1	0.999	3.02573e-23	pHE-iHSPC	Myl6
1951	1.9591e-27	0.585197	1	0.971	3.19883e-23	pHE-iHSPC	Laptm5
1952	2.02482e-27	0.442311	1	1	3.30612e-23	pHE-iHSPC	mt-Co1
1953	2.28967e-27	0.546653	0.663	0.287	3.73857e-23	pHE-iHSPC	Fbxo9
1954	2.42213e-27	0.625897	0.842	0.534	3.95486e-23	pHE-iHSPC	Esyt1
1955	3.03037e-27	0.600774	0.99	0.975	4.94799e-23	pHE-iHSPC	Cd47
1956	3.33873e-27	0.477743	0.396	0.091	5.45147e-23	pHE-iHSPC	Slc6a9
1957	4.06527e-27	0.546577	1	0.999	6.63777e-23	pHE-iHSPC	Rps14
1958	4.59707e-27	0.683564	0.96	0.836	7.50609e-23	pHE-iHSPC	H2-T23
1959	7.56216e-27	0.596041	0.653	0.269	1.23475e-22	pHE-iHSPC	Rbl2
1960	9.06293e-27	0.608376	0.861	0.501	1.4798e-22	pHE-iHSPC	Anxa6
1961	9.85763e-27	0.739489	0.99	0.853	1.60955e-22	pHE-iHSPC	Hsp90b1
1962	1.15306e-26	0.487279	0.554	0.181	1.88271e-22	pHE-iHSPC	D16Ertd472e
1963	1.22338e-26	0.509506	0.653	0.279	1.99754e-22	pHE-iHSPC	Cul5
1964	1.28718e-26	0.629659	0.743	0.366	2.10171e-22	pHE-iHSPC	Cd200r1
1965	1.55188e-26	0.582006	0.762	0.302	2.5339e-22	pHE-iHSPC	Tespa1
1966	1.61498e-26	0.592875	0.97	0.439	2.63693e-22	pHE-iHSPC	Il1rl1
1967	1.94838e-26	0.608651	1	0.986	3.18132e-22	pHE-iHSPC	Rps26
1968	2.4926e-26	0.746652	0.475	0.14	4.06991e-22	pHE-iHSPC	Osm
1969	2.70531e-26	0.647922	0.792	0.437	4.41723e-22	pHE-iHSPC	Add3
1970	2.89062e-26	0.632334	1	0.984	4.71981e-22	pHE-iHSPC	Alox5ap
1971	2.98034e-26	0.515089	1	0.997	4.86631e-22	pHE-iHSPC	Rpl27
1972	3.49218e-26	0.690909	0.842	0.571	5.70203e-22	pHE-iHSPC	Crlf3
1973	4.54537e-26	0.574219	1	0.994	7.42168e-22	pHE-iHSPC	Rpsa
1974	4.64157e-26	0.709274	0.931	0.511	7.57875e-22	pHE-iHSPC	Lat2
1975	6.27948e-26	0.550742	1	0.989	1.02531e-21	pHE-iHSPC	Rpl29
1976	6.95372e-26	0.627133	0.653	0.272	1.1354e-21	pHE-iHSPC	Galnt6
1977	7.43343e-26	0.84644	0.921	0.8	1.21373e-21	pHE-iHSPC	Lilr4b
1978	7.55688e-26	0.624651	1	0.998	1.23389e-21	pHE-iHSPC	Rplp1
1979	1.0401e-25	0.596689	0.713	0.341	1.69827e-21	pHE-iHSPC	Rps6ka3
1980	1.33838e-25	0.545744	1	0.997	2.18531e-21	pHE-iHSPC	Rpl17
1981	1.45323e-25	0.556253	0.782	0.386	2.37284e-21	pHE-iHSPC	Spn
1982	1.66144e-25	0.514278	0.644	0.261	2.7128e-21	pHE-iHSPC	Nrm
1983	2.0268e-25	0.584784	1	0.965	3.30936e-21	pHE-iHSPC	Rpl22
1984	3.22983e-25	0.635521	1	0.948	5.27366e-21	pHE-iHSPC	Rpl10a
1985	6.14783e-25	0.48313	1	0.994	1.00382e-20	pHE-iHSPC	Gpx4
1986	7.5299e-25	0.549609	0.95	0.897	1.22948e-20	pHE-iHSPC	Ncor1
1987	7.9827e-25	0.634687	1	0.995	1.30342e-20	pHE-iHSPC	Actg1
1988	1.39956e-24	0.51981	0.624	0.266	2.28521e-20	pHE-iHSPC	Csgalnact2
1989	1.92625e-24	0.491684	1	1	3.14517e-20	pHE-iHSPC	Rpl37a
1990	2.01499e-24	0.671847	1	0.997	3.29007e-20	pHE-iHSPC	Gm42418
1991	2.90411e-24	0.458252	0.495	0.162	4.74183e-20	pHE-iHSPC	2024-09-06
1992	4.38383e-24	0.512792	1	0.998	7.15791e-20	pHE-iHSPC	Rps15a
1993	5.38042e-24	0.558839	0.98	0.851	8.78515e-20	pHE-iHSPC	Eif3f
1994	6.88361e-24	0.591757	0.96	0.866	1.12396e-19	pHE-iHSPC	Rnf130
1995	7.31838e-24	0.863459	0.663	0.305	1.19494e-19	pHE-iHSPC	Hist1h1d
1996	8.65604e-24	0.457852	0.574	0.214	1.41336e-19	pHE-iHSPC	Rasal3
1997	1.09089e-23	0.58639	1	0.984	1.7812e-19	pHE-iHSPC	Rpl15
1998	1.19065e-23	1.13074	0.802	0.504	1.94409e-19	pHE-iHSPC	F10
1999	1.24047e-23	0.655842	1	0.968	2.02544e-19	pHE-iHSPC	Srgn
[truncated: 270 more rows]
