# Supplementary material for: Conversion of placental hemogenic endothelial cells to hematopoietic stem and progenitor cells
Source: Cell Discov. 2025 Jan 28;11:9. doi: 10.1038/s41421-024-00760-2 (PMC11775181; doi:10.1038/s41421-024-00760-2)
Supplement: Supplementary file 5 — Supplementary Table S4 [file 41421_2024_760_MOESM5_ESM.xlsx]

## Sheet: Cell Type
Supplementary Table S4: Information of integrated data
Cell type	Site	Population
AGM-HSC	AGM	E11.5 CD45+CD27+ IAC	Zhu et al, Blood, 2020
FL-HSC	fetal liver	E14.5 FL-HSC	Zhu et al, Blood, 2020
aHE-iHSPC1	in vitro	aHE-induced cells	this paper
aHE-iHSPC2	in vitro	aHE-induced cells	this paper
pHE-iHSPC	in vitro	pHE-induced cells	this paper

## Sheet: DEGs
	p_val	avg_logFC	pct.1	pct.2	p_val_adj	cluster	gene
1	1.1801e-203	1.174	0.81	0.085	2.5954e-199	E11.5 CD45+CD27+ IAC	Fn1
2	7.539e-200	1.66429	0.867	0.119	1.65805e-195	E11.5 CD45+CD27+ IAC	Mdk
3	5.52221e-196	1.32908	0.914	0.151	1.2145e-191	E11.5 CD45+CD27+ IAC	Igf2
4	1.68198e-191	1.55796	0.649	0.035	3.69918e-187	E11.5 CD45+CD27+ IAC	Sparc
5	1.01379e-175	1.44572	0.789	0.098	2.22962e-171	E11.5 CD45+CD27+ IAC	Serpinh1
6	4.00175e-168	0.565309	0.62	0.043	8.80105e-164	E11.5 CD45+CD27+ IAC	Cdh5
7	1.78521e-155	1.14929	0.427	0.006	3.92622e-151	E11.5 CD45+CD27+ IAC	Cald1
8	5.90523e-144	0.412778	0.444	0.014	1.29874e-139	E11.5 CD45+CD27+ IAC	Gpx8
9	1.11973e-136	0.939625	0.351	0.001	2.46262e-132	E11.5 CD45+CD27+ IAC	Nnat
10	8.65556e-123	0.508157	0.703	0.113	1.90362e-118	E11.5 CD45+CD27+ IAC	Tead2
11	1.0269e-122	1.07994	0.344	0.005	2.25847e-118	E11.5 CD45+CD27+ IAC	Mest
12	3.08566e-121	0.721927	0.505	0.041	6.78629e-117	E11.5 CD45+CD27+ IAC	Plagl1
13	4.14578e-120	1.5302	0.968	0.526	9.11782e-116	E11.5 CD45+CD27+ IAC	H19
14	9.8245e-120	0.530821	0.613	0.078	2.1607e-115	E11.5 CD45+CD27+ IAC	Rhoc
15	3.69257e-118	0.934095	0.996	0.997	8.12107e-114	E11.5 CD45+CD27+ IAC	mt-Nd1
16	3.81525e-118	0.961405	0.996	0.846	8.39088e-114	E11.5 CD45+CD27+ IAC	Marcksl1
17	2.62174e-116	0.642034	0.297	0.001	5.766e-112	E11.5 CD45+CD27+ IAC	Myl9
18	5.95081e-114	0.413211	0.341	0.008	1.30876e-109	E11.5 CD45+CD27+ IAC	Nfib
19	1.21865e-108	2.51933	0.283	0.001	2.68018e-104	E11.5 CD45+CD27+ IAC	Hbb-y
20	4.05805e-99	0.360908	0.38	0.023	8.92487e-95	E11.5 CD45+CD27+ IAC	Cldn5
21	1.2015e-95	0.292049	0.523	0.067	2.64247e-91	E11.5 CD45+CD27+ IAC	Tjp1
22	7.7346e-94	0.473677	0.265	0.004	1.70107e-89	E11.5 CD45+CD27+ IAC	Tshz2
23	1.33683e-92	0.71082	0.993	0.642	2.9401e-88	E11.5 CD45+CD27+ IAC	Shfm1
24	5.02251e-91	1.05203	0.455	0.053	1.1046e-86	E11.5 CD45+CD27+ IAC	Peg3
25	4.05009e-89	0.331172	0.319	0.016	8.90736e-85	E11.5 CD45+CD27+ IAC	Fermt2
26	1.85264e-86	1.68823	0.294	0.013	4.07451e-82	E11.5 CD45+CD27+ IAC	Acta2
27	1.09863e-84	0.262364	0.272	0.009	2.41621e-80	E11.5 CD45+CD27+ IAC	Crip2
28	7.13643e-81	0.770185	0.95	0.84	1.56952e-76	E11.5 CD45+CD27+ IAC	Igfbp4
29	1.14254e-80	0.941072	0.91	0.547	2.51279e-76	E11.5 CD45+CD27+ IAC	Tsc22d1
30	8.41442e-80	0.59107	0.989	0.994	1.85058e-75	E11.5 CD45+CD27+ IAC	mt-Nd4
31	1.58742e-78	0.251053	0.391	0.041	3.49121e-74	E11.5 CD45+CD27+ IAC	Fkbp10
32	2.2445e-77	1.35263	0.871	0.462	4.93633e-73	E11.5 CD45+CD27+ IAC	Cdkn1c
33	1.37165e-76	0.50465	0.806	0.31	3.01668e-72	E11.5 CD45+CD27+ IAC	Mmd
34	1.70059e-76	0.360714	0.47	0.073	3.7401e-72	E11.5 CD45+CD27+ IAC	Nrep
35	2.26209e-76	0.614966	0.473	0.073	4.97501e-72	E11.5 CD45+CD27+ IAC	Meis2
36	6.62688e-74	1.40598	0.28	0.017	1.45745e-69	E11.5 CD45+CD27+ IAC	Col1a2
37	8.11447e-73	0.251111	0.283	0.018	1.78461e-68	E11.5 CD45+CD27+ IAC	Sfrp2
38	2.1273e-72	0.766217	0.957	0.82	4.67858e-68	E11.5 CD45+CD27+ IAC	Hmga2
39	1.15336e-71	0.789187	0.989	0.95	2.53659e-67	E11.5 CD45+CD27+ IAC	Gnas
40	1.3452e-69	0.588939	0.315	0.029	2.9585e-65	E11.5 CD45+CD27+ IAC	Nrp1
41	1.2975e-68	0.574718	1	0.981	2.85359e-64	E11.5 CD45+CD27+ IAC	Dynll1
42	2.10606e-68	0.469633	0.427	0.067	4.63185e-64	E11.5 CD45+CD27+ IAC	H2afy2
43	2.41103e-68	0.634752	0.935	0.63	5.30257e-64	E11.5 CD45+CD27+ IAC	Ptov1
44	1.27616e-66	0.369386	0.455	0.076	2.80666e-62	E11.5 CD45+CD27+ IAC	S100a16
45	4.816e-65	0.429686	0.842	0.353	1.05918e-60	E11.5 CD45+CD27+ IAC	Igf2bp1
46	1.1312e-62	0.477127	0.796	0.309	2.48785e-58	E11.5 CD45+CD27+ IAC	Map1lc3a
47	1.43203e-61	0.569185	0.674	0.225	3.14947e-57	E11.5 CD45+CD27+ IAC	Ramp2
48	2.21603e-61	0.480135	0.993	1	4.87372e-57	E11.5 CD45+CD27+ IAC	mt-Atp6
49	5.17372e-61	0.415834	1	1	1.13786e-56	E11.5 CD45+CD27+ IAC	Rpl13a
50	4.52991e-60	0.576568	0.996	0.997	9.96262e-56	E11.5 CD45+CD27+ IAC	Actg1
51	4.59806e-60	0.273771	0.294	0.03	1.01125e-55	E11.5 CD45+CD27+ IAC	Mmp14
52	8.91863e-60	0.273516	0.308	0.035	1.96147e-55	E11.5 CD45+CD27+ IAC	Dbn1
53	1.50251e-59	0.293254	0.344	0.048	3.30448e-55	E11.5 CD45+CD27+ IAC	Rab34
54	3.645e-58	0.450981	0.753	0.326	8.01645e-54	E11.5 CD45+CD27+ IAC	Tax1bp3
55	3.05888e-57	0.374572	0.616	0.182	6.72739e-53	E11.5 CD45+CD27+ IAC	Col18a1
56	1.91016e-56	0.423315	0.606	0.169	4.20103e-52	E11.5 CD45+CD27+ IAC	Auts2
57	2.86387e-56	0.617353	0.366	0.058	6.29851e-52	E11.5 CD45+CD27+ IAC	Gpx3
58	1.44835e-55	0.25407	1	1	3.18537e-51	E11.5 CD45+CD27+ IAC	Rps23
59	2.75973e-55	0.42941	1	0.967	6.06948e-51	E11.5 CD45+CD27+ IAC	Erh
60	2.94248e-54	0.53547	0.978	0.618	6.47139e-50	E11.5 CD45+CD27+ IAC	2700060E02Rik
61	3.27039e-54	0.327474	0.692	0.236	7.19256e-50	E11.5 CD45+CD27+ IAC	Luzp1
62	1.24259e-53	0.320002	0.419	0.081	2.73283e-49	E11.5 CD45+CD27+ IAC	Hes1
63	2.41082e-53	0.82435	0.978	0.603	5.30211e-49	E11.5 CD45+CD27+ IAC	Wbp5
64	2.89694e-53	1.01672	0.272	0.031	6.37124e-49	E11.5 CD45+CD27+ IAC	Ptn
65	5.03318e-53	0.449939	0.986	0.998	1.10695e-48	E11.5 CD45+CD27+ IAC	mt-Cytb
66	7.30111e-53	0.540597	0.896	0.585	1.60573e-48	E11.5 CD45+CD27+ IAC	Ppic
67	1.04791e-52	0.405562	0.254	0.026	2.30467e-48	E11.5 CD45+CD27+ IAC	Tubb2b
68	1.64656e-52	0.508623	0.968	0.629	3.62128e-48	E11.5 CD45+CD27+ IAC	Minos1
69	1.98838e-52	0.33398	1	0.997	4.37304e-48	E11.5 CD45+CD27+ IAC	Gm10076
70	3.52315e-51	0.51829	0.781	0.331	7.74846e-47	E11.5 CD45+CD27+ IAC	Fstl1
71	3.97954e-51	0.361925	0.806	0.349	8.7522e-47	E11.5 CD45+CD27+ IAC	Akirin2
72	5.73259e-51	0.284256	0.52	0.132	1.26077e-46	E11.5 CD45+CD27+ IAC	Timp2
73	6.57535e-51	0.451061	0.935	0.55	1.44612e-46	E11.5 CD45+CD27+ IAC	1810022K09Rik
74	4.59423e-49	0.546243	0.842	0.468	1.01041e-44	E11.5 CD45+CD27+ IAC	Cnn3
75	5.7035e-49	0.769713	0.72	0.303	1.25437e-44	E11.5 CD45+CD27+ IAC	Marcks
76	6.90465e-49	0.300427	0.67	0.241	1.51854e-44	E11.5 CD45+CD27+ IAC	Prkaca
77	1.42176e-48	0.526658	0.971	0.927	3.12687e-44	E11.5 CD45+CD27+ IAC	Hmgn1
78	1.71416e-48	0.396601	0.728	0.274	3.76995e-44	E11.5 CD45+CD27+ IAC	Ptms
79	2.29911e-48	0.41142	0.914	0.511	5.05643e-44	E11.5 CD45+CD27+ IAC	Mtch1
80	2.98091e-48	0.503529	0.918	0.598	6.55591e-44	E11.5 CD45+CD27+ IAC	Rtn4
81	7.10353e-48	0.609585	0.599	0.195	1.56228e-43	E11.5 CD45+CD27+ IAC	Mfap2
82	2.32283e-47	0.563026	0.957	0.603	5.10861e-43	E11.5 CD45+CD27+ IAC	2700094K13Rik
83	9.65376e-47	0.452688	0.699	0.27	2.12315e-42	E11.5 CD45+CD27+ IAC	Zfhx3
84	4.03596e-46	0.262367	0.262	0.034	8.87628e-42	E11.5 CD45+CD27+ IAC	Loxl2
85	4.69422e-46	0.250506	0.409	0.091	1.0324e-41	E11.5 CD45+CD27+ IAC	Art4
86	1.09119e-44	0.370021	0.487	0.137	2.39986e-40	E11.5 CD45+CD27+ IAC	Myh10
87	1.58015e-44	0.438413	0.925	0.574	3.47522e-40	E11.5 CD45+CD27+ IAC	Tceb1
88	5.1054e-44	0.719018	0.29	0.049	1.12283e-39	E11.5 CD45+CD27+ IAC	Gpc3
89	2.19183e-43	0.428299	0.86	0.493	4.82049e-39	E11.5 CD45+CD27+ IAC	Cfl2
90	3.8336e-43	0.434416	0.978	0.99	8.43123e-39	E11.5 CD45+CD27+ IAC	mt-Nd2
91	6.30839e-43	0.375139	0.964	0.942	1.3874e-38	E11.5 CD45+CD27+ IAC	Cdk4
92	2.64603e-42	0.283947	0.996	0.998	5.81942e-38	E11.5 CD45+CD27+ IAC	Gng5
93	2.76271e-42	0.506025	0.943	0.734	6.07603e-38	E11.5 CD45+CD27+ IAC	Sox4
94	6.3539e-42	0.325694	0.996	0.985	1.39741e-37	E11.5 CD45+CD27+ IAC	Eef1g
95	3.14218e-41	0.517997	0.943	0.557	6.91059e-37	E11.5 CD45+CD27+ IAC	Hn1
96	5.45404e-41	0.288589	0.989	0.998	1.19951e-36	E11.5 CD45+CD27+ IAC	Cox7c
97	5.98918e-41	0.319983	0.43	0.115	1.3172e-36	E11.5 CD45+CD27+ IAC	Bambi
98	1.14115e-40	0.268446	1	1	2.50974e-36	E11.5 CD45+CD27+ IAC	Rps25
99	1.1438e-40	0.366285	0.487	0.141	2.51556e-36	E11.5 CD45+CD27+ IAC	Selm
100	1.60341e-40	0.315489	0.584	0.216	3.52638e-36	E11.5 CD45+CD27+ IAC	Fam181b
101	2.05565e-40	0.365887	0.978	0.944	4.52099e-36	E11.5 CD45+CD27+ IAC	Mrfap1
102	3.92364e-40	0.376033	0.821	0.414	8.62925e-36	E11.5 CD45+CD27+ IAC	Fscn1
103	7.68547e-40	0.411787	0.946	0.6	1.69026e-35	E11.5 CD45+CD27+ IAC	2310036O22Rik
104	1.3018e-39	0.429014	0.606	0.218	2.86305e-35	E11.5 CD45+CD27+ IAC	Pam
105	2.28332e-39	0.313347	0.452	0.127	5.02172e-35	E11.5 CD45+CD27+ IAC	Igf2r
106	6.47256e-39	0.370399	0.989	0.955	1.42351e-34	E11.5 CD45+CD27+ IAC	Srsf2
107	2.45579e-38	0.50136	0.986	0.636	5.40102e-34	E11.5 CD45+CD27+ IAC	Tceb2
108	2.47557e-38	0.258362	0.455	0.132	5.44452e-34	E11.5 CD45+CD27+ IAC	Rbfox2
109	3.25184e-38	0.292876	1	1	7.15178e-34	E11.5 CD45+CD27+ IAC	Rps17
110	3.34105e-38	0.335029	0.659	0.259	7.34798e-34	E11.5 CD45+CD27+ IAC	Pcbp4
111	5.40207e-38	0.501096	0.731	0.416	1.18808e-33	E11.5 CD45+CD27+ IAC	Ecscr
112	5.40865e-38	0.405347	0.925	0.679	1.18952e-33	E11.5 CD45+CD27+ IAC	Serf1
113	2.09373e-37	0.444966	0.853	0.481	4.60475e-33	E11.5 CD45+CD27+ IAC	Tceal8
114	3.97248e-37	0.317404	0.559	0.199	8.73667e-33	E11.5 CD45+CD27+ IAC	Fkbp9
115	5.77237e-37	0.401587	0.946	0.604	1.26952e-32	E11.5 CD45+CD27+ IAC	Myeov2
116	1.09768e-35	0.34651	0.964	0.942	2.41413e-31	E11.5 CD45+CD27+ IAC	Akr1a1
117	1.34559e-35	0.30075	0.835	0.434	2.95936e-31	E11.5 CD45+CD27+ IAC	Fam96b
118	4.53704e-35	0.418113	0.925	0.671	9.97831e-31	E11.5 CD45+CD27+ IAC	Ttc3
119	5.64246e-35	0.35379	0.91	0.54	1.24095e-30	E11.5 CD45+CD27+ IAC	Aes
120	1.34019e-34	0.290236	0.821	0.419	2.94748e-30	E11.5 CD45+CD27+ IAC	Ict1
121	2.46253e-34	0.263748	0.996	0.994	5.41584e-30	E11.5 CD45+CD27+ IAC	Cox6c
122	3.61768e-34	0.440276	0.624	0.259	7.95636e-30	E11.5 CD45+CD27+ IAC	Col4a1
123	1.75713e-33	0.347925	0.964	0.884	3.86445e-29	E11.5 CD45+CD27+ IAC	Pcbp1
124	3.80481e-33	0.330891	0.513	0.185	8.36791e-29	E11.5 CD45+CD27+ IAC	Actn1
125	4.9685e-33	0.272826	0.735	0.375	1.09272e-28	E11.5 CD45+CD27+ IAC	Rnf149
126	1.03995e-32	0.324174	0.892	0.506	2.28716e-28	E11.5 CD45+CD27+ IAC	Fam195b
127	1.06651e-32	0.311841	0.846	0.474	2.34558e-28	E11.5 CD45+CD27+ IAC	2024-03-05
128	3.96765e-32	0.299163	1	0.965	8.72605e-28	E11.5 CD45+CD27+ IAC	Hspe1
129	5.12596e-32	0.485889	0.975	0.922	1.12735e-27	E11.5 CD45+CD27+ IAC	Myl12a
130	8.49476e-32	1.28048	0.703	0.386	1.86825e-27	E11.5 CD45+CD27+ IAC	Tuba1a
131	9.82137e-32	0.443151	0.964	0.89	2.16001e-27	E11.5 CD45+CD27+ IAC	Slc25a4
132	2.24851e-31	0.288884	0.824	0.463	4.94514e-27	E11.5 CD45+CD27+ IAC	Dcakd
133	2.46811e-31	0.472614	0.968	0.96	5.42812e-27	E11.5 CD45+CD27+ IAC	S100a11
134	3.20063e-31	0.636112	0.548	0.216	7.03914e-27	E11.5 CD45+CD27+ IAC	Tpm2
135	4.1078e-31	0.266278	0.62	0.261	9.03427e-27	E11.5 CD45+CD27+ IAC	Cmtm3
136	4.26844e-31	0.277353	0.989	0.983	9.38759e-27	E11.5 CD45+CD27+ IAC	Cox7a2
137	4.8363e-31	0.535617	0.996	0.999	1.06365e-26	E11.5 CD45+CD27+ IAC	Tmsb10
138	5.44163e-31	0.398992	0.986	0.622	1.19678e-26	E11.5 CD45+CD27+ IAC	Nhp2l1
139	6.66319e-31	0.30549	0.796	0.433	1.46544e-26	E11.5 CD45+CD27+ IAC	Il11ra1
140	1.62784e-30	0.383786	0.95	0.608	3.58011e-26	E11.5 CD45+CD27+ IAC	1110008F13Rik
141	6.39133e-30	0.487844	0.796	0.559	1.40565e-25	E11.5 CD45+CD27+ IAC	Gng11
142	1.02433e-29	0.376361	0.57	0.238	2.25281e-25	E11.5 CD45+CD27+ IAC	Prkcdbp
143	2.59678e-29	0.362289	0.996	1	5.7111e-25	E11.5 CD45+CD27+ IAC	mt-Co3
144	3.27101e-29	0.264808	1	1	7.19392e-25	E11.5 CD45+CD27+ IAC	Rpl36a
145	4.36619e-29	0.331169	0.72	0.322	9.60256e-25	E11.5 CD45+CD27+ IAC	2810417H13Rik
146	4.62538e-29	0.311822	0.95	0.882	1.01726e-24	E11.5 CD45+CD27+ IAC	Hdgf
147	6.15373e-29	0.303113	0.756	0.399	1.35339e-24	E11.5 CD45+CD27+ IAC	Serpinf1
148	6.29855e-29	0.256472	0.369	0.112	1.38524e-24	E11.5 CD45+CD27+ IAC	Tubb6
149	1.29903e-28	0.492051	0.961	0.621	2.85696e-24	E11.5 CD45+CD27+ IAC	Ngfrap1
150	2.11661e-28	0.290146	0.957	0.886	4.65505e-24	E11.5 CD45+CD27+ IAC	Hsbp1
151	6.93036e-28	0.356715	0.659	0.379	1.52419e-23	E11.5 CD45+CD27+ IAC	Smagp
152	9.31992e-28	0.465502	0.534	0.234	2.04973e-23	E11.5 CD45+CD27+ IAC	Maged1
153	1.54953e-27	0.561758	0.337	0.098	3.40788e-23	E11.5 CD45+CD27+ IAC	Id3
154	2.44888e-27	0.326733	0.907	0.746	5.38582e-23	E11.5 CD45+CD27+ IAC	Mlf2
155	3.17317e-27	0.327562	0.982	0.966	6.97874e-23	E11.5 CD45+CD27+ IAC	Prdx2
156	7.45696e-27	0.415526	0.996	0.644	1.64001e-22	E11.5 CD45+CD27+ IAC	Gnb2l1
157	1.26611e-26	0.280539	0.878	0.527	2.78455e-22	E11.5 CD45+CD27+ IAC	Tmem261
158	8.53478e-26	0.350358	0.968	0.612	1.87705e-21	E11.5 CD45+CD27+ IAC	Selk
159	4.31395e-25	0.299966	0.749	0.477	9.48767e-21	E11.5 CD45+CD27+ IAC	Ninj1
160	1.78582e-24	0.400142	0.616	0.308	3.92755e-20	E11.5 CD45+CD27+ IAC	Krt18
161	5.40406e-24	0.353259	0.978	0.636	1.18852e-19	E11.5 CD45+CD27+ IAC	2010107E04Rik
162	1.28761e-23	0.424942	0.932	0.751	2.83183e-19	E11.5 CD45+CD27+ IAC	Cd24a
163	1.5128e-23	0.288034	0.91	0.722	3.3271e-19	E11.5 CD45+CD27+ IAC	Svbp
164	2.74875e-23	0.270101	0.609	0.296	6.04533e-19	E11.5 CD45+CD27+ IAC	Zfp36l1
165	2.88873e-23	0.325697	0.351	0.123	6.35318e-19	E11.5 CD45+CD27+ IAC	6330403K07Rik
166	3.18566e-23	0.254878	0.957	0.894	7.00623e-19	E11.5 CD45+CD27+ IAC	Dynlrb1
167	3.76513e-23	0.274473	0.548	0.242	8.28064e-19	E11.5 CD45+CD27+ IAC	Col4a2
168	1.79167e-22	0.370047	0.803	0.541	3.94041e-18	E11.5 CD45+CD27+ IAC	Atp2b1
169	3.01536e-22	0.252268	0.961	0.962	6.63169e-18	E11.5 CD45+CD27+ IAC	Ost4
170	3.03726e-22	0.353511	0.971	0.634	6.67984e-18	E11.5 CD45+CD27+ IAC	Usmg5
171	4.51732e-22	0.400122	0.821	0.499	9.93495e-18	E11.5 CD45+CD27+ IAC	Pbx1
172	8.03961e-22	0.263029	0.896	0.742	1.76815e-17	E11.5 CD45+CD27+ IAC	Cnih1
173	8.54261e-22	0.314523	0.33	0.11	1.87878e-17	E11.5 CD45+CD27+ IAC	Pf4
174	9.52808e-22	1.01239	0.835	0.565	2.09551e-17	E11.5 CD45+CD27+ IAC	Tpm1
175	3.53646e-21	0.254271	0.943	0.836	7.77774e-17	E11.5 CD45+CD27+ IAC	Ube2e3
176	1.35116e-19	0.39573	0.763	0.77	2.97161e-15	E11.5 CD45+CD27+ IAC	Cd34
177	1.43886e-19	0.718814	0.692	0.417	3.16448e-15	E11.5 CD45+CD27+ IAC	Itm2a
178	6.11584e-19	0.340071	0.577	0.288	1.34506e-14	E11.5 CD45+CD27+ IAC	Ckap4
179	1.31354e-18	0.526903	0.857	0.596	2.88887e-14	E11.5 CD45+CD27+ IAC	Csrp2
180	4.48816e-18	0.269948	0.91	0.749	9.87081e-14	E11.5 CD45+CD27+ IAC	Jund
181	9.52745e-18	0.311706	0.835	0.553	2.09537e-13	E11.5 CD45+CD27+ IAC	Ddah2
182	1.44598e-17	0.297486	0.964	0.62	3.18014e-13	E11.5 CD45+CD27+ IAC	2024-09-15
183	3.13246e-17	0.271632	0.939	0.802	6.88921e-13	E11.5 CD45+CD27+ IAC	Hmgb3
184	3.32801e-17	0.29036	0.652	0.426	7.31929e-13	E11.5 CD45+CD27+ IAC	Calcrl
185	4.60933e-17	0.340893	0.86	0.661	1.01373e-12	E11.5 CD45+CD27+ IAC	Tpm4
186	6.08871e-17	0.292252	0.932	0.847	1.33909e-12	E11.5 CD45+CD27+ IAC	Morf4l2
187	1.26406e-16	0.397586	0.566	0.298	2.78006e-12	E11.5 CD45+CD27+ IAC	Rcn3
188	9.24062e-16	0.253998	0.875	0.683	2.03229e-11	E11.5 CD45+CD27+ IAC	Eid1
189	9.75077e-15	0.329009	0.767	0.488	2.14449e-10	E11.5 CD45+CD27+ IAC	Bex1
190	9.78889e-15	0.275005	0.67	0.379	2.15287e-10	E11.5 CD45+CD27+ IAC	Ndn
191	1.97195e-14	0.252814	0.853	0.657	4.33691e-10	E11.5 CD45+CD27+ IAC	Jun
192	3.99068e-14	0.254251	0.943	0.88	8.77671e-10	E11.5 CD45+CD27+ IAC	Atxn7l3b
193	5.38056e-14	0.261098	0.964	0.636	1.18335e-09	E11.5 CD45+CD27+ IAC	Zfos1
194	9.03646e-14	0.411023	0.634	0.447	1.98739e-09	E11.5 CD45+CD27+ IAC	Procr
195	2.53244e-13	0.366896	0.778	0.773	5.56959e-09	E11.5 CD45+CD27+ IAC	Ptp4a3
196	4.31313e-13	0.49357	0.832	0.687	9.48586e-09	E11.5 CD45+CD27+ IAC	Apoe
197	2.78132e-12	0.290302	0.434	0.228	6.11696e-08	E11.5 CD45+CD27+ IAC	Mpped2
198	7.11107e-12	0.289755	0.824	0.694	1.56394e-07	E11.5 CD45+CD27+ IAC	Cnn2
199	4.68593e-11	0.31639	0.685	0.453	1.03058e-06	E11.5 CD45+CD27+ IAC	Maged2
200	4.77738e-11	0.259004	0.753	0.53	1.05069e-06	E11.5 CD45+CD27+ IAC	Rcn1
201	1.64626e-10	0.30683	0.946	0.829	3.62063e-06	E11.5 CD45+CD27+ IAC	Dstn
202	1.34745e-09	0.489997	0.645	0.483	2.96345e-05	E11.5 CD45+CD27+ IAC	Grb10
203	4.28991e-08	0.266305	0.297	0.164	0.000943481	E11.5 CD45+CD27+ IAC	Bex2
204	6.1678e-08	0.275863	0.742	0.516	0.00135648	E11.5 CD45+CD27+ IAC	Ldhb
205	0.00019226	1.47025	0.405	0.329	1	E11.5 CD45+CD27+ IAC	Meg3
206	0	1.88779	0.999	0.306	0	E14.5 FL-HSC	Rpl6l
207	0	1.81369	0.997	0.707	0	E14.5 FL-HSC	Rpl9-ps6
208	0	1.77984	0.999	0.312	0	E14.5 FL-HSC	Gm9843
209	0	1.76911	1	0.311	0	E14.5 FL-HSC	Rps12-ps3
210	0	1.73377	0.998	0.307	0	E14.5 FL-HSC	Gm8730
211	0	1.7117	0.999	0.724	0	E14.5 FL-HSC	Wdr89
212	0	1.69416	0.999	0.309	0	E14.5 FL-HSC	Gm10073
213	0	1.65185	0.998	0.692	0	E14.5 FL-HSC	Rpl10-ps3
214	0	1.45548	0.995	0.29	0	E14.5 FL-HSC	Gm10020
215	0	1.45016	0.999	0.302	0	E14.5 FL-HSC	Rpl27-ps3
216	1.42041e-307	1.38149	1	0.711	3.12392e-303	E14.5 FL-HSC	Gm11808
217	4.53173e-304	1.48334	0.997	0.306	9.96662e-300	E14.5 FL-HSC	Gm9493
218	5.81362e-301	1.28303	0.987	0.279	1.27859e-296	E14.5 FL-HSC	Gm10036
219	1.08813e-296	1.29167	0.998	0.685	2.39313e-292	E14.5 FL-HSC	Rps27rt
220	1.87445e-283	0.686374	1	1	4.12247e-279	E14.5 FL-HSC	Rps27
221	3.17792e-280	1.20216	0.992	0.288	6.98921e-276	E14.5 FL-HSC	Rpl13-ps3
222	2.98257e-277	1.0526	0.976	0.254	6.55957e-273	E14.5 FL-HSC	Rpl36-ps3
223	6.73389e-276	0.592268	1	1	1.48098e-271	E14.5 FL-HSC	Rpl35
224	2.41138e-272	1.24856	0.996	0.554	5.30334e-268	E14.5 FL-HSC	Gm2000
225	7.2624e-272	1.37159	0.994	0.302	1.59722e-267	E14.5 FL-HSC	Rps26-ps1
226	6.36108e-260	1.08909	0.973	0.283	1.39899e-255	E14.5 FL-HSC	Gm6133
227	1.21312e-255	0.763118	1	1	2.66802e-251	E14.5 FL-HSC	Rpl23a
228	1.45348e-248	0.907763	0.947	0.38	3.19663e-244	E14.5 FL-HSC	Phpt1
229	1.60756e-247	0.579836	1	1	3.53551e-243	E14.5 FL-HSC	Rpl39
230	2.95949e-241	1.0037	0.958	0.276	6.50881e-237	E14.5 FL-HSC	Rpl7a-ps5
231	4.71838e-241	1.16623	0.997	0.309	1.03771e-236	E14.5 FL-HSC	Rpl23a-ps3
232	5.64581e-241	0.483017	1	1	1.24168e-236	E14.5 FL-HSC	Rpl36
233	2.4836e-239	1.8145	0.904	0.168	5.46217e-235	E14.5 FL-HSC	Hbb-bt
234	2.62751e-239	0.99508	0.98	0.289	5.77868e-235	E14.5 FL-HSC	Gm8186
235	1.56422e-231	1.26779	0.968	0.312	3.4402e-227	E14.5 FL-HSC	Car2
236	2.42168e-231	0.390604	1	1	5.326e-227	E14.5 FL-HSC	Rps29
237	8.32556e-227	1.00797	0.968	0.38	1.83104e-222	E14.5 FL-HSC	Gimap1
238	2.18366e-226	0.88233	0.951	0.269	4.80252e-222	E14.5 FL-HSC	Gm10116
239	4.91026e-225	0.843399	0.923	0.262	1.07991e-220	E14.5 FL-HSC	Gm10250
240	2.32177e-224	0.416645	1	1	5.10627e-220	E14.5 FL-HSC	Rps28
241	1.55306e-221	1.01048	0.994	0.586	3.41565e-217	E14.5 FL-HSC	Ptprcap
242	5.98491e-214	1.03167	0.965	0.344	1.31626e-209	E14.5 FL-HSC	Gimap6
243	3.32724e-212	0.782928	0.915	0.259	7.31761e-208	E14.5 FL-HSC	Gm10269
244	8.66005e-211	0.912772	0.965	0.283	1.90461e-206	E14.5 FL-HSC	Gltscr2
245	1.32642e-208	0.614856	0.996	0.981	2.9172e-204	E14.5 FL-HSC	Uba52
246	3.11877e-208	0.774705	0.954	0.406	6.85912e-204	E14.5 FL-HSC	Spint2
247	1.13735e-204	0.745036	0.839	0.168	2.50138e-200	E14.5 FL-HSC	Mpl
248	1.91131e-199	1.02374	0.994	0.309	4.20354e-195	E14.5 FL-HSC	Sepw1
249	4.02752e-198	0.87198	0.895	0.242	8.85772e-194	E14.5 FL-HSC	Mecom
250	2.90617e-196	0.68403	0.835	0.203	6.39153e-192	E14.5 FL-HSC	Rpl13a-ps1
251	1.27702e-195	0.7162	0.938	0.554	2.80856e-191	E14.5 FL-HSC	Smarcd1
252	1.58118e-189	1.02575	0.994	0.304	3.4775e-185	E14.5 FL-HSC	Rbp1
253	4.57273e-189	0.665835	0.889	0.254	1.00568e-184	E14.5 FL-HSC	Gm10263
254	1.37258e-188	0.97739	0.993	0.287	3.0187e-184	E14.5 FL-HSC	Rps18-ps3
255	2.35192e-188	1.43084	0.933	0.278	5.17258e-184	E14.5 FL-HSC	Gm10260
256	3.01156e-188	0.614431	0.874	0.209	6.62333e-184	E14.5 FL-HSC	Sepp1
257	2.18038e-186	0.438304	1	1	4.79531e-182	E14.5 FL-HSC	Rpl6
258	2.23596e-185	0.471665	1	1	4.91756e-181	E14.5 FL-HSC	Rps4x
259	1.0254e-183	0.873303	0.857	0.263	2.25517e-179	E14.5 FL-HSC	Mllt3
260	1.62861e-183	0.621995	0.745	0.115	3.58181e-179	E14.5 FL-HSC	Gm7676
261	2.98563e-183	0.821919	0.976	0.515	6.5663e-179	E14.5 FL-HSC	Adgrg1
262	2.86435e-181	0.80325	0.891	0.254	6.29957e-177	E14.5 FL-HSC	Hlf
263	3.94803e-181	0.599592	0.999	0.992	8.6829e-177	E14.5 FL-HSC	Eef2
264	1.55098e-180	0.721663	0.931	0.446	3.41107e-176	E14.5 FL-HSC	Tspan32
265	1.72538e-180	0.608971	1	1	3.79464e-176	E14.5 FL-HSC	Rps15
266	5.2924e-180	0.699197	1	1	1.16396e-175	E14.5 FL-HSC	Rpl31
267	8.37001e-180	0.43475	1	1	1.84082e-175	E14.5 FL-HSC	Rpl18a
268	1.60169e-178	0.501179	1	1	3.5226e-174	E14.5 FL-HSC	Rpl37a
269	5.04942e-178	0.574303	0.744	0.115	1.11052e-173	E14.5 FL-HSC	Hmha1
270	6.12744e-178	0.609731	0.785	0.175	1.34761e-173	E14.5 FL-HSC	Gm15013
271	4.3579e-176	0.699542	0.852	0.253	9.58432e-172	E14.5 FL-HSC	Cox6b2
272	8.72372e-176	0.612835	0.691	0.071	1.91861e-171	E14.5 FL-HSC	Fam134b
273	1.80475e-174	0.693616	0.834	0.26	3.96919e-170	E14.5 FL-HSC	Rab38
274	2.01953e-174	0.848137	0.898	0.252	4.44155e-170	E14.5 FL-HSC	Mycn
275	2.33178e-171	1.09379	0.931	0.275	5.12828e-167	E14.5 FL-HSC	Gm10709
276	1.11956e-170	0.685982	0.779	0.173	2.46226e-166	E14.5 FL-HSC	PISD
277	1.53394e-170	0.888545	0.987	0.302	3.37358e-166	E14.5 FL-HSC	Zfos1
278	1.9494e-168	0.727431	0.982	0.702	4.28731e-164	E14.5 FL-HSC	Eif4a2
279	1.44163e-166	0.728742	0.965	0.28	3.17058e-162	E14.5 FL-HSC	Fam96a
280	5.39068e-164	0.639433	0.999	0.998	1.18557e-159	E14.5 FL-HSC	Rpl4
281	2.22924e-163	0.32557	1	1	4.90276e-159	E14.5 FL-HSC	Rpl21
282	4.00065e-158	0.69761	0.959	0.295	8.79864e-154	E14.5 FL-HSC	2410015M20Rik
283	2.51913e-155	0.710574	0.963	0.302	5.54033e-151	E14.5 FL-HSC	2024-09-15
284	1.39727e-154	0.627979	1	1	3.07301e-150	E14.5 FL-HSC	Rps6
285	2.11414e-154	0.509718	1	1	4.64964e-150	E14.5 FL-HSC	Eef1a1
286	2.39719e-153	0.447406	1	1	5.27213e-149	E14.5 FL-HSC	Rpl17
287	2.00454e-152	0.792314	0.985	0.304	4.40857e-148	E14.5 FL-HSC	Usmg5
288	1.85332e-150	0.805478	0.987	0.306	4.07601e-146	E14.5 FL-HSC	2010107E04Rik
289	3.4511e-150	1.03738	1	0.312	7.59e-146	E14.5 FL-HSC	Gnb2l1
290	3.55895e-149	0.456506	1	1	7.8272e-145	E14.5 FL-HSC	Rpl14
291	1.01557e-147	0.419207	0.999	1	2.23353e-143	E14.5 FL-HSC	Rplp2
292	1.82308e-147	0.631601	0.726	0.158	4.00949e-143	E14.5 FL-HSC	Gm19590
293	1.81612e-145	0.53442	0.815	0.242	3.99419e-141	E14.5 FL-HSC	Gm6483
294	2.05724e-145	0.600625	0.935	0.461	4.52448e-141	E14.5 FL-HSC	Meis1
295	1.79799e-143	0.505211	0.773	0.201	3.95431e-139	E14.5 FL-HSC	Pla2g16
296	1.01844e-142	0.572654	0.991	0.846	2.23986e-138	E14.5 FL-HSC	Cd81
297	7.62197e-142	0.534411	0.714	0.157	1.6763e-137	E14.5 FL-HSC	Shisa8
298	1.51267e-140	0.351891	1	1	3.32681e-136	E14.5 FL-HSC	Rpl35a
299	2.16143e-140	0.717958	0.993	0.728	4.75364e-136	E14.5 FL-HSC	Lmo2
300	4.04594e-140	0.596575	0.896	0.279	8.89823e-136	E14.5 FL-HSC	Stra13
301	4.28292e-140	0.510258	0.783	0.223	9.41943e-136	E14.5 FL-HSC	2610524H06Rik
302	1.67207e-138	0.365066	1	1	3.67738e-134	E14.5 FL-HSC	Rps19
303	1.63633e-137	0.534827	0.636	0.101	3.59877e-133	E14.5 FL-HSC	Chil5
304	4.54923e-137	0.585651	0.951	0.303	1.00051e-132	E14.5 FL-HSC	Selk
305	1.42578e-136	0.553595	0.848	0.259	3.13573e-132	E14.5 FL-HSC	1110001J03Rik
306	2.27112e-135	0.625366	0.964	0.3	4.99488e-131	E14.5 FL-HSC	Ngfrap1
307	3.9208e-135	0.3786	1	0.999	8.62303e-131	E14.5 FL-HSC	Rpl10
308	4.25971e-134	0.723114	0.967	0.308	9.36839e-130	E14.5 FL-HSC	Nhp2l1
309	1.35607e-133	0.330836	1	1	2.9824e-129	E14.5 FL-HSC	Rpl41
310	1.56297e-133	0.317596	1	1	3.43745e-129	E14.5 FL-HSC	Rpl37
311	1.64268e-133	0.569844	0.763	0.234	3.61276e-129	E14.5 FL-HSC	Smpdl3a
312	1.81222e-133	0.515012	0.828	0.259	3.98563e-129	E14.5 FL-HSC	Utp11l
313	9.77982e-133	0.517866	0.986	0.845	2.15088e-128	E14.5 FL-HSC	Sptssa
314	1.49191e-132	0.517915	1	1	3.28116e-128	E14.5 FL-HSC	Rpl36a
315	1.25981e-130	0.465582	0.733	0.203	2.77071e-126	E14.5 FL-HSC	Toporsos
316	2.14249e-130	0.608369	0.915	0.643	4.71199e-126	E14.5 FL-HSC	Hmga1
317	9.44128e-130	0.32951	1	1	2.07642e-125	E14.5 FL-HSC	Rps7
318	1.44054e-129	0.445916	0.727	0.196	3.16819e-125	E14.5 FL-HSC	Gbas
319	3.07479e-129	0.70819	0.987	0.308	6.76237e-125	E14.5 FL-HSC	Tceb2
320	9.4751e-129	0.427165	0.672	0.155	2.08386e-124	E14.5 FL-HSC	Gm5786
321	4.38233e-128	0.493449	0.847	0.27	9.63807e-124	E14.5 FL-HSC	Fam103a1
322	5.64679e-128	0.321461	1	1	1.2419e-123	E14.5 FL-HSC	Rpl32
323	1.44733e-127	0.491497	0.642	0.133	3.18311e-123	E14.5 FL-HSC	Hmga1-rs1
324	4.62927e-127	0.613834	0.945	0.297	1.01811e-122	E14.5 FL-HSC	1110008F13Rik
325	5.16755e-125	0.424183	0.611	0.115	1.1365e-120	E14.5 FL-HSC	Gm17541
326	5.56225e-125	0.45088	0.716	0.204	1.2233e-120	E14.5 FL-HSC	Gm10320
327	1.05217e-124	0.54873	0.864	0.367	2.31404e-120	E14.5 FL-HSC	Adgrl4
328	1.17775e-124	0.521692	1	1	2.59024e-120	E14.5 FL-HSC	Rps17
329	1.71087e-124	0.478498	0.84	0.333	3.76271e-120	E14.5 FL-HSC	Tonsl
330	2.80896e-124	0.457011	0.738	0.205	6.17774e-120	E14.5 FL-HSC	Abtb1
331	4.18515e-124	0.355241	1	1	9.2044e-120	E14.5 FL-HSC	Rps14
332	2.68312e-123	0.533948	0.718	0.165	5.90099e-119	E14.5 FL-HSC	Pdzk1ip1
333	8.99974e-123	0.410658	0.545	0.053	1.97931e-118	E14.5 FL-HSC	Tbxas1
334	2.44915e-121	0.437518	0.717	0.201	5.38642e-117	E14.5 FL-HSC	Gm9844
335	1.50973e-120	0.42829	0.633	0.145	3.32034e-116	E14.5 FL-HSC	Gm4950
336	6.5978e-120	0.59408	0.942	0.663	1.45105e-115	E14.5 FL-HSC	AI662270
337	5.922e-119	0.448835	0.995	0.989	1.30243e-114	E14.5 FL-HSC	Eif3f
338	1.897e-118	0.406739	0.623	0.145	4.17208e-114	E14.5 FL-HSC	Gm11273
339	3.32358e-118	0.506661	0.808	0.4	7.30954e-114	E14.5 FL-HSC	Gstp1
340	5.17625e-118	0.435535	0.727	0.221	1.13841e-113	E14.5 FL-HSC	Gm5611
341	4.24009e-117	0.252522	1	0.999	9.32523e-113	E14.5 FL-HSC	Rpl9
342	2.04005e-116	0.522807	0.938	0.296	4.48668e-112	E14.5 FL-HSC	Myeov2
343	4.35889e-116	0.396705	0.591	0.121	9.58651e-112	E14.5 FL-HSC	Rps2-ps6
344	8.22791e-116	0.473581	0.995	0.934	1.80956e-111	E14.5 FL-HSC	Cnbp
345	9.53737e-116	0.444404	0.685	0.203	2.09755e-111	E14.5 FL-HSC	Selenbp1
346	1.36173e-115	0.465062	0.769	0.212	2.99485e-111	E14.5 FL-HSC	Myct1
347	3.27883e-115	0.442122	0.808	0.249	7.21112e-111	E14.5 FL-HSC	2210013O21Rik
348	5.43263e-115	0.489059	0.921	0.64	1.1948e-110	E14.5 FL-HSC	Atic
349	6.37074e-115	0.519566	0.977	0.833	1.40112e-110	E14.5 FL-HSC	Impdh2
350	2.17866e-114	0.577893	0.982	0.52	4.79153e-110	E14.5 FL-HSC	Cd24a
351	2.98978e-114	0.496852	0.767	0.29	6.57542e-110	E14.5 FL-HSC	Tsc22d3
352	4.97429e-114	0.415206	0.786	0.251	1.09399e-109	E14.5 FL-HSC	Ldhb
353	4.21414e-113	0.438642	0.987	0.957	9.26816e-109	E14.5 FL-HSC	Eif3e
354	6.36164e-113	0.486047	0.796	0.246	1.39912e-108	E14.5 FL-HSC	Fam212a
355	3.68741e-112	0.593939	0.931	0.655	8.10973e-108	E14.5 FL-HSC	Ogt
356	1.18147e-111	0.554074	0.932	0.296	2.59841e-107	E14.5 FL-HSC	2310036O22Rik
357	1.38849e-111	0.448753	0.772	0.248	3.05372e-107	E14.5 FL-HSC	2810428I15Rik
358	7.13765e-111	0.491961	0.995	0.831	1.56978e-106	E14.5 FL-HSC	Fkbp1a
359	7.6689e-111	0.364282	0.603	0.123	1.68662e-106	E14.5 FL-HSC	Bcas3
360	1.02981e-109	0.381509	0.592	0.132	2.26486e-105	E14.5 FL-HSC	Gm18025
361	1.58962e-109	0.622295	0.977	0.303	3.49604e-105	E14.5 FL-HSC	Minos1
362	3.15058e-109	0.421067	0.758	0.24	6.92907e-105	E14.5 FL-HSC	Apoa1bp
363	8.03185e-109	0.419545	0.997	0.971	1.76645e-104	E14.5 FL-HSC	Hnrnpa1
364	9.76429e-109	0.297725	1	0.999	2.14746e-104	E14.5 FL-HSC	Rps15a
365	8.25202e-108	0.483752	0.75	0.346	1.81487e-103	E14.5 FL-HSC	Usp50
366	1.30953e-107	0.38912	0.645	0.176	2.88006e-103	E14.5 FL-HSC	Gm6563
367	1.75607e-107	0.333299	1	0.999	3.86212e-103	E14.5 FL-HSC	Rpl7
368	4.3138e-106	0.411028	1	0.991	9.48735e-102	E14.5 FL-HSC	Rpl22l1
369	4.77559e-106	0.371415	0.633	0.17	1.0503e-101	E14.5 FL-HSC	Rtfdc1
370	5.44827e-106	0.292708	0.455	0.022	1.19824e-101	E14.5 FL-HSC	Rcan2
371	6.67535e-106	0.461936	0.731	0.246	1.46811e-101	E14.5 FL-HSC	2700029M09Rik
372	1.37098e-105	0.39759	0.686	0.205	3.0152e-101	E14.5 FL-HSC	Ppp2r4
373	1.71527e-105	0.412341	0.761	0.242	3.77239e-101	E14.5 FL-HSC	0610007P14Rik
374	5.99739e-105	0.540126	0.937	0.299	1.319e-100	E14.5 FL-HSC	2700094K13Rik
375	1.1683e-104	0.485565	0.792	0.311	2.56944e-100	E14.5 FL-HSC	Cd27
376	1.32484e-104	0.395432	0.663	0.18	2.91372e-100	E14.5 FL-HSC	Adrbk1
377	1.73557e-104	0.539305	0.96	0.306	3.81705e-100	E14.5 FL-HSC	2700060E02Rik
378	2.49921e-104	0.41374	0.745	0.241	5.49652e-100	E14.5 FL-HSC	Fam60a
379	7.22993e-104	0.452565	0.716	0.242	1.59008e-99	E14.5 FL-HSC	Hn1l
380	7.33722e-104	0.313508	0.999	1	1.61367e-99	E14.5 FL-HSC	Rpl10a
381	1.07415e-103	0.514021	0.998	0.955	2.36239e-99	E14.5 FL-HSC	Hmgn2
382	2.21803e-103	0.36364	0.579	0.135	4.87812e-99	E14.5 FL-HSC	Gm10094
383	3.42069e-103	0.51662	0.941	0.534	7.52312e-99	E14.5 FL-HSC	Vamp5
384	6.88251e-103	0.465864	0.828	0.395	1.51367e-98	E14.5 FL-HSC	Mfng
385	7.75084e-103	0.458797	0.828	0.434	1.70464e-98	E14.5 FL-HSC	Tspan14
386	8.55931e-103	0.519272	1	1	1.88245e-98	E14.5 FL-HSC	Rpl13a
387	9.07831e-103	0.434449	0.724	0.203	1.99659e-98	E14.5 FL-HSC	Esam
388	9.26536e-103	0.428981	0.64	0.179	2.03773e-98	E14.5 FL-HSC	Cnrip1
389	1.18314e-102	0.466445	0.76	0.322	2.60209e-98	E14.5 FL-HSC	Il21r
390	2.97562e-102	0.457374	0.78	0.284	6.54427e-98	E14.5 FL-HSC	Bex4
391	4.61959e-102	0.351136	1	1	1.01599e-97	E14.5 FL-HSC	Rps25
392	7.72846e-102	0.279979	1	1	1.69972e-97	E14.5 FL-HSC	Rps3
393	1.00115e-101	0.440794	0.697	0.221	2.20182e-97	E14.5 FL-HSC	Nkx2-3
394	6.76535e-101	0.496278	0.885	0.59	1.4879e-96	E14.5 FL-HSC	Lrrc58
395	1.00487e-100	0.494881	0.938	0.619	2.21001e-96	E14.5 FL-HSC	Capg
396	5.92802e-100	0.278565	0.936	0.306	1.30375e-95	E14.5 FL-HSC	Wbp5
397	9.94238e-100	0.396752	0.718	0.302	2.18663e-95	E14.5 FL-HSC	Clpb
398	1.71668e-99	0.401428	0.819	0.275	3.77549e-95	E14.5 FL-HSC	Tmem261
399	2.50276e-99	0.373351	0.55	0.085	5.50433e-95	E14.5 FL-HSC	Socs2
400	3.72919e-98	0.362605	0.572	0.14	8.20161e-94	E14.5 FL-HSC	Gm5093
401	3.96356e-98	0.472972	0.836	0.414	8.71706e-94	E14.5 FL-HSC	Dnmt3b
402	1.37275e-97	0.399809	0.846	0.414	3.0191e-93	E14.5 FL-HSC	Btf3l4
403	2.11535e-97	0.520161	0.924	0.637	4.65229e-93	E14.5 FL-HSC	Hhex
404	5.56433e-97	0.497295	0.851	0.475	1.22376e-92	E14.5 FL-HSC	Glul
405	6.18726e-97	0.611526	0.813	0.414	1.36076e-92	E14.5 FL-HSC	Ctla2a
406	2.77356e-96	0.450415	0.892	0.289	6.09989e-92	E14.5 FL-HSC	Tceb1
407	4.05213e-96	0.255185	1	1	8.91185e-92	E14.5 FL-HSC	Rpl26
408	4.70395e-96	0.387992	0.723	0.304	1.03454e-91	E14.5 FL-HSC	Tfap4
409	1.40288e-95	0.395478	0.782	0.265	3.08535e-91	E14.5 FL-HSC	l7Rn6
410	2.45922e-95	0.282698	1	1	5.40856e-91	E14.5 FL-HSC	Rpl3
411	3.45707e-95	0.47272	0.866	0.295	7.60312e-91	E14.5 FL-HSC	Hn1
412	3.52064e-95	0.421922	0.764	0.343	7.74295e-91	E14.5 FL-HSC	Afap1l1
413	7.29623e-95	0.408146	0.713	0.248	1.60466e-90	E14.5 FL-HSC	Srp54b
414	8.07384e-95	0.405196	0.838	0.285	1.77568e-90	E14.5 FL-HSC	Aes
415	9.54926e-95	0.337453	0.591	0.159	2.10017e-90	E14.5 FL-HSC	D10Jhu81e
416	1.42135e-94	0.356553	0.498	0.073	3.12597e-90	E14.5 FL-HSC	Gm5111
417	5.04285e-94	0.365524	0.613	0.17	1.10907e-89	E14.5 FL-HSC	0610011F06Rik
418	1.01536e-93	0.379698	0.719	0.244	2.23308e-89	E14.5 FL-HSC	1810043H04Rik
419	1.68337e-93	0.333635	0.573	0.139	3.70223e-89	E14.5 FL-HSC	Mum1
420	2.08695e-93	0.362582	0.691	0.22	4.58982e-89	E14.5 FL-HSC	1500011K16Rik
421	7.4487e-93	0.370962	0.745	0.254	1.63819e-88	E14.5 FL-HSC	Bex1
422	3.2116e-92	0.470335	0.861	0.554	7.06327e-88	E14.5 FL-HSC	Dcun1d1
423	9.09869e-91	0.404714	0.673	0.214	2.00108e-86	E14.5 FL-HSC	Gimap5
424	6.26506e-90	0.444463	0.978	0.849	1.37788e-85	E14.5 FL-HSC	Lst1
425	6.11941e-89	0.324547	0.609	0.183	1.34584e-84	E14.5 FL-HSC	Pddc1
426	1.01609e-88	0.389043	0.976	0.87	2.23468e-84	E14.5 FL-HSC	Eif6
427	1.06867e-88	0.266695	1	1	2.35033e-84	E14.5 FL-HSC	Rps5
428	1.16025e-88	0.349466	0.84	0.284	2.55175e-84	E14.5 FL-HSC	Gng11
429	1.35821e-88	0.443477	0.84	0.423	2.98711e-84	E14.5 FL-HSC	Dok2
430	4.73866e-88	0.41017	0.688	0.279	1.04217e-83	E14.5 FL-HSC	Sesn1
431	1.77772e-87	0.419474	0.904	0.629	3.90973e-83	E14.5 FL-HSC	Zfp422
432	9.84859e-87	0.407117	0.718	0.32	2.166e-82	E14.5 FL-HSC	Gcnt2
433	1.87377e-86	0.318408	0.565	0.147	4.12099e-82	E14.5 FL-HSC	As3mt
434	2.41632e-86	0.467904	0.876	0.565	5.31421e-82	E14.5 FL-HSC	Tspan13
435	3.45965e-86	0.393723	0.615	0.195	7.60881e-82	E14.5 FL-HSC	Mettl7a1
436	5.55655e-86	0.373017	0.726	0.272	1.22205e-81	E14.5 FL-HSC	Gm16104
437	6.63944e-86	0.323024	0.549	0.145	1.46021e-81	E14.5 FL-HSC	Mettl10
438	6.8166e-86	0.397281	1	0.971	1.49917e-81	E14.5 FL-HSC	Eef1g
439	7.79697e-86	0.353801	0.785	0.279	1.71479e-81	E14.5 FL-HSC	Fam195b
440	9.32778e-86	0.369796	0.996	0.906	2.05146e-81	E14.5 FL-HSC	Ptpn18
441	1.38285e-85	0.335829	0.564	0.149	3.0413e-81	E14.5 FL-HSC	Pglyrp2
442	3.09167e-85	0.411108	0.852	0.461	6.7995e-81	E14.5 FL-HSC	Ipo11
443	3.21624e-85	0.348678	0.725	0.249	7.07347e-81	E14.5 FL-HSC	Fdx1l
444	3.35431e-85	0.446383	0.995	0.947	7.37714e-81	E14.5 FL-HSC	Cox7a2l
445	1.35917e-84	0.308773	0.59	0.17	2.98922e-80	E14.5 FL-HSC	Jam3
446	2.77715e-84	0.316925	0.597	0.185	6.10778e-80	E14.5 FL-HSC	Hiat1
447	4.57153e-84	0.387584	0.942	0.789	1.00542e-79	E14.5 FL-HSC	Grcc10
448	1.0456e-83	0.414461	0.914	0.541	2.29959e-79	E14.5 FL-HSC	Lsp1
449	3.62838e-83	0.372068	0.855	0.293	7.97989e-79	E14.5 FL-HSC	1810022K09Rik
450	5.69044e-83	0.3143	0.591	0.184	1.2515e-78	E14.5 FL-HSC	Hrsp12
451	5.9735e-83	0.384618	0.953	0.77	1.31375e-78	E14.5 FL-HSC	Polr2m
452	1.02795e-82	0.618042	0.997	0.311	2.26078e-78	E14.5 FL-HSC	Shfm1
453	2.57731e-82	0.32232	0.6	0.191	5.66828e-78	E14.5 FL-HSC	Raver1
454	2.71373e-82	0.331402	0.637	0.212	5.96831e-78	E14.5 FL-HSC	Smek2
455	3.79846e-82	0.363148	0.662	0.25	8.35394e-78	E14.5 FL-HSC	Coro1b
456	9.84735e-82	0.429561	0.866	0.536	2.16573e-77	E14.5 FL-HSC	Msi2
457	1.20659e-81	0.316037	0.597	0.183	2.65365e-77	E14.5 FL-HSC	Fam213a
458	4.50178e-80	0.306625	0.635	0.207	9.90077e-76	E14.5 FL-HSC	Ndnl2
459	4.76312e-80	0.504662	0.903	0.559	1.04755e-75	E14.5 FL-HSC	Ltb
460	5.72539e-80	0.323647	0.606	0.197	1.25919e-75	E14.5 FL-HSC	Gm21092
461	1.37888e-79	0.375748	0.982	0.914	3.03256e-75	E14.5 FL-HSC	Paip2
462	1.51391e-79	0.307229	0.998	0.993	3.32954e-75	E14.5 FL-HSC	Pabpc1
463	1.59028e-79	0.279698	0.422	0.052	3.4975e-75	E14.5 FL-HSC	Abcg1
464	1.64456e-79	0.253915	0.822	0.396	3.61688e-75	E14.5 FL-HSC	Csrp2
465	2.4356e-79	0.308352	0.579	0.173	5.35662e-75	E14.5 FL-HSC	Carkd
466	7.91982e-79	0.338392	0.726	0.287	1.74181e-74	E14.5 FL-HSC	Tspan6
467	4.10823e-78	0.357316	0.625	0.223	9.03522e-74	E14.5 FL-HSC	A630072M18Rik
468	1.57852e-77	0.436058	0.538	0.151	3.47164e-73	E14.5 FL-HSC	Gem
469	3.0978e-77	0.334282	0.562	0.16	6.813e-73	E14.5 FL-HSC	Emcn
470	7.29159e-77	0.359106	0.731	0.369	1.60364e-72	E14.5 FL-HSC	Taf6l
471	2.00221e-76	0.269659	0.491	0.123	4.40346e-72	E14.5 FL-HSC	Gm10146
472	2.73567e-76	0.307627	0.585	0.198	6.01656e-72	E14.5 FL-HSC	Cpq
473	5.18115e-76	0.335584	0.691	0.258	1.13949e-71	E14.5 FL-HSC	Ptp4a1
474	5.27658e-76	0.530432	0.702	0.351	1.16048e-71	E14.5 FL-HSC	Pde4d
475	1.49913e-75	0.317104	0.909	0.457	3.29704e-71	E14.5 FL-HSC	Apoe
476	5.30702e-75	0.349947	0.533	0.152	1.16717e-70	E14.5 FL-HSC	Gp9
477	5.56946e-75	0.434193	0.837	0.484	1.22489e-70	E14.5 FL-HSC	Hoxa9
478	1.41555e-74	0.318877	0.736	0.265	3.11322e-70	E14.5 FL-HSC	2024-03-05
479	1.82674e-74	0.309666	0.682	0.214	4.01754e-70	E14.5 FL-HSC	Procr
480	2.77542e-74	0.388994	0.946	0.726	6.10398e-70	E14.5 FL-HSC	Ppdpf
481	4.89314e-74	0.393573	0.866	0.59	1.07615e-69	E14.5 FL-HSC	Gltp
482	6.91212e-74	0.307074	0.61	0.207	1.52018e-69	E14.5 FL-HSC	Ccdc53
483	7.08915e-74	0.308984	0.49	0.12	1.55912e-69	E14.5 FL-HSC	Dfna5
484	5.87957e-73	0.30269	0.55	0.174	1.29309e-68	E14.5 FL-HSC	Bre
485	8.88166e-73	0.370629	0.834	0.536	1.95334e-68	E14.5 FL-HSC	Slc50a1
486	4.62726e-72	0.265617	0.414	0.068	1.01767e-67	E14.5 FL-HSC	Camk2a
487	9.98846e-72	0.252329	0.394	0.056	2.19676e-67	E14.5 FL-HSC	Gm10093
488	1.36503e-71	0.399685	0.986	0.893	3.00211e-67	E14.5 FL-HSC	Zfp36l2
489	1.46946e-71	0.349718	0.845	0.586	3.23178e-67	E14.5 FL-HSC	Pdrg1
490	5.19581e-71	0.361525	0.856	0.609	1.14271e-66	E14.5 FL-HSC	Vbp1
491	1.24283e-70	0.302214	0.548	0.182	2.73336e-66	E14.5 FL-HSC	Fam132a
492	1.40583e-70	0.383965	0.983	0.945	3.09184e-66	E14.5 FL-HSC	Rsrp1
493	2.07078e-70	0.390274	0.908	0.464	4.55427e-66	E14.5 FL-HSC	Ikzf2
494	2.9722e-70	0.390508	0.558	0.188	6.53676e-66	E14.5 FL-HSC	Erdr1
495	3.58882e-70	0.280458	0.557	0.189	7.89289e-66	E14.5 FL-HSC	N6amt2
496	5.66406e-70	0.384701	0.818	0.485	1.2457e-65	E14.5 FL-HSC	Tspan4
497	8.27031e-70	0.312111	0.593	0.207	1.81889e-65	E14.5 FL-HSC	Whsc1l1
498	1.48066e-69	0.265386	0.49	0.13	3.25642e-65	E14.5 FL-HSC	Fam134a
499	1.95582e-69	0.257051	0.758	0.405	4.30144e-65	E14.5 FL-HSC	Gstm1
500	3.16869e-69	0.355454	0.768	0.371	6.96889e-65	E14.5 FL-HSC	Angpt1
501	3.51711e-69	0.279845	0.658	0.23	7.73519e-65	E14.5 FL-HSC	Mesdc2
502	5.82866e-69	0.265652	0.502	0.145	1.2819e-64	E14.5 FL-HSC	Ric8
503	9.62479e-69	0.331187	0.797	0.404	2.11678e-64	E14.5 FL-HSC	Oaz2
504	1.93131e-68	0.366468	0.894	0.663	4.24753e-64	E14.5 FL-HSC	Arl6ip5
505	2.74389e-68	0.275777	0.501	0.151	6.03463e-64	E14.5 FL-HSC	Wash1
506	2.94244e-68	0.320658	0.976	0.9	6.47131e-64	E14.5 FL-HSC	Nono
507	4.36547e-68	0.325674	0.652	0.261	9.60098e-64	E14.5 FL-HSC	Nrgn
508	4.68175e-68	0.371458	0.893	0.576	1.02966e-63	E14.5 FL-HSC	Lyl1
509	1.39351e-67	0.375662	0.938	0.807	3.06474e-63	E14.5 FL-HSC	Aldh2
510	1.85339e-67	0.329193	0.99	0.942	4.07615e-63	E14.5 FL-HSC	U2af1
511	1.53897e-66	0.342335	0.741	0.435	3.38466e-62	E14.5 FL-HSC	Cdca7l
512	1.28821e-65	0.295663	0.997	0.991	2.83316e-61	E14.5 FL-HSC	Rbm39
513	1.95691e-65	0.349041	0.868	0.614	4.30383e-61	E14.5 FL-HSC	Ssbp2
514	3.9691e-65	0.353159	0.781	0.455	8.72925e-61	E14.5 FL-HSC	Snhg12
515	2.0844e-64	0.39257	0.862	0.618	4.58423e-60	E14.5 FL-HSC	Git2
516	2.08498e-64	0.450731	0.805	0.541	4.58549e-60	E14.5 FL-HSC	Pik3r1
517	3.01718e-64	0.250207	0.457	0.129	6.63567e-60	E14.5 FL-HSC	Gm9803
518	6.67094e-64	0.282819	0.588	0.207	1.46714e-59	E14.5 FL-HSC	3110062M04Rik
519	3.52798e-63	0.319996	0.748	0.414	7.75909e-59	E14.5 FL-HSC	Tbc1d10c
520	5.15738e-63	0.308915	0.562	0.222	1.13426e-58	E14.5 FL-HSC	Zfp467
521	7.66527e-63	0.278655	0.514	0.176	1.68582e-58	E14.5 FL-HSC	Dynlt1c
522	9.47226e-63	0.263289	0.655	0.274	2.08324e-58	E14.5 FL-HSC	Maged2
523	1.08535e-62	0.330305	0.886	0.677	2.387e-58	E14.5 FL-HSC	Ociad1
524	1.72225e-62	0.302182	0.614	0.252	3.78774e-58	E14.5 FL-HSC	Erg
525	2.11013e-62	0.331748	0.704	0.372	4.64081e-58	E14.5 FL-HSC	Ubl7
526	3.77023e-62	0.378412	0.947	0.784	8.29186e-58	E14.5 FL-HSC	Pnisr
527	4.26895e-62	0.294831	0.637	0.29	9.38869e-58	E14.5 FL-HSC	Gypc
528	5.18058e-62	0.257768	0.551	0.198	1.13937e-57	E14.5 FL-HSC	2024-03-07
529	1.47057e-61	0.31985	0.644	0.326	3.23422e-57	E14.5 FL-HSC	Abhd8
530	1.79773e-61	0.311481	0.942	0.816	3.95376e-57	E14.5 FL-HSC	Sdcbp
531	2.75254e-61	0.341135	0.866	0.519	6.05367e-57	E14.5 FL-HSC	Gabarapl1
532	3.15537e-61	0.348158	0.809	0.533	6.93961e-57	E14.5 FL-HSC	Bin2
533	3.22934e-61	0.352365	0.816	0.512	7.10229e-57	E14.5 FL-HSC	Ebi3
534	3.92194e-61	0.340716	0.938	0.762	8.62553e-57	E14.5 FL-HSC	Crlf3
535	4.15932e-61	0.288054	0.558	0.22	9.14759e-57	E14.5 FL-HSC	Sigirr
536	4.76725e-61	0.318075	0.988	0.978	1.04846e-56	E14.5 FL-HSC	Hnrnpk
537	5.20464e-61	0.342491	0.847	0.563	1.14466e-56	E14.5 FL-HSC	Snap23
538	7.3843e-61	0.289321	0.69	0.344	1.62403e-56	E14.5 FL-HSC	Snhg20
539	1.52203e-60	0.264694	0.529	0.198	3.34741e-56	E14.5 FL-HSC	Nutf2
540	2.14086e-60	0.548678	0.785	0.455	4.70839e-56	E14.5 FL-HSC	H1f0
541	2.37817e-60	0.257028	0.542	0.195	5.23031e-56	E14.5 FL-HSC	Tmem5
542	2.47129e-59	0.324666	0.814	0.556	5.4351e-55	E14.5 FL-HSC	2024-09-06
543	3.03337e-59	0.261049	0.603	0.226	6.67129e-55	E14.5 FL-HSC	1700020I14Rik
544	4.0572e-59	0.321335	0.764	0.445	8.92299e-55	E14.5 FL-HSC	Mzt1
545	5.38355e-59	0.310411	0.551	0.217	1.18401e-54	E14.5 FL-HSC	Pik3ip1
546	1.26634e-58	0.250697	0.515	0.179	2.78505e-54	E14.5 FL-HSC	Wbscr22
547	1.29616e-58	0.254978	0.569	0.222	2.85064e-54	E14.5 FL-HSC	Selt
548	1.32423e-58	0.327107	0.977	0.919	2.91238e-54	E14.5 FL-HSC	Cct4
549	1.65244e-58	0.298914	0.6	0.277	3.63421e-54	E14.5 FL-HSC	Sgms1
550	1.73742e-58	0.260262	0.441	0.129	3.82111e-54	E14.5 FL-HSC	Cirh1a
551	5.79866e-58	0.289162	0.672	0.342	1.2753e-53	E14.5 FL-HSC	H2-Ke6
552	1.12395e-57	0.346773	0.829	0.573	2.4719e-53	E14.5 FL-HSC	Dapp1
553	1.94458e-57	0.258247	0.651	0.257	4.27672e-53	E14.5 FL-HSC	Ict1
554	5.14775e-57	0.340871	0.97	0.904	1.13214e-52	E14.5 FL-HSC	Tpi1
555	7.15931e-57	0.330921	0.951	0.827	1.57455e-52	E14.5 FL-HSC	Sumo3
556	1.12014e-56	0.389322	0.838	0.571	2.46352e-52	E14.5 FL-HSC	Prdx4
557	3.01161e-56	0.32028	0.774	0.494	6.62344e-52	E14.5 FL-HSC	Hibadh
558	4.55998e-56	0.25544	0.541	0.184	1.00288e-51	E14.5 FL-HSC	Trim47
559	4.94117e-56	0.280251	0.653	0.309	1.08671e-51	E14.5 FL-HSC	Gm1673
560	5.65754e-56	0.314943	0.91	0.684	1.24426e-51	E14.5 FL-HSC	Zfand6
561	6.73765e-56	0.290613	0.983	0.939	1.48181e-51	E14.5 FL-HSC	Limd2
562	1.93841e-55	0.38604	0.799	0.475	4.26314e-51	E14.5 FL-HSC	Ypel3
563	3.809e-55	0.31091	0.962	0.763	8.37713e-51	E14.5 FL-HSC	Rsl24d1
564	4.66089e-55	0.294685	0.577	0.263	1.02507e-50	E14.5 FL-HSC	Sugp2
565	5.93013e-55	0.333545	0.81	0.541	1.30421e-50	E14.5 FL-HSC	Acyp1
566	8.16878e-55	0.324911	0.622	0.332	1.79656e-50	E14.5 FL-HSC	Mospd3
567	8.34208e-55	0.353265	0.931	0.794	1.83467e-50	E14.5 FL-HSC	H13
568	1.32876e-54	0.304062	0.927	0.687	2.92233e-50	E14.5 FL-HSC	Bnip3l
569	2.09638e-54	0.2622	0.384	0.09	4.61057e-50	E14.5 FL-HSC	Vill
570	2.11503e-54	0.305209	0.958	0.809	4.65159e-50	E14.5 FL-HSC	Cyb5a
571	2.28262e-54	0.296283	0.698	0.391	5.02017e-50	E14.5 FL-HSC	2510002D24Rik
572	3.35406e-54	0.326849	0.891	0.623	7.37657e-50	E14.5 FL-HSC	Pnrc1
573	3.577e-54	0.304799	0.769	0.411	7.86689e-50	E14.5 FL-HSC	2024-09-02
574	4.14309e-54	0.260663	0.563	0.228	9.11191e-50	E14.5 FL-HSC	S1pr4
575	6.88104e-54	0.267251	0.664	0.322	1.51335e-49	E14.5 FL-HSC	Eng
576	1.06038e-53	0.301892	0.813	0.558	2.33209e-49	E14.5 FL-HSC	Txnip
577	1.09103e-53	0.308642	0.816	0.54	2.39951e-49	E14.5 FL-HSC	Nxf1
578	2.58445e-53	0.257134	0.998	0.982	5.68398e-49	E14.5 FL-HSC	Sumo2
579	6.23709e-53	0.330476	0.958	0.84	1.37172e-48	E14.5 FL-HSC	Paics
580	8.15208e-53	0.267741	0.567	0.248	1.79289e-48	E14.5 FL-HSC	Cers4
581	3.6584e-52	0.286724	0.97	0.893	8.04592e-48	E14.5 FL-HSC	Raly
582	4.43261e-52	0.274684	0.987	0.935	9.74864e-48	E14.5 FL-HSC	Trmt112
583	4.9726e-52	0.29391	0.67	0.358	1.09362e-47	E14.5 FL-HSC	Dtx3
584	1.03013e-51	0.285144	0.702	0.423	2.26558e-47	E14.5 FL-HSC	Plscr3
585	5.06048e-51	0.285229	0.945	0.836	1.11295e-46	E14.5 FL-HSC	Cox14
586	5.10099e-51	0.29658	0.656	0.359	1.12186e-46	E14.5 FL-HSC	Guf1
587	1.30019e-50	0.284376	0.715	0.441	2.8595e-46	E14.5 FL-HSC	Eci1
588	3.24345e-50	0.308979	0.884	0.703	7.13331e-46	E14.5 FL-HSC	Pts
589	5.93374e-50	0.303112	0.881	0.682	1.30501e-45	E14.5 FL-HSC	Rab11b
590	1.01105e-49	0.27731	0.351	0.077	2.2236e-45	E14.5 FL-HSC	Gm26825
591	1.28112e-49	0.304484	0.897	0.754	2.81757e-45	E14.5 FL-HSC	Zfp207
592	1.92633e-49	0.27605	0.76	0.455	4.23658e-45	E14.5 FL-HSC	Ing4
593	2.10892e-49	0.275057	0.639	0.343	4.63816e-45	E14.5 FL-HSC	Slc25a45
594	3.87806e-49	0.254342	0.693	0.358	8.52901e-45	E14.5 FL-HSC	Pbx1
595	1.72291e-48	0.299255	0.873	0.637	3.7892e-44	E14.5 FL-HSC	Tia1
596	2.3078e-48	0.253161	0.569	0.274	5.07554e-44	E14.5 FL-HSC	Bhlhb9
597	3.22015e-48	0.292479	0.681	0.402	7.08209e-44	E14.5 FL-HSC	Dctd
598	6.37235e-48	0.281792	0.738	0.48	1.40147e-43	E14.5 FL-HSC	Ubac2
599	7.23107e-48	0.28669	0.823	0.554	1.59033e-43	E14.5 FL-HSC	Pigp
600	7.2808e-48	0.308425	0.995	0.917	1.60127e-43	E14.5 FL-HSC	Nop10
601	7.87439e-48	0.319524	0.819	0.661	1.73181e-43	E14.5 FL-HSC	Puf60
602	1.68354e-47	0.289105	0.741	0.503	3.70262e-43	E14.5 FL-HSC	Fnta
603	2.6123e-47	0.298594	0.874	0.685	5.74523e-43	E14.5 FL-HSC	Cirbp
604	1.47495e-46	0.265048	0.579	0.3	3.24386e-42	E14.5 FL-HSC	Mpst
605	1.03165e-45	0.257408	0.736	0.404	2.2689e-41	E14.5 FL-HSC	Cxxc5
606	1.2228e-45	0.295085	0.941	0.865	2.68931e-41	E14.5 FL-HSC	Tmem59
607	1.68356e-45	0.312906	0.829	0.631	3.70266e-41	E14.5 FL-HSC	Eif2a
608	4.15028e-45	0.27797	0.736	0.483	9.1277e-41	E14.5 FL-HSC	Ppif
609	6.81212e-45	0.277886	0.942	0.855	1.49819e-40	E14.5 FL-HSC	Mrpl23
610	7.91169e-45	0.291585	0.798	0.547	1.74002e-40	E14.5 FL-HSC	Uhrf2
611	1.32749e-44	0.310462	0.903	0.79	2.91955e-40	E14.5 FL-HSC	Uqcrc1
612	6.14009e-44	0.271429	0.849	0.622	1.35039e-39	E14.5 FL-HSC	Pgrmc1
613	7.78632e-44	0.263876	0.722	0.496	1.71244e-39	E14.5 FL-HSC	Ppie
614	2.18467e-43	0.271046	0.874	0.722	4.80474e-39	E14.5 FL-HSC	Hsd17b10
615	2.92863e-43	0.265389	0.746	0.507	6.44094e-39	E14.5 FL-HSC	Wbp2
616	3.92788e-43	0.272569	0.9	0.759	8.63858e-39	E14.5 FL-HSC	Matr3
617	1.38828e-42	0.284364	0.89	0.688	3.05324e-38	E14.5 FL-HSC	Glo1
618	3.37513e-42	0.262784	0.908	0.788	7.42292e-38	E14.5 FL-HSC	Hypk
619	5.53877e-42	0.284822	0.936	0.82	1.21814e-37	E14.5 FL-HSC	Trp53
620	1.67436e-41	0.280636	0.801	0.632	3.68241e-37	E14.5 FL-HSC	Acat1
621	4.75332e-41	0.275773	0.81	0.64	1.0454e-36	E14.5 FL-HSC	Ech1
622	2.58617e-40	0.293207	0.822	0.615	5.68777e-36	E14.5 FL-HSC	Cmas
623	3.39061e-40	0.251771	0.694	0.406	7.45696e-36	E14.5 FL-HSC	Rangrf
624	7.27474e-40	0.251071	0.792	0.538	1.59993e-35	E14.5 FL-HSC	Tprgl
625	8.13821e-40	0.277268	0.743	0.491	1.78984e-35	E14.5 FL-HSC	Nrip1
626	1.18318e-39	0.264897	0.844	0.642	2.60218e-35	E14.5 FL-HSC	Hdac2
627	2.85484e-39	0.277172	0.777	0.545	6.27864e-35	E14.5 FL-HSC	Fam174a
628	1.50812e-38	0.2586	0.859	0.668	3.31681e-34	E14.5 FL-HSC	Ccnl2
629	5.04828e-38	0.646303	0.5	0.225	1.11027e-33	E14.5 FL-HSC	2810417H13Rik
630	6.69704e-38	0.318583	0.968	0.701	1.47288e-33	E14.5 FL-HSC	Egfl7
631	1.00674e-37	0.284881	0.868	0.753	2.21412e-33	E14.5 FL-HSC	Idh3g
632	1.85577e-37	0.257986	0.634	0.373	4.0814e-33	E14.5 FL-HSC	Il16
633	2.08798e-37	0.266244	0.796	0.612	4.59209e-33	E14.5 FL-HSC	Irf2
634	3.92765e-37	0.256455	0.894	0.732	8.63808e-33	E14.5 FL-HSC	Ppp4c
635	4.71334e-37	0.251295	0.866	0.638	1.0366e-32	E14.5 FL-HSC	Nme4
636	1.68187e-36	0.253852	0.897	0.693	3.69895e-32	E14.5 FL-HSC	Snhg6
637	1.82848e-36	0.273979	0.981	0.704	4.02138e-32	E14.5 FL-HSC	Mef2c
638	2.80897e-36	0.259399	0.598	0.345	6.17777e-32	E14.5 FL-HSC	Ass1
639	5.49899e-36	0.282709	0.998	0.973	1.20939e-31	E14.5 FL-HSC	B2m
640	3.61521e-34	0.252259	0.738	0.524	7.95094e-30	E14.5 FL-HSC	Oxa1l
641	5.85685e-34	0.389313	0.999	0.981	1.2881e-29	E14.5 FL-HSC	Tubb5
642	8.96236e-34	0.265081	0.894	0.731	1.97109e-29	E14.5 FL-HSC	Hmgb3
643	3.58439e-31	0.275361	0.844	0.701	7.88316e-27	E14.5 FL-HSC	Cdca7
644	2.4247e-28	0.298898	0.31	0.122	5.33265e-24	E14.5 FL-HSC	Vps8
645	5.41769e-28	0.250122	0.701	0.522	1.19151e-23	E14.5 FL-HSC	Pfkl
646	1.19702e-25	0.466374	0.983	0.932	2.63261e-21	E14.5 FL-HSC	Tuba1b
647	1.07335e-24	0.272022	0.616	0.425	2.36061e-20	E14.5 FL-HSC	Rpgrip1
648	1.55028e-20	0.2902	0.999	0.971	3.40954e-16	E14.5 FL-HSC	Stmn1
649	2.48391e-10	0.313941	0.458	0.361	5.46286e-06	E14.5 FL-HSC	Lockd
650	8.95521e-07	0.522877	0.606	0.664	0.0196952	E14.5 FL-HSC	Xist
651	8.91358e-305	1.55849	0.987	0.102	1.96036e-300	aHE-iHSPC2	Cct6a
652	2.64096e-297	1.56977	0.987	0.108	5.80826e-293	aHE-iHSPC2	Snu13
653	3.63711e-293	1.12841	0.952	0.081	7.99909e-289	aHE-iHSPC2	1110038B12Rik
654	1.16313e-286	0.95038	0.894	0.06	2.55807e-282	aHE-iHSPC2	Znrd2
655	3.63977e-285	1.11112	0.812	0.029	8.00494e-281	aHE-iHSPC2	Ighm
656	4.84095e-276	1.13976	0.899	0.057	1.06467e-271	aHE-iHSPC2	Cybb
657	7.69515e-270	0.990231	0.936	0.085	1.69239e-265	aHE-iHSPC2	Snhg1
658	7.83695e-270	1.47393	0.995	0.13	1.72358e-265	aHE-iHSPC2	Selenoh
659	2.00279e-269	1.07773	0.936	0.087	4.40473e-265	aHE-iHSPC2	AI506816
660	2.92957e-267	1.52436	0.973	0.104	6.44301e-263	aHE-iHSPC2	Pclaf
661	2.23143e-262	1.17644	0.987	0.123	4.90759e-258	aHE-iHSPC2	Rtraf
662	7.81402e-260	0.93745	0.918	0.087	1.71854e-255	aHE-iHSPC2	Hpf1
663	4.02784e-256	1.37043	0.987	0.135	8.85842e-252	aHE-iHSPC2	Atp5md
664	2.03884e-254	1.42589	1	0.134	4.48402e-250	aHE-iHSPC2	Gas5
665	9.84367e-254	1.32387	0.984	0.131	2.16492e-249	aHE-iHSPC2	Rab5if
666	1.32545e-253	0.965572	0.915	0.093	2.91505e-249	aHE-iHSPC2	Rbis
667	3.49709e-247	1.30899	0.976	0.176	7.69114e-243	aHE-iHSPC2	Timm23
668	4.34628e-244	1.22023	0.944	0.122	9.55877e-240	aHE-iHSPC2	Ms4a6c
669	5.84872e-243	0.876391	0.897	0.092	1.28631e-238	aHE-iHSPC2	Utp11
670	1.54716e-241	1.41063	1	0.144	3.40267e-237	aHE-iHSPC2	Elob
671	4.94686e-240	0.913028	0.854	0.102	1.08796e-235	aHE-iHSPC2	BC035044
672	1.26742e-239	1.3024	0.997	0.138	2.78743e-235	aHE-iHSPC2	Ndufb1-ps
673	1.25114e-236	1.71233	1	0.145	2.75162e-232	aHE-iHSPC2	Rack1
674	1.27795e-236	0.929167	0.931	0.105	2.8106e-232	aHE-iHSPC2	Cenpx
675	1.91035e-235	1.17538	0.963	0.129	4.20143e-231	aHE-iHSPC2	Micos10
676	2.75568e-235	0.767809	0.769	0.048	6.06058e-231	aHE-iHSPC2	Snhg3
677	1.13969e-234	0.634033	0.708	0.028	2.50652e-230	aHE-iHSPC2	Snhg4
678	5.12515e-232	1.0881	0.963	0.128	1.12717e-227	aHE-iHSPC2	Atp5mpl
679	7.84081e-231	0.884278	0.944	0.112	1.72443e-226	aHE-iHSPC2	Eloc
680	4.94626e-227	1.04972	0.955	0.12	1.08783e-222	aHE-iHSPC2	Jpt1
681	4.73214e-225	0.844144	0.865	0.086	1.04074e-220	aHE-iHSPC2	Zfas1
682	2.47415e-224	0.665871	0.788	0.06	5.44139e-220	aHE-iHSPC2	Fdx2
683	4.60407e-222	0.964842	0.952	0.128	1.01257e-217	aHE-iHSPC2	Micos13
684	9.20112e-221	0.715882	0.822	0.079	2.0236e-216	aHE-iHSPC2	Ndufaf8
685	3.201e-216	0.85172	0.902	0.111	7.03996e-212	aHE-iHSPC2	Kmt5a
686	1.1703e-215	1.19233	0.979	0.151	2.57385e-211	aHE-iHSPC2	Atp6v0c
687	1.66694e-214	0.7738	0.822	0.081	3.66609e-210	aHE-iHSPC2	Bex3
688	1.08081e-212	2.21463	1	0.454	2.37703e-208	aHE-iHSPC2	Nme2
689	1.27875e-212	0.989732	0.942	0.131	2.81237e-208	aHE-iHSPC2	Trir
690	1.78222e-212	0.76024	0.912	0.112	3.91963e-208	aHE-iHSPC2	Rex1bd
691	6.99788e-212	0.933581	0.934	0.126	1.53904e-207	aHE-iHSPC2	Ciao2a
692	6.62691e-210	1.32974	1	0.144	1.45746e-205	aHE-iHSPC2	Sem1
693	9.99038e-209	0.584066	0.751	0.056	2.19718e-204	aHE-iHSPC2	Ptpmt1
694	3.31386e-206	0.700045	0.796	0.078	7.28817e-202	aHE-iHSPC2	2024-03-05
695	3.40354e-205	0.524368	0.679	0.038	7.48541e-201	aHE-iHSPC2	Sinhcaf
696	1.33883e-200	0.721281	0.865	0.12	2.94448e-196	aHE-iHSPC2	Tfdp1
697	1.80565e-199	0.602319	0.743	0.064	3.97117e-195	aHE-iHSPC2	Tmem223
698	2.22331e-198	0.596436	0.78	0.078	4.88972e-194	aHE-iHSPC2	Mrpl58
699	6.0955e-197	0.717183	1	0.145	1.34058e-192	aHE-iHSPC2	zsgreen
700	6.73895e-197	0.577155	0.761	0.071	1.4821e-192	aHE-iHSPC2	Ciao2b
701	1.77785e-195	0.951413	0.973	0.143	3.91003e-191	aHE-iHSPC2	Selenof
702	8.37745e-195	1.25798	0.942	0.219	1.84245e-190	aHE-iHSPC2	Isg15
703	9.0515e-194	0.952278	0.95	0.138	1.9907e-189	aHE-iHSPC2	Selenow
704	5.18574e-189	0.586845	0.777	0.081	1.1405e-184	aHE-iHSPC2	Ptpa
705	1.12563e-188	1.3794	0.759	0.082	2.47561e-184	aHE-iHSPC2	Hp
706	5.12546e-186	0.561441	0.761	0.079	1.12724e-181	aHE-iHSPC2	Hikeshi
707	6.47764e-186	0.522186	0.671	0.048	1.42463e-181	aHE-iHSPC2	Inka1
708	7.61065e-186	0.613402	0.698	0.055	1.67381e-181	aHE-iHSPC2	Slfn5
709	1.87076e-185	0.431752	0.578	0.023	4.11435e-181	aHE-iHSPC2	Cfap298
710	1.91083e-185	0.63686	0.793	0.09	4.20249e-181	aHE-iHSPC2	Snhg8
711	6.87461e-185	0.535137	0.711	0.063	1.51193e-180	aHE-iHSPC2	Prelid3b
712	2.18625e-183	1.34442	0.995	0.583	4.80821e-179	aHE-iHSPC2	Ppp1r14b
713	3.08941e-183	0.506205	0.663	0.049	6.79454e-179	aHE-iHSPC2	Mtrex
714	9.05624e-182	0.562202	0.732	0.077	1.99174e-177	aHE-iHSPC2	B3gnt2
715	2.53997e-181	0.759751	0.851	0.182	5.58615e-177	aHE-iHSPC2	Aarsd1
716	4.24589e-181	1.01274	0.714	0.077	9.33798e-177	aHE-iHSPC2	Gm47283
717	1.88967e-180	1.2053	1	0.979	4.15594e-176	aHE-iHSPC2	H2afy
718	4.86998e-180	0.744996	0.96	0.141	1.07106e-175	aHE-iHSPC2	Tle5
719	1.15282e-179	0.530692	0.737	0.074	2.53539e-175	aHE-iHSPC2	Nsd2
720	9.64714e-178	0.617068	0.806	0.116	2.12169e-173	aHE-iHSPC2	Mrpl53
721	2.13555e-177	1.54512	1	0.808	4.69672e-173	aHE-iHSPC2	Bst2
722	9.46684e-177	0.680902	0.915	0.13	2.08204e-172	aHE-iHSPC2	2410006H16Rik
723	1.62169e-176	1.2271	1	0.983	3.56658e-172	aHE-iHSPC2	Ncl
724	2.45271e-176	0.481383	0.626	0.043	5.39425e-172	aHE-iHSPC2	Mtln
725	2.25741e-175	0.435056	0.578	0.03	4.96472e-171	aHE-iHSPC2	Snhg15
726	1.51256e-174	1.21508	0.844	0.142	3.32657e-170	aHE-iHSPC2	Ifi27l2a
727	1.74077e-174	0.496751	0.676	0.059	3.82846e-170	aHE-iHSPC2	Eef1akmt1
728	2.11697e-174	1.06971	0.992	0.49	4.65586e-170	aHE-iHSPC2	Alyref
729	2.75388e-173	0.96984	0.915	0.311	6.0566e-169	aHE-iHSPC2	Mapkapk2
730	1.39706e-172	0.76624	0.854	0.176	3.07256e-168	aHE-iHSPC2	Gng10
731	1.78555e-171	0.487554	0.676	0.062	3.92695e-167	aHE-iHSPC2	Bud23
732	2.50901e-171	0.588487	0.706	0.082	5.51806e-167	aHE-iHSPC2	Cenpv
733	5.00859e-170	0.415629	0.655	0.05	1.10154e-165	aHE-iHSPC2	Ctss
734	1.02285e-169	1.10192	0.992	0.71	2.24956e-165	aHE-iHSPC2	Hnrnpa0
735	1.21259e-169	0.534237	0.716	0.076	2.66684e-165	aHE-iHSPC2	Fmc1
736	3.24818e-169	1.36475	0.955	0.519	7.14372e-165	aHE-iHSPC2	Ybx3
737	5.46368e-169	0.481142	0.613	0.044	1.20163e-164	aHE-iHSPC2	Cgas
738	1.35826e-168	1.04691	0.952	0.394	2.98722e-164	aHE-iHSPC2	Ube2m
739	1.79093e-167	0.676782	0.822	0.116	3.9388e-163	aHE-iHSPC2	Selenos
740	6.82102e-167	0.948362	0.997	0.976	1.50015e-162	aHE-iHSPC2	Set
741	2.58901e-166	1.07748	1	0.694	5.694e-162	aHE-iHSPC2	Hnrnpd
742	2.69907e-165	0.536298	0.745	0.089	5.93608e-161	aHE-iHSPC2	Erg28
743	5.60132e-165	0.511967	0.772	0.096	1.2319e-160	aHE-iHSPC2	Rtf2
744	3.98642e-164	0.444132	0.485	0.013	8.76734e-160	aHE-iHSPC2	Ifi206
745	1.08082e-163	0.6826	0.788	0.116	2.37705e-159	aHE-iHSPC2	Cd69
746	1.11229e-162	0.713805	0.907	0.196	2.44626e-158	aHE-iHSPC2	Serpinb1a
747	1.5045e-162	0.923612	0.912	0.349	3.30884e-158	aHE-iHSPC2	Timm8a1
748	1.73254e-160	0.506959	0.679	0.07	3.81037e-156	aHE-iHSPC2	Knl1
749	1.85597e-160	0.742693	0.775	0.145	4.08184e-156	aHE-iHSPC2	Tfrc
750	2.54326e-160	0.531049	0.66	0.063	5.59338e-156	aHE-iHSPC2	Hck
751	3.71097e-160	0.944097	0.958	0.522	8.16154e-156	aHE-iHSPC2	Mybbp1a
752	3.90859e-160	0.843934	0.862	0.194	8.59616e-156	aHE-iHSPC2	Irf7
753	3.27249e-159	0.508042	0.737	0.09	7.19719e-155	aHE-iHSPC2	Nop53
754	3.52622e-159	0.495498	0.724	0.085	7.75522e-155	aHE-iHSPC2	Selenot
755	6.43413e-159	0.462431	0.679	0.071	1.41506e-154	aHE-iHSPC2	Adnp
756	3.31553e-158	1.07025	0.615	0.057	7.29184e-154	aHE-iHSPC2	Lpl
757	5.29559e-158	0.990804	1	0.977	1.16466e-153	aHE-iHSPC2	Ifitm3
758	6.76506e-158	0.614145	0.592	0.045	1.48784e-153	aHE-iHSPC2	Cx3cr1
759	1.25747e-157	1.69715	0.997	0.59	2.76555e-153	aHE-iHSPC2	Plac8
760	4.96798e-156	0.595904	1	0.996	1.09261e-151	aHE-iHSPC2	Chchd2
761	4.04939e-155	0.933763	0.979	0.661	8.90581e-151	aHE-iHSPC2	Pabpn1
762	3.90406e-153	0.707113	0.873	0.249	8.5862e-149	aHE-iHSPC2	Otulin
763	1.4353e-152	0.488365	0.65	0.068	3.15665e-148	aHE-iHSPC2	2900097C17Rik
764	6.08445e-152	0.551907	0.923	0.142	1.33815e-147	aHE-iHSPC2	Selenok
765	7.71183e-152	1.30455	0.973	0.614	1.69606e-147	aHE-iHSPC2	Ctsz
766	2.13358e-150	0.87601	0.984	0.73	4.69237e-146	aHE-iHSPC2	Srsf9
767	4.02431e-150	0.88372	0.987	0.699	8.85067e-146	aHE-iHSPC2	Tomm6
768	1.12898e-149	0.592171	0.873	0.187	2.48296e-145	aHE-iHSPC2	Ncf1
769	4.13483e-148	0.459079	0.647	0.071	9.09372e-144	aHE-iHSPC2	Ecpas
770	6.88104e-147	0.580448	1	1	1.51335e-142	aHE-iHSPC2	Hsp90ab1
771	1.55008e-145	0.643114	1	0.998	3.40908e-141	aHE-iHSPC2	Fth1
772	2.56051e-145	0.421492	0.655	0.073	5.63133e-141	aHE-iHSPC2	Naxd
773	5.59161e-144	0.917633	0.997	0.806	1.22976e-139	aHE-iHSPC2	Psmb8
774	6.16687e-144	1.01618	0.981	0.695	1.35628e-139	aHE-iHSPC2	Emb
775	1.02297e-143	0.4182	0.607	0.061	2.24982e-139	aHE-iHSPC2	Mesd
776	1.15285e-143	0.585862	0.7	0.129	2.53545e-139	aHE-iHSPC2	Bex6
777	1.1693e-143	0.52924	0.775	0.116	2.57163e-139	aHE-iHSPC2	Grk2
778	1.63877e-142	0.773768	1	0.94	3.60415e-138	aHE-iHSPC2	Hnrnpab
779	7.56867e-142	0.476737	0.692	0.088	1.66458e-137	aHE-iHSPC2	Tut4
780	1.20299e-141	0.933309	0.745	0.173	2.64573e-137	aHE-iHSPC2	Irf8
781	6.01833e-141	0.418193	0.533	0.038	1.32361e-136	aHE-iHSPC2	Zbp1
782	8.49683e-141	0.800141	1	0.969	1.86871e-136	aHE-iHSPC2	Atp5g1
783	4.41796e-140	0.849685	1	0.924	9.71643e-136	aHE-iHSPC2	Hnrnpu
784	3.92656e-139	0.465883	0.676	0.087	8.63568e-135	aHE-iHSPC2	Ppp4r3b
785	1.09948e-138	0.466376	0.679	0.102	2.41808e-134	aHE-iHSPC2	Csnk2a2
786	1.67365e-138	1.06568	0.987	0.919	3.68087e-134	aHE-iHSPC2	Hspd1
787	4.52928e-138	0.682379	0.944	0.278	9.96124e-134	aHE-iHSPC2	AY036118
788	1.25945e-137	0.454838	0.74	0.108	2.76991e-133	aHE-iHSPC2	Vps28
789	3.62918e-137	0.426733	0.621	0.068	7.98167e-133	aHE-iHSPC2	Resf1
790	8.80459e-137	0.468789	0.833	0.132	1.93639e-132	aHE-iHSPC2	Cops9
791	2.1243e-136	0.496033	0.615	0.076	4.67197e-132	aHE-iHSPC2	Ifi204
792	1.92633e-135	0.498591	0.623	0.083	4.23658e-131	aHE-iHSPC2	Pld4
793	2.69588e-135	0.444696	0.679	0.089	5.92904e-131	aHE-iHSPC2	Mia2
794	8.18946e-135	0.825482	0.987	0.768	1.80111e-130	aHE-iHSPC2	Ddx24
795	3.98186e-134	0.483345	0.867	0.152	8.75732e-130	aHE-iHSPC2	Rnasek
796	9.74153e-134	0.646037	0.997	0.971	2.14245e-129	aHE-iHSPC2	Park7
797	1.47364e-132	0.95986	0.92	0.28	3.24098e-128	aHE-iHSPC2	Cebpb
798	9.38932e-132	0.630527	0.976	0.333	2.06499e-127	aHE-iHSPC2	Cd52
799	1.33005e-131	0.514874	0.499	0.036	2.92518e-127	aHE-iHSPC2	Wdcp
800	7.12005e-131	0.918068	0.979	0.705	1.56591e-126	aHE-iHSPC2	Pgk1
801	1.01532e-130	0.697617	0.995	0.909	2.23299e-126	aHE-iHSPC2	Nudc
802	1.32172e-130	0.732843	0.613	0.083	2.90687e-126	aHE-iHSPC2	Ifit1
803	1.74832e-130	1.28576	0.801	0.248	3.84508e-126	aHE-iHSPC2	Ly6a
804	2.19947e-130	1.03623	0.448	0.026	4.83729e-126	aHE-iHSPC2	Cxcl10
805	2.06009e-129	0.41408	0.666	0.091	4.53076e-125	aHE-iHSPC2	Ramac
806	2.3541e-129	0.432145	0.589	0.076	5.17738e-125	aHE-iHSPC2	9930111J21Rik2
807	4.28566e-129	0.642926	0.782	0.187	9.42545e-125	aHE-iHSPC2	Milr1
808	8.56653e-129	0.692223	0.995	0.929	1.88404e-124	aHE-iHSPC2	Timm13
809	1.83056e-128	0.920686	0.979	0.55	4.02595e-124	aHE-iHSPC2	Mndal
810	1.8419e-128	0.810421	0.979	0.656	4.05088e-124	aHE-iHSPC2	Hspa4
811	1.96951e-128	0.845252	0.923	0.494	4.33155e-124	aHE-iHSPC2	Cdk6
812	2.36295e-128	0.712799	0.886	0.325	5.19684e-124	aHE-iHSPC2	Rnf213
813	2.82477e-128	0.808599	0.995	0.885	6.21251e-124	aHE-iHSPC2	Cacybp
814	7.94377e-128	0.472204	1	1	1.74707e-123	aHE-iHSPC2	Ptma
815	8.24968e-128	0.868855	0.955	0.639	1.81435e-123	aHE-iHSPC2	Ddx21
816	1.70869e-127	0.525025	0.57	0.063	3.75791e-123	aHE-iHSPC2	Cebpd
817	1.82198e-127	0.709357	0.918	0.443	4.00707e-123	aHE-iHSPC2	Cdc34
818	2.9188e-127	0.714601	0.984	0.845	6.41931e-123	aHE-iHSPC2	Mrpl20
819	2.15009e-126	0.675589	0.796	0.222	4.7287e-122	aHE-iHSPC2	Oasl2
820	2.35822e-126	0.827205	0.939	0.606	5.18644e-122	aHE-iHSPC2	Nolc1
821	2.59174e-126	0.796126	0.976	0.749	5.70002e-122	aHE-iHSPC2	Smarca5
822	1.51613e-125	0.641583	1	0.615	3.33443e-121	aHE-iHSPC2	Ptprc
823	1.87796e-124	0.416577	0.528	0.052	4.13021e-120	aHE-iHSPC2	Clec12a
824	3.19053e-124	0.835227	0.987	0.818	7.01693e-120	aHE-iHSPC2	Cdv3
825	6.61471e-124	1.56883	0.973	0.86	1.45477e-119	aHE-iHSPC2	Prtn3
826	7.84294e-124	0.842455	0.981	0.879	1.7249e-119	aHE-iHSPC2	C1qbp
827	9.08905e-124	0.795258	0.976	0.839	1.99896e-119	aHE-iHSPC2	Nhp2
828	1.39186e-122	0.635672	1	0.993	3.06113e-118	aHE-iHSPC2	Ybx1
829	2.7883e-122	0.749095	0.984	0.707	6.1323e-118	aHE-iHSPC2	Supt16
830	1.44298e-121	0.584211	1	0.972	3.17354e-117	aHE-iHSPC2	Psma7
831	2.71329e-121	0.726739	0.984	0.75	5.96734e-117	aHE-iHSPC2	Taf10
832	6.21411e-121	0.764087	0.963	0.678	1.36667e-116	aHE-iHSPC2	Ddx39
833	1.9789e-120	0.764008	0.96	0.707	4.3522e-116	aHE-iHSPC2	Gspt1
834	2.17226e-120	0.970468	0.958	0.773	4.77745e-116	aHE-iHSPC2	Pycard
835	2.95096e-120	0.674802	0.992	0.948	6.49006e-116	aHE-iHSPC2	Eif2s2
836	4.40893e-120	0.7215	1	0.982	9.69655e-116	aHE-iHSPC2	Hsp90aa1
837	2.25846e-119	0.711223	1	0.929	4.96704e-115	aHE-iHSPC2	Eif3a
838	5.94159e-118	0.66465	0.822	0.256	1.30673e-113	aHE-iHSPC2	Xaf1
839	9.20895e-118	0.667701	0.997	0.945	2.02533e-113	aHE-iHSPC2	Pgls
840	5.25898e-117	0.650789	0.456	0.036	1.15661e-112	aHE-iHSPC2	Ifit3
841	1.02652e-116	0.911667	0.981	0.892	2.25763e-112	aHE-iHSPC2	Pgam1
842	3.33096e-114	0.696525	0.918	0.562	7.32578e-110	aHE-iHSPC2	Tcof1
843	7.24679e-114	0.444979	0.403	0.023	1.59379e-109	aHE-iHSPC2	Ly86
844	1.57266e-113	0.538974	1	0.993	3.45875e-109	aHE-iHSPC2	Anp32b
845	2.46376e-113	0.64305	0.997	0.925	5.41854e-109	aHE-iHSPC2	Ptges3
846	2.84844e-113	0.737276	0.992	0.824	6.26458e-109	aHE-iHSPC2	Phgdh
847	4.11968e-113	0.782739	1	0.875	9.06042e-109	aHE-iHSPC2	Cycs
848	1.02911e-112	0.638638	0.907	0.373	2.26332e-108	aHE-iHSPC2	Lgals3bp
849	4.24647e-112	0.579726	0.997	0.937	9.33926e-108	aHE-iHSPC2	Ndufb9
850	2.29108e-111	0.895282	0.979	0.794	5.03877e-107	aHE-iHSPC2	Hspa5
851	2.31233e-111	0.820199	0.997	0.903	5.0855e-107	aHE-iHSPC2	Hsp90b1
852	2.44187e-111	0.685297	0.865	0.431	5.37041e-107	aHE-iHSPC2	Larp1
853	2.48957e-111	0.779219	0.955	0.751	5.47531e-107	aHE-iHSPC2	Lyar
854	3.00218e-110	0.493112	0.621	0.102	6.6027e-106	aHE-iHSPC2	Usp18
855	1.26747e-109	0.602148	0.992	0.903	2.78755e-105	aHE-iHSPC2	Pdap1
856	4.12023e-108	0.475092	0.653	0.148	9.06162e-104	aHE-iHSPC2	Parp8
857	4.64342e-108	0.56836	0.995	0.938	1.02123e-103	aHE-iHSPC2	Ndufab1
858	1.50259e-107	1.17345	0.584	0.09	3.30464e-103	aHE-iHSPC2	Ctsg
859	3.1011e-107	0.548094	0.737	0.197	6.82025e-103	aHE-iHSPC2	Parp14
860	7.75261e-107	0.47065	1	0.995	1.70503e-102	aHE-iHSPC2	Hint1
861	8.51399e-107	0.651978	1	0.963	1.87248e-102	aHE-iHSPC2	Hspe1
862	8.57039e-107	0.637685	0.841	0.352	1.88489e-102	aHE-iHSPC2	Hras
863	1.32939e-106	0.762449	0.934	0.567	2.92372e-102	aHE-iHSPC2	Acadl
864	3.17268e-106	0.643922	0.989	0.927	6.97767e-102	aHE-iHSPC2	Llph
865	4.3443e-106	0.7097	0.854	0.351	9.55442e-102	aHE-iHSPC2	Glipr1
866	6.9074e-106	0.580203	1	0.953	1.51914e-101	aHE-iHSPC2	Ranbp1
867	8.47278e-106	0.659044	0.976	0.681	1.86342e-101	aHE-iHSPC2	Ppa1
868	1.46129e-105	0.476861	0.721	0.136	3.21381e-101	aHE-iHSPC2	Ccl3
869	4.161e-105	0.792677	0.934	0.585	9.15128e-101	aHE-iHSPC2	Pou2f2
870	8.7413e-105	0.786876	0.995	0.843	1.92248e-100	aHE-iHSPC2	Tspo
871	1.73013e-104	0.675276	0.958	0.725	3.80507e-100	aHE-iHSPC2	Eprs
872	2.98182e-104	0.589158	0.862	0.433	6.55792e-100	aHE-iHSPC2	Lars
873	4.48376e-104	0.679395	0.979	0.85	9.86113e-100	aHE-iHSPC2	Rsl1d1
874	5.021e-104	0.649267	0.942	0.694	1.10427e-99	aHE-iHSPC2	Grpel1
875	5.82725e-104	0.501517	1	0.996	1.28159e-99	aHE-iHSPC2	Npm1
876	1.87256e-103	0.610825	0.995	0.938	4.11831e-99	aHE-iHSPC2	Nme1
877	4.00403e-103	0.674703	0.743	0.2	8.80607e-99	aHE-iHSPC2	Isg20
878	9.06105e-103	0.613401	1	0.937	1.9928e-98	aHE-iHSPC2	Mtdh
879	4.59785e-101	0.596319	0.992	0.939	1.01121e-96	aHE-iHSPC2	Uqcrq
880	1.84866e-100	0.564364	0.862	0.384	4.06577e-96	aHE-iHSPC2	Ube2v1
881	2.01585e-100	0.568854	1	0.986	4.43347e-96	aHE-iHSPC2	Hnrnpa3
882	3.46574e-100	0.556469	0.992	0.919	7.6222e-96	aHE-iHSPC2	Capza2
883	4.2524e-100	0.542015	0.817	0.259	9.3523e-96	aHE-iHSPC2	Rtp4
884	6.31873e-100	0.712518	0.955	0.784	1.38968e-95	aHE-iHSPC2	Eif3j1
885	6.60729e-100	0.544913	0.817	0.305	1.45314e-95	aHE-iHSPC2	Ranbp2
886	7.45679e-100	0.654922	0.912	0.561	1.63997e-95	aHE-iHSPC2	Eif1ad
887	3.76466e-99	0.668729	0.92	0.662	8.27962e-95	aHE-iHSPC2	Nars
888	4.38148e-99	0.607929	0.981	0.871	9.63619e-95	aHE-iHSPC2	Dnajc2
889	5.28015e-99	0.608569	0.96	0.688	1.16126e-94	aHE-iHSPC2	Psmd12
890	3.51306e-98	0.612886	0.584	0.111	7.72628e-94	aHE-iHSPC2	Rsad2
891	4.31456e-98	0.46154	1	0.986	9.48901e-94	aHE-iHSPC2	Serbp1
892	8.37342e-98	0.682849	0.873	0.439	1.84157e-93	aHE-iHSPC2	Trim30a
893	8.08635e-97	0.657723	0.971	0.821	1.77843e-92	aHE-iHSPC2	mt-Nd4l
894	1.24714e-96	0.636818	0.934	0.664	2.74284e-92	aHE-iHSPC2	Mrto4
895	1.59566e-96	0.617533	0.878	0.536	3.50935e-92	aHE-iHSPC2	Noc2l
896	1.93281e-96	0.814181	0.955	0.604	4.25084e-92	aHE-iHSPC2	Ifi203
897	2.64172e-96	0.605242	0.96	0.726	5.80994e-92	aHE-iHSPC2	Psmc5
898	4.6446e-96	0.625904	0.995	0.871	1.02149e-91	aHE-iHSPC2	Nucks1
899	7.36649e-96	0.574841	0.828	0.363	1.62011e-91	aHE-iHSPC2	Unc93b1
900	8.95366e-96	0.585316	0.95	0.723	1.96918e-91	aHE-iHSPC2	Abcf1
901	1.021e-95	0.50381	0.997	0.964	2.24549e-91	aHE-iHSPC2	Cox5a
902	1.23136e-95	0.543379	0.984	0.899	2.70812e-91	aHE-iHSPC2	Pdcd5
903	2.86474e-95	0.520028	0.995	0.933	6.30043e-91	aHE-iHSPC2	Psma3
904	3.82168e-95	0.50001	0.992	0.957	8.40502e-91	aHE-iHSPC2	Pomp
905	8.15508e-95	0.638118	0.966	0.782	1.79355e-90	aHE-iHSPC2	Rcc2
906	1.29122e-94	0.575857	0.987	0.899	2.83978e-90	aHE-iHSPC2	Mrpl18
907	1.56799e-94	0.645004	0.939	0.698	3.44849e-90	aHE-iHSPC2	Tomm40
908	2.36504e-94	0.607565	0.905	0.614	5.20144e-90	aHE-iHSPC2	Lsm12
909	3.91095e-94	0.583074	0.981	0.869	8.60136e-90	aHE-iHSPC2	Hnrnpm
910	8.94404e-94	0.555567	0.989	0.904	1.96706e-89	aHE-iHSPC2	Snrpd3
911	7.44042e-93	0.435479	0.411	0.04	1.63637e-88	aHE-iHSPC2	Ly6c2
912	1.02861e-92	0.633574	0.971	0.776	2.26222e-88	aHE-iHSPC2	Pnp
913	1.09205e-92	0.594387	0.936	0.61	2.40174e-88	aHE-iHSPC2	Dnmt1
914	2.14671e-92	0.544547	0.851	0.434	4.72127e-88	aHE-iHSPC2	Atp2a2
915	2.77312e-92	0.417978	0.668	0.183	6.09892e-88	aHE-iHSPC2	Susd6
916	4.00611e-92	0.579496	0.979	0.9	8.81064e-88	aHE-iHSPC2	Etfb
917	4.62744e-92	0.605834	0.973	0.884	1.01771e-87	aHE-iHSPC2	Bax
918	7.01852e-92	0.494838	0.992	0.959	1.54358e-87	aHE-iHSPC2	Atp5g3
919	8.9214e-92	0.535449	0.989	0.916	1.96208e-87	aHE-iHSPC2	Eif3c
920	1.48285e-91	0.58947	0.944	0.662	3.26123e-87	aHE-iHSPC2	Eif4g1
921	1.50014e-91	0.560316	0.82	0.401	3.29926e-87	aHE-iHSPC2	Ftsj3
922	2.30359e-91	0.514586	0.997	0.93	5.06628e-87	aHE-iHSPC2	Ssr4
923	4.15753e-91	0.55651	0.899	0.49	9.14366e-87	aHE-iHSPC2	Zfp91
924	4.20351e-91	0.640979	0.971	0.887	9.24479e-87	aHE-iHSPC2	Tomm5
925	2.32706e-90	0.574668	0.966	0.757	5.1179e-86	aHE-iHSPC2	Snrpa1
926	2.61927e-90	0.454718	0.785	0.288	5.76056e-86	aHE-iHSPC2	Kif15
927	8.04126e-90	0.575215	0.928	0.673	1.76851e-85	aHE-iHSPC2	Utp3
928	1.69275e-89	0.555803	0.828	0.375	3.72286e-85	aHE-iHSPC2	Eif2ak2
929	3.19242e-89	0.526379	0.814	0.368	7.02108e-85	aHE-iHSPC2	Kdm1a
930	3.47394e-89	0.607814	0.939	0.72	7.64024e-85	aHE-iHSPC2	Eif3b
931	7.36521e-89	0.504311	0.995	0.938	1.61983e-84	aHE-iHSPC2	Psma2
932	7.39688e-89	0.620313	0.952	0.71	1.6268e-84	aHE-iHSPC2	Wdr43
933	8.96643e-89	0.442469	0.642	0.19	1.97199e-84	aHE-iHSPC2	Mogs
934	1.13157e-88	0.69003	0.894	0.572	2.48867e-84	aHE-iHSPC2	Fdps
935	1.20003e-88	0.570644	0.981	0.86	2.63922e-84	aHE-iHSPC2	Banf1
936	4.36031e-88	0.585629	0.995	0.813	9.58962e-84	aHE-iHSPC2	Ly6e
937	1.51478e-87	0.453038	0.748	0.239	3.33146e-83	aHE-iHSPC2	Cd48
938	2.03375e-87	0.541297	0.995	0.868	4.47282e-83	aHE-iHSPC2	Hdgf
939	4.44467e-87	0.568961	0.889	0.536	9.77515e-83	aHE-iHSPC2	Sap30
940	1.08088e-86	0.546284	0.963	0.826	2.37718e-82	aHE-iHSPC2	Rwdd1
941	1.66982e-86	0.601069	0.865	0.503	3.67244e-82	aHE-iHSPC2	Mphosph10
942	4.84637e-86	0.756569	0.926	0.587	1.06586e-81	aHE-iHSPC2	Tcf4
943	4.96825e-86	0.600787	0.966	0.743	1.09267e-81	aHE-iHSPC2	Nasp
944	1.61284e-85	0.610242	0.984	0.918	3.54713e-81	aHE-iHSPC2	Erp29
945	2.16549e-85	0.557605	0.981	0.906	4.76256e-81	aHE-iHSPC2	Eif5b
946	6.40017e-85	0.576168	0.966	0.829	1.40759e-80	aHE-iHSPC2	Hspa9
947	2.2071e-84	0.547725	0.865	0.482	4.85407e-80	aHE-iHSPC2	Baz1a
948	2.36793e-84	0.486027	1	0.949	5.20779e-80	aHE-iHSPC2	Srsf7
949	2.85442e-84	0.489455	0.83	0.399	6.27773e-80	aHE-iHSPC2	Dhx36
950	3.86449e-84	0.481822	0.793	0.368	8.49918e-80	aHE-iHSPC2	Bms1
951	5.87391e-84	0.638446	1	0.937	1.29185e-79	aHE-iHSPC2	Calr
952	2.35113e-83	0.486682	0.997	0.971	5.17083e-79	aHE-iHSPC2	Nap1l1
953	3.69631e-83	0.542685	0.987	0.871	8.1293e-79	aHE-iHSPC2	Chd4
954	4.74902e-83	0.521289	0.95	0.784	1.04445e-78	aHE-iHSPC2	Ssbp1
955	6.74921e-83	0.475663	0.732	0.275	1.48435e-78	aHE-iHSPC2	Tor3a
956	1.29222e-82	0.522826	0.958	0.771	2.84197e-78	aHE-iHSPC2	Ddx46
957	2.5635e-82	0.498784	0.767	0.372	5.63792e-78	aHE-iHSPC2	Wdr75
958	3.44383e-82	0.597134	0.96	0.646	7.57402e-78	aHE-iHSPC2	Pcna
959	9.91888e-82	0.487426	0.732	0.278	2.18146e-77	aHE-iHSPC2	Bub1b
960	1.04141e-81	0.578864	0.979	0.828	2.29036e-77	aHE-iHSPC2	Nop58
961	4.76994e-81	0.608406	0.302	0.02	1.04905e-76	aHE-iHSPC2	Elane
962	5.9756e-81	0.487394	0.979	0.903	1.31421e-76	aHE-iHSPC2	Srrm1
963	1.22174e-79	0.467147	0.992	0.95	2.68696e-75	aHE-iHSPC2	Metap2
964	1.22262e-79	0.437251	1	0.985	2.6889e-75	aHE-iHSPC2	Rps27l
965	2.45893e-79	0.545084	0.95	0.775	5.40792e-75	aHE-iHSPC2	Thrap3
966	3.27982e-79	0.464757	0.716	0.223	7.2133e-75	aHE-iHSPC2	Ifi27
967	8.64615e-79	0.426754	0.366	0.044	1.90155e-74	aHE-iHSPC2	Ifi44
968	8.81672e-79	0.517561	0.936	0.784	1.93906e-74	aHE-iHSPC2	Pin1
969	2.47678e-78	0.744979	0.782	0.362	5.44718e-74	aHE-iHSPC2	Hist1h1b
970	2.52841e-78	0.491182	0.989	0.9	5.56073e-74	aHE-iHSPC2	Tpr
971	2.68844e-78	0.565978	0.947	0.661	5.91268e-74	aHE-iHSPC2	Mcm7
972	4.90668e-78	0.484276	0.984	0.84	1.07913e-73	aHE-iHSPC2	Psme2
973	5.99565e-78	0.502002	0.881	0.532	1.31862e-73	aHE-iHSPC2	Dhx9
974	1.27235e-77	0.514151	0.899	0.665	2.79828e-73	aHE-iHSPC2	Dnajc15
975	1.31143e-77	0.518454	0.91	0.657	2.88423e-73	aHE-iHSPC2	Zfp106
976	1.59324e-77	0.509161	0.989	0.914	3.50401e-73	aHE-iHSPC2	Phb2
977	3.54049e-77	0.504807	0.995	0.94	7.78661e-73	aHE-iHSPC2	Eif4g2
978	4.13855e-77	0.853484	0.833	0.447	9.10192e-73	aHE-iHSPC2	Hist1h2ae
979	4.46415e-77	0.466553	1	0.982	9.81801e-73	aHE-iHSPC2	Ran
980	5.78878e-77	0.492474	0.966	0.783	1.27313e-72	aHE-iHSPC2	Zcrb1
981	9.83699e-77	0.5737	0.928	0.669	2.16345e-72	aHE-iHSPC2	Odc1
982	3.84175e-76	0.490432	0.981	0.893	8.44916e-72	aHE-iHSPC2	Tmem14c
983	4.811e-76	0.503669	0.997	0.93	1.05808e-71	aHE-iHSPC2	Dek
984	5.32556e-76	0.557737	0.883	0.622	1.17125e-71	aHE-iHSPC2	Rpn1
985	6.98951e-76	0.476781	0.801	0.413	1.5372e-71	aHE-iHSPC2	Ppp4r2
986	1.57106e-75	0.505513	0.96	0.816	3.45523e-71	aHE-iHSPC2	Gadd45gip1
987	1.65616e-75	0.455845	0.302	0.025	3.64238e-71	aHE-iHSPC2	Iigp1
988	1.67317e-75	0.761432	0.753	0.327	3.6798e-71	aHE-iHSPC2	Wfdc17
989	3.52629e-75	0.447216	0.759	0.369	7.75537e-71	aHE-iHSPC2	Ncbp1
990	4.04017e-75	0.471548	0.796	0.393	8.88554e-71	aHE-iHSPC2	Cdk2ap1
991	4.48515e-75	0.471512	0.979	0.888	9.86419e-71	aHE-iHSPC2	Ndufb10
992	5.33074e-75	0.492834	0.849	0.46	1.17239e-70	aHE-iHSPC2	Suz12
993	1.03583e-74	0.41815	1	0.965	2.27811e-70	aHE-iHSPC2	Snrpd1
994	1.12363e-74	0.455017	0.987	0.899	2.47119e-70	aHE-iHSPC2	Psmb5
995	3.06444e-74	0.470657	0.761	0.375	6.73963e-70	aHE-iHSPC2	Ppat
996	1.05428e-73	0.549429	0.894	0.558	2.31869e-69	aHE-iHSPC2	Psmb9
997	1.31765e-73	0.469959	0.979	0.875	2.8979e-69	aHE-iHSPC2	Bzw1
998	3.66907e-73	0.462983	0.989	0.917	8.06939e-69	aHE-iHSPC2	Lsm4
999	1.00408e-72	0.475221	0.806	0.441	2.20828e-68	aHE-iHSPC2	Rars
1000	1.5272e-72	0.521435	0.905	0.621	3.35878e-68	aHE-iHSPC2	Parp1
1001	1.84186e-72	0.455295	0.759	0.376	4.05081e-68	aHE-iHSPC2	Larp4
1002	1.97593e-72	0.410578	0.859	0.397	4.34566e-68	aHE-iHSPC2	Slfn2
1003	2.09945e-72	0.492299	0.756	0.321	4.61733e-68	aHE-iHSPC2	Stat1
1004	3.09595e-72	0.459746	0.987	0.913	6.80892e-68	aHE-iHSPC2	Tmed9
1005	3.59954e-72	0.496753	0.777	0.384	7.91648e-68	aHE-iHSPC2	Idi1
1006	3.87773e-72	0.465022	0.631	0.21	8.52829e-68	aHE-iHSPC2	Ms4a6b
1007	7.22792e-72	0.478072	0.83	0.448	1.58964e-67	aHE-iHSPC2	Ifi35
1008	1.00085e-71	0.502285	0.928	0.705	2.20118e-67	aHE-iHSPC2	Scaf11
1009	1.39304e-71	0.462936	0.78	0.386	3.06371e-67	aHE-iHSPC2	Prpf8
1010	1.46737e-71	0.48865	0.846	0.524	3.22718e-67	aHE-iHSPC2	Eml4
1011	1.62051e-71	0.533372	0.979	0.894	3.564e-67	aHE-iHSPC2	Prrc2c
1012	8.83489e-71	0.553943	0.841	0.538	1.94306e-66	aHE-iHSPC2	Pgp
1013	9.13926e-71	0.516881	0.987	0.848	2.01e-66	aHE-iHSPC2	Pa2g4
1014	1.81173e-70	0.563111	0.984	0.881	3.98453e-66	aHE-iHSPC2	Dut
1015	1.9939e-70	0.480436	0.939	0.738	4.38518e-66	aHE-iHSPC2	Smchd1
1016	3.64104e-70	0.560105	0.955	0.852	8.00775e-66	aHE-iHSPC2	Mrpl12
1017	5.67252e-70	0.483462	0.788	0.415	1.24756e-65	aHE-iHSPC2	Rrp1b
1018	5.73237e-70	0.424233	0.745	0.36	1.26072e-65	aHE-iHSPC2	Nampt
1019	9.73419e-70	0.477282	0.976	0.826	2.14084e-65	aHE-iHSPC2	Ak2
1020	1.005e-69	0.433814	0.958	0.825	2.2103e-65	aHE-iHSPC2	Sec11c
1021	1.04268e-69	0.491165	0.981	0.879	2.29318e-65	aHE-iHSPC2	Cct3
1022	1.13504e-69	0.530551	0.915	0.773	2.49629e-65	aHE-iHSPC2	Ebna1bp2
1023	1.28871e-69	0.4547	0.928	0.756	2.83426e-65	aHE-iHSPC2	Txnl4a
1024	1.61938e-69	0.491251	0.851	0.476	3.56151e-65	aHE-iHSPC2	Atad2
1025	2.65892e-69	0.414561	0.987	0.9	5.84776e-65	aHE-iHSPC2	Ndufs5
1026	5.29067e-69	0.409785	0.724	0.322	1.16358e-64	aHE-iHSPC2	Dnajc21
1027	7.21518e-69	0.456134	0.764	0.378	1.58683e-64	aHE-iHSPC2	Tars
1028	1.77554e-68	0.454466	0.968	0.762	3.90495e-64	aHE-iHSPC2	Xrn2
1029	3.74954e-68	0.412471	0.997	0.948	8.24637e-64	aHE-iHSPC2	Ssb
1030	3.80343e-68	0.421935	1	0.982	8.36489e-64	aHE-iHSPC2	Hnrnpa2b1
1031	5.7891e-68	0.498354	0.891	0.606	1.2732e-63	aHE-iHSPC2	mt-Atp8
1032	6.17164e-68	0.428431	0.724	0.334	1.35733e-63	aHE-iHSPC2	Lactb
1033	9.68498e-68	0.441879	0.761	0.331	2.13002e-63	aHE-iHSPC2	Rbms1
1034	1.13617e-67	0.498629	0.873	0.624	2.49877e-63	aHE-iHSPC2	Mpp6
1035	1.43724e-67	0.416602	0.997	0.951	3.16092e-63	aHE-iHSPC2	Cct2
1036	2.68092e-67	0.43582	0.92	0.667	5.89614e-63	aHE-iHSPC2	Psmd1
1037	3.88385e-67	0.434551	1	0.964	8.54176e-63	aHE-iHSPC2	Cd47
1038	7.97041e-67	0.4106	0.79	0.41	1.75293e-62	aHE-iHSPC2	Khsrp
1039	1.017e-66	0.494416	0.928	0.707	2.23669e-62	aHE-iHSPC2	Rrbp1
1040	1.22651e-66	0.431265	0.976	0.805	2.69747e-62	aHE-iHSPC2	Tmem160
1041	2.45629e-66	0.47148	0.889	0.652	5.40211e-62	aHE-iHSPC2	Etf1
1042	2.46727e-66	0.457195	0.952	0.818	5.42628e-62	aHE-iHSPC2	Prpf40a
1043	3.51543e-66	0.470329	0.902	0.723	7.73149e-62	aHE-iHSPC2	Mrps26
1044	3.62702e-66	0.496976	0.878	0.605	7.97691e-62	aHE-iHSPC2	Dnajb11
1045	4.28625e-66	0.436103	0.979	0.91	9.42676e-62	aHE-iHSPC2	Pfdn2
1046	5.70064e-66	0.473517	0.912	0.688	1.25374e-61	aHE-iHSPC2	Lrrc59
1047	7.34027e-66	0.468605	0.724	0.327	1.61435e-61	aHE-iHSPC2	Mthfd2
1048	7.42311e-66	0.472077	0.87	0.563	1.63256e-61	aHE-iHSPC2	Sf3b3
1049	1.54032e-65	0.459103	0.987	0.891	3.38763e-61	aHE-iHSPC2	Cct8
1050	1.85996e-65	0.450369	0.934	0.684	4.09061e-61	aHE-iHSPC2	Exosc8
1051	2.54552e-65	0.417988	0.716	0.269	5.59837e-61	aHE-iHSPC2	Sp100
1052	2.82348e-65	0.462135	0.96	0.781	6.20967e-61	aHE-iHSPC2	U2surp
1053	3.16748e-65	0.442673	0.997	0.946	6.96624e-61	aHE-iHSPC2	Gnas
1054	3.21058e-65	0.488003	0.934	0.687	7.06103e-61	aHE-iHSPC2	Hat1
1055	3.40548e-65	0.596869	0.92	0.779	7.48967e-61	aHE-iHSPC2	Sod2
1056	6.51073e-65	0.52744	0.684	0.283	1.43191e-60	aHE-iHSPC2	Dusp2
1057	1.24141e-64	0.412552	0.759	0.401	2.73024e-60	aHE-iHSPC2	Sdad1
1058	3.30031e-64	0.497328	0.976	0.878	7.25837e-60	aHE-iHSPC2	Pdia6
1059	6.42258e-64	0.464535	0.854	0.566	1.41252e-59	aHE-iHSPC2	Mak16
1060	6.51928e-64	0.415499	0.989	0.911	1.43379e-59	aHE-iHSPC2	Ywhaz
1061	8.81393e-64	0.582365	0.703	0.322	1.93845e-59	aHE-iHSPC2	Myc
1062	1.42321e-63	0.474008	0.942	0.792	3.13006e-59	aHE-iHSPC2	Eif2s1
1063	1.62681e-63	0.459357	0.889	0.589	3.57784e-59	aHE-iHSPC2	Mlec
1064	1.72614e-63	0.457169	0.979	0.805	3.79631e-59	aHE-iHSPC2	Anp32e
1065	1.76835e-63	0.46858	0.907	0.566	3.88913e-59	aHE-iHSPC2	Rrm1
1066	2.40497e-63	0.45371	0.875	0.611	5.28926e-59	aHE-iHSPC2	Exosc3
1067	2.54521e-63	0.446354	0.788	0.456	5.59768e-59	aHE-iHSPC2	Rbm28
1068	4.31002e-63	0.412747	0.971	0.903	9.47903e-59	aHE-iHSPC2	Ndufa8
1069	9.01832e-63	0.433134	0.777	0.461	1.9834e-58	aHE-iHSPC2	Zfp593
1070	1.33268e-62	0.430298	0.897	0.623	2.93097e-58	aHE-iHSPC2	Gmps
1071	3.27045e-62	0.459445	0.934	0.839	7.19271e-58	aHE-iHSPC2	Glrx5
1072	3.38645e-62	0.494862	0.915	0.71	7.44783e-58	aHE-iHSPC2	Syncrip
1073	3.64228e-62	0.641775	0.615	0.243	8.01047e-58	aHE-iHSPC2	Il12a
1074	4.00671e-62	0.417946	0.605	0.225	8.81196e-58	aHE-iHSPC2	Ydjc
1075	4.46233e-62	0.420308	0.987	0.922	9.81401e-58	aHE-iHSPC2	Psma5
1076	6.46657e-62	0.473243	0.958	0.762	1.42219e-57	aHE-iHSPC2	Smarcc1
1077	8.25298e-62	0.43294	0.87	0.542	1.81508e-57	aHE-iHSPC2	Topbp1
1078	9.2693e-62	0.447331	0.918	0.752	2.0386e-57	aHE-iHSPC2	Ola1
1079	9.81813e-62	0.413309	0.981	0.906	2.1593e-57	aHE-iHSPC2	Smdt1
1080	1.71659e-61	0.422317	0.804	0.461	3.7753e-57	aHE-iHSPC2	Ube2q1
1081	7.00848e-61	0.421229	0.851	0.588	1.54137e-56	aHE-iHSPC2	Abce1
1082	8.55664e-61	0.413205	0.96	0.874	1.88186e-56	aHE-iHSPC2	Caprin1
1083	9.39001e-61	0.446724	0.822	0.508	2.06514e-56	aHE-iHSPC2	Ptpn1
1084	1.27769e-60	0.451791	0.902	0.68	2.81001e-56	aHE-iHSPC2	Tcerg1
1085	1.28782e-60	0.453336	0.947	0.805	2.83231e-56	aHE-iHSPC2	Pfdn6
1086	1.35714e-60	0.426469	0.923	0.717	2.98475e-56	aHE-iHSPC2	Cnih4
1087	4.61497e-60	0.469516	0.928	0.672	1.01497e-55	aHE-iHSPC2	Mcm3
1088	5.94768e-60	0.450775	0.82	0.536	1.30807e-55	aHE-iHSPC2	Agpat5
1089	9.88571e-60	0.437068	0.971	0.877	2.17417e-55	aHE-iHSPC2	Bola2
1090	1.35385e-59	0.424253	0.836	0.562	2.97752e-55	aHE-iHSPC2	Smn1
1091	1.38946e-59	0.440392	0.926	0.734	3.05585e-55	aHE-iHSPC2	Bzw2
1092	1.81777e-59	0.421116	0.886	0.612	3.99782e-55	aHE-iHSPC2	Brd7
1093	2.72118e-59	0.459036	0.997	0.98	5.9847e-55	aHE-iHSPC2	Ldha
1094	4.69892e-59	0.469407	0.971	0.831	1.03343e-54	aHE-iHSPC2	Nop56
1095	6.32274e-59	0.426245	0.875	0.623	1.39056e-54	aHE-iHSPC2	Tomm70a
1096	7.39455e-59	0.459632	0.891	0.704	1.62628e-54	aHE-iHSPC2	Txnrd1
1097	7.71993e-59	0.521716	0.82	0.518	1.69784e-54	aHE-iHSPC2	Sdf2l1
1098	1.08044e-58	0.412214	0.862	0.498	2.3762e-54	aHE-iHSPC2	Mtch1
1099	1.65638e-58	0.425958	0.865	0.625	3.64287e-54	aHE-iHSPC2	Emc8
1100	4.68812e-58	0.430477	0.867	0.611	1.03106e-53	aHE-iHSPC2	Mrps34
1101	5.6494e-58	0.424782	1	0.965	1.24247e-53	aHE-iHSPC2	Mif
1102	7.64608e-58	0.418281	0.915	0.751	1.6816e-53	aHE-iHSPC2	Arl6ip4
1103	9.32194e-58	0.441061	0.745	0.376	2.05017e-53	aHE-iHSPC2	Hmgcr
1104	2.12539e-57	0.52775	0.867	0.591	4.67437e-53	aHE-iHSPC2	Hells
1105	2.7991e-57	0.452439	0.822	0.492	6.15606e-53	aHE-iHSPC2	Mcm4
1106	4.31645e-57	0.42968	0.96	0.866	9.49318e-53	aHE-iHSPC2	Snrnp70
1107	6.10759e-57	0.428629	0.846	0.556	1.34324e-52	aHE-iHSPC2	Wdr18
1108	8.05148e-57	0.456738	0.74	0.392	1.77076e-52	aHE-iHSPC2	Ctr9
1109	2.13642e-56	0.433599	0.905	0.618	4.69864e-52	aHE-iHSPC2	Atp1a1
1110	3.17506e-56	0.427886	0.934	0.771	6.98292e-52	aHE-iHSPC2	Cyc1
1111	4.90205e-56	0.428346	0.91	0.713	1.07811e-51	aHE-iHSPC2	Ppp2ca
1112	5.59678e-56	0.421837	0.981	0.903	1.2309e-51	aHE-iHSPC2	Polr2f
1113	7.2423e-56	0.430043	0.849	0.594	1.5928e-51	aHE-iHSPC2	Timm9
1114	7.93859e-56	0.42721	0.95	0.84	1.74593e-51	aHE-iHSPC2	Bclaf1
1115	1.154e-55	0.431858	0.859	0.62	2.53799e-51	aHE-iHSPC2	Ddx27
1116	1.1628e-55	0.422993	0.82	0.412	2.55734e-51	aHE-iHSPC2	Rrm2
1117	1.72843e-55	0.453879	0.963	0.911	3.80133e-51	aHE-iHSPC2	mt-Nd5
1118	2.31675e-55	0.431897	0.851	0.628	5.09522e-51	aHE-iHSPC2	Dph3
1119	3.60017e-55	0.428091	0.912	0.712	7.91786e-51	aHE-iHSPC2	Exosc7
1120	1.04105e-54	0.421078	0.87	0.68	2.28959e-50	aHE-iHSPC2	Psmc2
1121	1.69742e-54	0.409823	0.92	0.714	3.73314e-50	aHE-iHSPC2	Pitpna
1122	1.78443e-54	0.432413	0.92	0.734	3.92449e-50	aHE-iHSPC2	Ppid
1123	1.99212e-54	0.439597	0.82	0.569	4.38126e-50	aHE-iHSPC2	Nop14
1124	3.99997e-54	0.436554	0.87	0.613	8.79714e-50	aHE-iHSPC2	Ifnar2
1125	4.59427e-54	0.426661	0.817	0.545	1.01042e-49	aHE-iHSPC2	Cyb5b
1126	4.62979e-54	0.475057	0.905	0.75	1.01823e-49	aHE-iHSPC2	Gnl3
1127	1.09248e-53	0.411748	0.891	0.697	2.4027e-49	aHE-iHSPC2	Immt
1128	1.34891e-53	0.703124	0.57	0.225	2.96665e-49	aHE-iHSPC2	Dennd5b
1129	7.6225e-53	0.43697	0.912	0.717	1.67642e-48	aHE-iHSPC2	Gtpbp4
1130	2.44757e-52	0.421953	0.894	0.688	5.38295e-48	aHE-iHSPC2	Usp14
1131	4.23832e-52	0.423443	0.928	0.72	9.32133e-48	aHE-iHSPC2	Ctcf
1132	5.69258e-52	0.433241	0.849	0.641	1.25197e-47	aHE-iHSPC2	Naa15
1133	7.33405e-52	0.440974	0.889	0.732	1.61298e-47	aHE-iHSPC2	Naa50
1134	1.23648e-51	0.592793	0.934	0.758	2.71939e-47	aHE-iHSPC2	Gm26917
1135	1.10975e-50	0.541096	0.737	0.406	2.44066e-46	aHE-iHSPC2	Ccnd1
1136	6.02317e-50	0.532505	0.732	0.415	1.32468e-45	aHE-iHSPC2	Hist1h1e
1137	1.09767e-49	0.503553	0.926	0.843	2.41411e-45	aHE-iHSPC2	Manf
1138	9.15924e-49	0.473483	0.817	0.512	2.01439e-44	aHE-iHSPC2	Epsti1
1139	4.25226e-48	0.596068	0.912	0.603	9.35199e-44	aHE-iHSPC2	Top2a
1140	4.01008e-46	0.475884	0.772	0.431	8.81937e-42	aHE-iHSPC2	Mki67
1141	2.61787e-45	0.451687	0.936	0.557	5.75749e-41	aHE-iHSPC2	Birc5
1142	2.89323e-44	0.438636	0.883	0.668	6.36307e-40	aHE-iHSPC2	Atp1b3
1143	3.83923e-44	0.455342	0.859	0.691	8.44361e-40	aHE-iHSPC2	Zeb2
1144	1.89039e-43	0.558854	0.952	0.821	4.15753e-39	aHE-iHSPC2	H2-K1
1145	4.23789e-41	0.529421	0.772	0.589	9.32039e-37	aHE-iHSPC2	Ap3s1
1146	1.34341e-39	0.422503	0.878	0.728	2.95457e-35	aHE-iHSPC2	Srm
1147	6.31839e-39	0.420302	0.844	0.704	1.3896e-34	aHE-iHSPC2	Med21
1148	2.45836e-34	0.709698	0.371	0.128	5.40667e-30	aHE-iHSPC2	Ms4a3
1149	5.78046e-22	0.606558	0.737	0.522	1.2713e-17	aHE-iHSPC2	Ccl4
1150	5.54478e-19	0.648781	0.549	0.373	1.21946e-14	aHE-iHSPC2	Mpo
1151	7.87653e-167	1.34408	0.919	0.086	1.73229e-162	aHE-iHSPC1	Tent5a
1152	5.39932e-163	2.08195	0.933	0.087	1.18747e-158	aHE-iHSPC1	Cpa3
1153	1.74867e-159	0.870742	0.822	0.056	3.84585e-155	aHE-iHSPC1	Il1rl1
1154	7.60119e-152	1.20627	0.622	0.029	1.67173e-147	aHE-iHSPC1	Scin
1155	2.64631e-141	1.25425	0.711	0.05	5.82003e-137	aHE-iHSPC1	Ms4a2
1156	3.18638e-141	1.40826	0.867	0.087	7.00781e-137	aHE-iHSPC1	Hdc
1157	3.74222e-138	1.25031	0.911	0.106	8.23026e-134	aHE-iHSPC1	Fcgr3
1158	1.05609e-118	0.70159	0.6	0.043	2.32266e-114	aHE-iHSPC1	Papss2
1159	5.61782e-107	0.40994	0.356	0.009	1.23553e-102	aHE-iHSPC1	Slc45a3
1160	1.39046e-97	1.13809	0.793	0.114	3.05804e-93	aHE-iHSPC1	Lgals3
1161	9.74071e-93	0.773572	0.659	0.085	2.14227e-88	aHE-iHSPC1	Fam129a
1162	6.53419e-92	0.639928	0.704	0.102	1.43706e-87	aHE-iHSPC1	Lpcat2
1163	1.28456e-91	0.950254	0.881	0.175	2.82514e-87	aHE-iHSPC1	Emilin2
1164	3.89517e-90	0.908283	0.57	0.061	8.56665e-86	aHE-iHSPC1	Rnase12
1165	4.21327e-90	0.713542	0.748	0.11	9.26625e-86	aHE-iHSPC1	Csf2rb2
1166	1.12032e-86	1.03654	0.963	0.241	2.46392e-82	aHE-iHSPC1	Selenok
1167	1.02175e-84	0.92444	0.911	0.218	2.24713e-80	aHE-iHSPC1	Cops9
1168	1.9308e-84	1.11821	0.926	0.264	4.24641e-80	aHE-iHSPC1	Casp3
1169	2.43177e-84	0.951641	0.941	0.24	5.34818e-80	aHE-iHSPC1	Rnasek
1170	2.8772e-84	1.06238	1	0.249	6.32782e-80	aHE-iHSPC1	Selenof
1171	3.06293e-83	0.961038	1	0.256	6.73631e-79	aHE-iHSPC1	zsgreen
1172	3.13912e-83	0.953019	0.659	0.099	6.90387e-79	aHE-iHSPC1	Nkg7
1173	6.29443e-83	0.556854	0.593	0.065	1.38433e-78	aHE-iHSPC1	Alox5
1174	2.65788e-82	0.468071	0.43	0.032	5.84547e-78	aHE-iHSPC1	Homer2
1175	4.99478e-78	1.14967	0.993	0.256	1.0985e-73	aHE-iHSPC1	Sem1
1176	7.14762e-77	0.883059	0.674	0.103	1.57198e-72	aHE-iHSPC1	Cd200r3
1177	7.61119e-77	0.591948	0.548	0.064	1.67393e-72	aHE-iHSPC1	Rapsn
1178	9.98984e-77	1.09168	0.933	0.294	2.19707e-72	aHE-iHSPC1	Csf2rb
1179	1.10248e-76	1.05665	0.948	0.243	2.42469e-72	aHE-iHSPC1	Selenow
1180	2.96776e-76	0.657956	0.533	0.06	6.52699e-72	aHE-iHSPC1	Perp
1181	2.86008e-75	1.01187	0.993	0.25	6.29018e-71	aHE-iHSPC1	Ndufb1-ps
1182	3.7487e-75	0.653335	0.585	0.069	8.24452e-71	aHE-iHSPC1	Cyp11a1
1183	4.42538e-74	0.403773	0.43	0.035	9.73274e-70	aHE-iHSPC1	Adora3
1184	9.24421e-74	0.389289	0.474	0.048	2.03308e-69	aHE-iHSPC1	Tuba8
1185	5.45775e-73	0.559162	0.556	0.07	1.20032e-68	aHE-iHSPC1	Ltb4r1
1186	7.69756e-73	0.587574	0.519	0.057	1.69293e-68	aHE-iHSPC1	Cd200r4
1187	1.7942e-72	1.98073	0.348	0.023	3.94598e-68	aHE-iHSPC1	Gzmb
1188	4.59107e-71	0.50906	0.422	0.04	1.00971e-66	aHE-iHSPC1	4930519L02Rik
1189	1.89524e-70	0.923069	0.956	0.248	4.16821e-66	aHE-iHSPC1	Tle5
1190	4.39754e-70	0.457363	0.489	0.051	9.67151e-66	aHE-iHSPC1	Ccr1
1191	4.44962e-69	0.777456	0.852	0.205	9.78605e-65	aHE-iHSPC1	Selenos
1192	5.31503e-68	1.80548	0.993	0.578	1.16893e-63	aHE-iHSPC1	Fcer1g
1193	1.8667e-67	1.01123	0.985	0.256	4.10544e-63	aHE-iHSPC1	Elob
1194	2.66564e-67	0.815468	0.726	0.154	5.86255e-63	aHE-iHSPC1	Lat2
1195	3.00508e-67	0.509799	0.452	0.048	6.60906e-63	aHE-iHSPC1	Rgs1
1196	4.57106e-67	0.635847	0.644	0.123	1.00531e-62	aHE-iHSPC1	Oaf
1197	7.27194e-66	1.14396	0.926	0.262	1.59932e-61	aHE-iHSPC1	Atp6v0c
1198	9.48921e-66	0.794936	0.911	0.233	2.08696e-61	aHE-iHSPC1	Ciao2a
1199	9.94945e-66	0.591165	0.541	0.071	2.18818e-61	aHE-iHSPC1	Lilr4b
1200	3.05225e-65	0.437021	0.444	0.05	6.71282e-61	aHE-iHSPC1	Ston2
1201	4.69537e-65	0.851878	0.911	0.232	1.03265e-60	aHE-iHSPC1	Jpt1
1202	7.09918e-65	0.854121	0.978	0.246	1.56132e-60	aHE-iHSPC1	Atp5md
1203	6.45289e-64	0.382776	0.467	0.053	1.41918e-59	aHE-iHSPC1	Tesc
1204	1.87981e-63	0.823413	0.941	0.239	4.13426e-59	aHE-iHSPC1	Micos10
1205	8.10036e-63	0.633073	0.815	0.198	1.78151e-58	aHE-iHSPC1	Grk2
1206	1.16597e-62	0.557879	0.711	0.147	2.56431e-58	aHE-iHSPC1	Cst7
1207	1.80373e-62	1.56837	1	0.947	3.96694e-58	aHE-iHSPC1	Srgn
1208	2.02391e-62	0.596804	0.585	0.099	4.45118e-58	aHE-iHSPC1	Stx3
1209	3.62681e-62	0.773343	0.637	0.121	7.97644e-58	aHE-iHSPC1	Atp8b4
1210	5.14636e-62	1.43719	0.978	0.576	1.13184e-57	aHE-iHSPC1	Tyrobp
1211	1.03549e-61	0.712763	0.859	0.262	2.27736e-57	aHE-iHSPC1	Isg20
1212	1.21941e-61	0.724224	0.652	0.126	2.68184e-57	aHE-iHSPC1	Itgb7
1213	2.93988e-61	0.685065	0.874	0.216	6.46567e-57	aHE-iHSPC1	Cenpx
1214	3.53089e-61	0.891957	0.963	0.249	7.76548e-57	aHE-iHSPC1	Gas5
1215	5.06185e-61	0.582716	0.541	0.08	1.11325e-56	aHE-iHSPC1	Gpr183
1216	8.67519e-61	0.668982	0.844	0.22	1.90794e-56	aHE-iHSPC1	Rex1bd
1217	4.00791e-60	0.766512	0.904	0.239	8.81459e-56	aHE-iHSPC1	Trir
1218	5.0647e-60	0.492986	0.489	0.068	1.11388e-55	aHE-iHSPC1	Selenom
1219	5.47825e-60	1.05262	1	0.97	1.20483e-55	aHE-iHSPC1	Lgals1
1220	7.60676e-59	0.792686	0.896	0.241	1.67295e-54	aHE-iHSPC1	Atp5mpl
1221	1.36827e-58	0.454559	0.444	0.055	3.00923e-54	aHE-iHSPC1	Gda
1222	1.78972e-58	0.91686	0.926	0.425	3.93613e-54	aHE-iHSPC1	Gng12
1223	2.0231e-58	0.628772	0.593	0.107	4.4494e-54	aHE-iHSPC1	Lilrb4a
1224	4.90782e-58	0.725636	0.963	0.243	1.07938e-53	aHE-iHSPC1	Rab5if
1225	5.17637e-58	0.572213	0.585	0.106	1.13844e-53	aHE-iHSPC1	Rab44
1226	8.36991e-58	0.617134	0.667	0.147	1.84079e-53	aHE-iHSPC1	Tceal9
1227	9.6793e-58	1.60088	0.941	0.582	2.12877e-53	aHE-iHSPC1	Lmo4
1228	1.20531e-57	1.31968	1	1	2.65084e-53	aHE-iHSPC1	Tmsb4x
1229	6.28747e-57	1.2807	0.985	0.837	1.3828e-52	aHE-iHSPC1	Ly6e
1230	3.17485e-56	1.06136	1	0.256	6.98245e-52	aHE-iHSPC1	Rack1
1231	4.02458e-56	0.627489	0.948	0.238	8.85126e-52	aHE-iHSPC1	Rtraf
1232	1.12806e-55	0.54988	0.733	0.175	2.48094e-51	aHE-iHSPC1	Erg28
1233	2.63915e-55	0.722998	0.867	0.241	5.80429e-51	aHE-iHSPC1	Micos13
1234	2.8731e-55	1.14641	0.993	0.916	6.3188e-51	aHE-iHSPC1	Cyba
1235	2.96623e-55	0.970266	0.874	0.347	6.52363e-51	aHE-iHSPC1	Ero1l
1236	3.74652e-55	0.462367	0.459	0.066	8.23972e-51	aHE-iHSPC1	C3
1237	5.24308e-55	0.476506	0.615	0.124	1.15311e-50	aHE-iHSPC1	Ss18l2
1238	1.33573e-54	0.462971	0.452	0.062	2.93766e-50	aHE-iHSPC1	Padi2
1239	3.14068e-54	0.428646	0.541	0.096	6.9073e-50	aHE-iHSPC1	Dok3
1240	4.38462e-54	1.01021	1	0.984	9.64309e-50	aHE-iHSPC1	Itm2b
1241	6.09779e-54	0.973058	0.993	0.863	1.34109e-49	aHE-iHSPC1	Tspo
1242	7.05391e-54	0.619017	0.681	0.165	1.55137e-49	aHE-iHSPC1	Usp18
1243	7.31868e-54	0.587435	0.511	0.08	1.6096e-49	aHE-iHSPC1	Cyp4f18
1244	7.47638e-54	0.753066	0.822	0.229	1.64428e-49	aHE-iHSPC1	Eloc
1245	7.62479e-54	0.678167	0.822	0.285	1.67692e-49	aHE-iHSPC1	Ndfip1
1246	2.96076e-53	0.921175	0.978	0.841	6.51159e-49	aHE-iHSPC1	Sec11c
1247	1.55723e-52	0.544245	0.733	0.186	3.42482e-48	aHE-iHSPC1	Oip5os1
1248	1.73302e-52	0.720649	0.956	0.245	3.81144e-48	aHE-iHSPC1	Selenoh
1249	2.67437e-52	1.46609	0.97	0.766	5.88175e-48	aHE-iHSPC1	Cd63
1250	3.59225e-52	0.789916	0.874	0.224	7.90043e-48	aHE-iHSPC1	Pclaf
1251	4.14947e-52	0.765639	0.637	0.158	9.12592e-48	aHE-iHSPC1	Ifi30
1252	5.64162e-52	0.511962	0.689	0.165	1.24076e-47	aHE-iHSPC1	Tmem134
1253	1.10169e-51	0.800701	0.874	0.345	2.42296e-47	aHE-iHSPC1	Neat1
1254	3.28362e-51	0.622994	0.681	0.171	7.22167e-47	aHE-iHSPC1	Tespa1
1255	1.53335e-50	0.58661	0.563	0.114	3.37229e-46	aHE-iHSPC1	Otulinl
1256	2.15896e-50	0.87322	0.941	0.536	4.7482e-46	aHE-iHSPC1	Myh9
1257	2.59003e-50	1.27777	0.933	0.42	5.69625e-46	aHE-iHSPC1	Cd52
1258	7.38485e-50	0.916734	0.956	0.589	1.62415e-45	aHE-iHSPC1	Gata2
1259	7.92045e-50	1.04315	1	0.915	1.74195e-45	aHE-iHSPC1	Hsp90b1
1260	9.27857e-50	0.464852	0.652	0.151	2.04064e-45	aHE-iHSPC1	Tut7
1261	9.73918e-50	0.659773	1	0.665	2.14194e-45	aHE-iHSPC1	Ptprc
1262	9.81343e-50	0.474165	0.304	0.027	2.15827e-45	aHE-iHSPC1	Il6
1263	1.68864e-49	0.771552	1	0.938	3.71382e-45	aHE-iHSPC1	Ssr4
1264	2.96566e-49	0.500573	0.733	0.191	6.52238e-45	aHE-iHSPC1	Vps28
1265	3.09238e-49	0.475962	0.296	0.027	6.80106e-45	aHE-iHSPC1	Fcgr4
1266	5.89682e-49	0.695802	0.637	0.152	1.29689e-44	aHE-iHSPC1	Fcgr2b
1267	1.30535e-48	0.642103	0.837	0.238	2.87086e-44	aHE-iHSPC1	2410006H16Rik
1268	1.77511e-48	1.01742	0.948	0.749	3.90401e-44	aHE-iHSPC1	Ctsd
1269	2.42262e-48	1.00391	0.911	0.364	5.32806e-44	aHE-iHSPC1	Cebpb
1270	3.8263e-48	0.686384	1	0.96	8.41519e-44	aHE-iHSPC1	Ppib
1271	5.02999e-48	0.590633	0.8	0.221	1.10625e-43	aHE-iHSPC1	Kmt5a
1272	6.1594e-48	0.511252	0.496	0.094	1.35464e-43	aHE-iHSPC1	Atp6v0a1
1273	2.87613e-47	0.558402	0.422	0.057	6.32548e-43	aHE-iHSPC1	Prss34
1274	3.58525e-47	0.811278	0.993	0.886	7.88505e-43	aHE-iHSPC1	Taldo1
1275	6.36387e-47	1.76639	0.822	0.387	1.39961e-42	aHE-iHSPC1	Anxa1
1276	1.11124e-46	0.615281	0.756	0.244	2.44394e-42	aHE-iHSPC1	Rab21
1277	5.65968e-46	0.534024	0.252	0.02	1.24473e-41	aHE-iHSPC1	Ms4a7
1278	6.83018e-46	0.413355	0.541	0.112	1.50216e-41	aHE-iHSPC1	Gm20559
1279	1.29969e-45	1.1341	0.726	0.212	2.8584e-41	aHE-iHSPC1	Ccl3
1280	2.14705e-45	0.756243	0.978	0.85	4.72201e-41	aHE-iHSPC1	Reep5
1281	2.21969e-45	1.04515	0.585	0.144	4.88176e-41	aHE-iHSPC1	Ms4a3
1282	2.60233e-45	0.67965	0.807	0.347	5.7233e-41	aHE-iHSPC1	Atp13a3
1283	5.36332e-45	0.710175	0.985	0.841	1.17955e-40	aHE-iHSPC1	Msn
1284	5.51471e-45	0.855035	0.941	0.601	1.21285e-40	aHE-iHSPC1	Ap3s1
1285	8.82705e-45	0.869316	0.941	0.747	1.94133e-40	aHE-iHSPC1	P4hb
1286	9.16974e-45	0.719037	1	0.952	2.0167e-40	aHE-iHSPC1	Gnas
1287	1.58219e-44	0.96733	0.904	0.569	3.47972e-40	aHE-iHSPC1	Fyb
1288	1.90619e-44	0.924348	0.815	0.398	4.19229e-40	aHE-iHSPC1	Mns1
1289	2.208e-44	0.781078	0.889	0.444	4.85605e-40	aHE-iHSPC1	Lgals3bp
1290	2.56579e-44	0.912263	0.993	0.954	5.64294e-40	aHE-iHSPC1	Vim
1291	3.5908e-44	0.943676	0.956	0.742	7.89724e-40	aHE-iHSPC1	Pgk1
1292	3.90568e-44	0.928481	1	0.833	8.58975e-40	aHE-iHSPC1	Bst2
1293	5.70419e-44	0.401915	0.422	0.07	1.25452e-39	aHE-iHSPC1	Prkcb
1294	6.22837e-44	0.64017	1	0.978	1.36981e-39	aHE-iHSPC1	Gnai2
1295	1.70778e-43	0.418137	0.4	0.063	3.75591e-39	aHE-iHSPC1	Cebpa
1296	1.71952e-43	0.426112	0.615	0.147	3.78174e-39	aHE-iHSPC1	Arhgap45
1297	2.77227e-43	0.792253	0.807	0.35	6.09706e-39	aHE-iHSPC1	Cyp51
1298	3.39231e-43	0.85743	0.4	0.068	7.46071e-39	aHE-iHSPC1	Maf
1299	4.48141e-43	0.439242	0.652	0.173	9.85596e-39	aHE-iHSPC1	Selenot
1300	6.26751e-43	0.825636	0.956	0.82	1.37841e-38	aHE-iHSPC1	Ostf1
1301	6.47423e-43	0.727112	0.659	0.217	1.42388e-38	aHE-iHSPC1	Flnb
1302	7.17022e-43	0.764727	0.978	0.825	1.57695e-38	aHE-iHSPC1	Creg1
1303	8.8066e-43	0.607964	1	0.988	1.93683e-38	aHE-iHSPC1	Sh3bgrl3
1304	1.2426e-42	0.642244	0.363	0.054	2.73285e-38	aHE-iHSPC1	Clec4a1
1305	1.62628e-42	0.401633	0.415	0.069	3.57667e-38	aHE-iHSPC1	Pirb
1306	2.6163e-42	0.925013	0.97	0.661	5.75403e-38	aHE-iHSPC1	Ctsz
1307	2.90496e-42	0.444134	0.681	0.19	6.38889e-38	aHE-iHSPC1	Rtf2
1308	4.32374e-42	0.478059	0.674	0.162	9.50919e-38	aHE-iHSPC1	Gm47283
1309	4.77597e-42	1.16717	0.993	0.643	1.05038e-37	aHE-iHSPC1	Plac8
1310	4.86327e-42	0.610207	1	0.986	1.06958e-37	aHE-iHSPC1	Clic1
1311	6.68557e-42	0.733589	0.681	0.175	1.47036e-37	aHE-iHSPC1	Hp
1312	1.43297e-41	0.597674	0.733	0.25	3.15152e-37	aHE-iHSPC1	Gsn
1313	1.58921e-41	0.665531	0.985	0.921	3.49516e-37	aHE-iHSPC1	Ywhaz
1314	2.41755e-41	0.748668	0.919	0.558	5.31693e-37	aHE-iHSPC1	Man2b1
1315	5.66777e-41	0.696793	0.941	0.74	1.24651e-36	aHE-iHSPC1	Iqgap1
1316	6.64069e-41	0.70508	0.881	0.369	1.46049e-36	aHE-iHSPC1	AY036118
1317	1.09303e-40	0.521326	0.896	0.286	2.4039e-36	aHE-iHSPC1	Timm23
1318	2.12255e-40	0.612986	1	0.978	4.66812e-36	aHE-iHSPC1	Aldoa
1319	2.6749e-40	0.693064	0.748	0.288	5.88291e-36	aHE-iHSPC1	Anxa2
1320	3.41285e-40	1.15221	0.785	0.297	7.50588e-36	aHE-iHSPC1	Serpinb1a
1321	4.83521e-40	0.686405	0.978	0.897	1.06341e-35	aHE-iHSPC1	Atp6v0b
1322	6.1736e-40	0.544197	0.593	0.172	1.35776e-35	aHE-iHSPC1	Slc22a3
1323	6.64663e-40	0.459862	0.467	0.101	1.46179e-35	aHE-iHSPC1	Spns3
1324	7.00255e-40	0.644875	0.948	0.823	1.54007e-35	aHE-iHSPC1	Tln1
1325	8.96209e-40	0.623953	0.363	0.056	1.97103e-35	aHE-iHSPC1	Mmp8
1326	9.58147e-40	0.912143	0.993	0.912	2.10725e-35	aHE-iHSPC1	Myl12b
1327	1.82103e-39	0.639649	1	0.95	4.00498e-35	aHE-iHSPC1	Dbi
1328	3.02849e-39	0.839863	0.948	0.896	6.66057e-35	aHE-iHSPC1	Prdx5
1329	3.93019e-39	0.696146	0.815	0.403	8.64367e-35	aHE-iHSPC1	P2rx4
1330	5.28465e-39	0.55076	1	0.994	1.16225e-34	aHE-iHSPC1	Myl6
1331	5.41799e-39	0.605599	0.348	0.054	1.19158e-34	aHE-iHSPC1	C3ar1
1332	7.05924e-39	0.517984	0.748	0.211	1.55254e-34	aHE-iHSPC1	AI506816
1333	8.66467e-39	0.838977	0.874	0.468	1.90562e-34	aHE-iHSPC1	Mki67
1334	9.20934e-39	0.97677	0.896	0.587	2.02541e-34	aHE-iHSPC1	Plin2
1335	1.74327e-38	0.614593	0.985	0.947	3.83398e-34	aHE-iHSPC1	Arpc5
1336	1.97093e-38	0.413943	0.622	0.167	4.33466e-34	aHE-iHSPC1	Ppp4r3b
1337	5.38811e-38	0.530062	0.689	0.243	1.18501e-33	aHE-iHSPC1	Samd9l
1338	5.85893e-38	0.542458	0.644	0.202	1.28855e-33	aHE-iHSPC1	Ncoa4
1339	1.16238e-37	0.683463	1	0.942	2.55643e-33	aHE-iHSPC1	Emp3
1340	1.55436e-37	0.437914	0.674	0.188	3.41851e-33	aHE-iHSPC1	Bex3
1341	1.58328e-37	0.473428	0.844	0.233	3.48211e-33	aHE-iHSPC1	Snu13
1342	3.13804e-37	0.784118	0.548	0.146	6.90149e-33	aHE-iHSPC1	F10
1343	3.38565e-37	0.887072	0.785	0.379	7.44607e-33	aHE-iHSPC1	Ier3
1344	5.49637e-37	1.18957	0.407	0.083	1.20882e-32	aHE-iHSPC1	Marco
1345	1.20224e-36	0.616434	0.941	0.829	2.64409e-32	aHE-iHSPC1	Tmem160
1346	1.295e-36	1.66601	0.556	0.153	2.8481e-32	aHE-iHSPC1	Saa3
1347	1.49155e-36	0.891336	0.748	0.372	3.28036e-32	aHE-iHSPC1	Blvrb
1348	1.92836e-36	0.79437	0.993	0.525	4.24105e-32	aHE-iHSPC1	Nme2
1349	2.96247e-36	0.388442	0.637	0.181	6.51536e-32	aHE-iHSPC1	Nop53
1350	3.94524e-36	0.54119	0.985	0.934	8.67678e-32	aHE-iHSPC1	Atp6v0e
1351	4.11385e-36	0.60963	0.933	0.756	9.04759e-32	aHE-iHSPC1	Fkbp2
1352	4.49652e-36	0.772992	0.822	0.418	9.8892e-32	aHE-iHSPC1	Glipr1
1353	5.83418e-36	0.832705	0.711	0.246	1.28311e-31	aHE-iHSPC1	Ms4a6c
1354	6.406e-36	0.574864	0.77	0.36	1.40887e-31	aHE-iHSPC1	Esyt1
1355	6.85831e-36	0.456051	0.733	0.213	1.50835e-31	aHE-iHSPC1	Rbis
1356	1.52022e-35	0.545445	0.756	0.324	3.34341e-31	aHE-iHSPC1	Sp100
1357	1.68304e-35	0.937083	0.978	0.946	3.70151e-31	aHE-iHSPC1	Calr
1358	2.11105e-35	0.415318	0.578	0.156	4.64284e-31	aHE-iHSPC1	Knl1
1359	3.08592e-35	0.402818	0.289	0.04	6.78687e-31	aHE-iHSPC1	Clec4a2
1360	3.13305e-35	0.392061	0.6	0.167	6.89052e-31	aHE-iHSPC1	Fmc1
1361	3.44684e-35	0.430008	0.719	0.209	7.58063e-31	aHE-iHSPC1	Hpf1
1362	3.61185e-35	0.573749	0.667	0.253	7.94354e-31	aHE-iHSPC1	Itgb2
1363	3.95406e-35	0.416693	0.57	0.155	8.69617e-31	aHE-iHSPC1	Nsd3
1364	5.67376e-35	0.577973	0.296	0.042	1.24783e-30	aHE-iHSPC1	Acod1
1365	5.73411e-35	0.616242	0.948	0.558	1.2611e-30	aHE-iHSPC1	Alyref
1366	7.14286e-35	0.610856	0.911	0.616	1.57093e-30	aHE-iHSPC1	Acadl
1367	1.09478e-34	0.967693	0.844	0.577	2.40776e-30	aHE-iHSPC1	Grn
1368	1.44879e-34	0.536324	0.615	0.204	3.18632e-30	aHE-iHSPC1	Plek
1369	2.11429e-34	0.52054	1	0.99	4.64997e-30	aHE-iHSPC1	Calm1
1370	2.2501e-34	0.711384	0.896	0.646	4.94864e-30	aHE-iHSPC1	Gsr
1371	3.71797e-34	0.58413	0.978	0.957	8.17694e-30	aHE-iHSPC1	Metap2
1372	5.23273e-34	0.462383	0.496	0.128	1.15083e-29	aHE-iHSPC1	Slc7a8
1373	6.9748e-34	0.659372	1	0.969	1.53397e-29	aHE-iHSPC1	Cmtm7
1374	8.83628e-34	0.43413	0.652	0.191	1.94336e-29	aHE-iHSPC1	Snhg8
1375	1.08526e-33	0.717494	0.578	0.184	2.38681e-29	aHE-iHSPC1	Egr1
1376	1.32893e-33	0.4392	0.607	0.199	2.92273e-29	aHE-iHSPC1	Rab4b
1377	1.81484e-33	0.581604	0.615	0.213	3.99138e-29	aHE-iHSPC1	Chpt1
1378	3.43756e-33	0.434266	0.6	0.173	7.56022e-29	aHE-iHSPC1	Tut4
1379	4.89037e-33	0.528947	0.948	0.895	1.07554e-28	aHE-iHSPC1	Prelid1
1380	5.11449e-33	0.49269	0.741	0.321	1.12483e-28	aHE-iHSPC1	Itm2c
1381	6.1261e-33	0.628441	0.97	0.812	1.34731e-28	aHE-iHSPC1	Tax1bp1
1382	9.36834e-33	0.511158	0.615	0.229	2.06038e-28	aHE-iHSPC1	Gngt2
1383	1.09238e-32	1.44825	0.593	0.167	2.40248e-28	aHE-iHSPC1	Stfa1
1384	1.12516e-32	0.63628	0.667	0.263	2.47456e-28	aHE-iHSPC1	Nin
1385	1.25248e-32	0.588129	0.859	0.546	2.75458e-28	aHE-iHSPC1	Zfp91
1386	1.34857e-32	0.611021	1	1	2.96591e-28	aHE-iHSPC1	Actb
1387	1.79618e-32	0.687071	0.978	0.88	3.95034e-28	aHE-iHSPC1	H2-D1
1388	2.26732e-32	0.614135	0.793	0.405	4.98652e-28	aHE-iHSPC1	Rnf213
1389	2.3937e-32	0.752669	0.785	0.324	5.26446e-28	aHE-iHSPC1	Isg15
1390	2.75396e-32	0.624309	0.933	0.813	6.05677e-28	aHE-iHSPC1	Lcp1
1391	3.38093e-32	0.741799	0.815	0.536	7.43568e-28	aHE-iHSPC1	Msrb1
1392	4.45338e-32	0.68893	0.933	0.611	9.79433e-28	aHE-iHSPC1	Cd9
1393	5.22284e-32	0.599441	0.948	0.783	1.14866e-27	aHE-iHSPC1	Taf10
1394	7.46795e-32	0.394596	0.585	0.172	1.64243e-27	aHE-iHSPC1	Ramac
1395	9.84224e-32	0.487726	0.985	0.947	2.1646e-27	aHE-iHSPC1	Edf1
1396	1.00789e-31	0.489082	1	0.972	2.21665e-27	aHE-iHSPC1	Arpc3
1397	1.01958e-31	0.59194	0.874	0.472	2.24236e-27	aHE-iHSPC1	Ube2m
1398	1.60267e-31	0.558449	0.637	0.26	3.52476e-27	aHE-iHSPC1	E2f8
1399	1.66718e-31	0.563333	0.941	0.811	3.66662e-27	aHE-iHSPC1	Ptbp3
1400	1.75867e-31	0.386338	0.607	0.179	3.86784e-27	aHE-iHSPC1	Hikeshi
1401	1.80173e-31	0.51478	0.993	0.951	3.96255e-27	aHE-iHSPC1	Tagln2
1402	2.30276e-31	0.609005	0.756	0.377	5.06446e-27	aHE-iHSPC1	Stat1
1403	4.36564e-31	0.538235	0.77	0.386	9.60136e-27	aHE-iHSPC1	Ankrd12
1404	5.46073e-31	0.506717	0.696	0.29	1.20098e-26	aHE-iHSPC1	Slc18a2
1405	5.83488e-31	0.48709	0.644	0.203	1.28327e-26	aHE-iHSPC1	Zfas1
1406	6.30377e-31	0.498025	0.8	0.451	1.38639e-26	aHE-iHSPC1	Diaph1
1407	6.49108e-31	0.466727	0.644	0.241	1.42758e-26	aHE-iHSPC1	Ncf4
1408	1.7098e-30	0.395437	0.607	0.185	3.76036e-26	aHE-iHSPC1	2024-03-05
1409	2.43681e-30	1.04972	0.978	0.971	5.35927e-26	aHE-iHSPC1	Ifitm1
1410	2.76412e-30	0.514521	0.919	0.744	6.07912e-26	aHE-iHSPC1	Grb2
1411	3.52381e-30	0.399631	1	0.977	7.74991e-26	aHE-iHSPC1	Arpc1b
1412	3.72468e-30	0.563553	0.933	0.783	8.19169e-26	aHE-iHSPC1	Fermt3
1413	6.4739e-30	1.62966	0.733	0.383	1.4238e-25	aHE-iHSPC1	Mpo
1414	7.647e-30	0.408308	0.563	0.188	1.6818e-25	aHE-iHSPC1	Snx20
1415	9.8277e-30	0.408852	0.496	0.144	2.16141e-25	aHE-iHSPC1	Adgre5
1416	1.07516e-29	0.47235	0.652	0.277	2.36459e-25	aHE-iHSPC1	Edem1
1417	1.09513e-29	0.855266	0.674	0.245	2.40851e-25	aHE-iHSPC1	Ifi27l2a
1418	2.61601e-29	1.42271	0.356	0.077	5.75339e-25	aHE-iHSPC1	Ccl2
1419	2.87276e-29	0.485243	0.593	0.196	6.31807e-25	aHE-iHSPC1	Mt1
1420	2.97025e-29	0.42071	0.667	0.213	6.53247e-25	aHE-iHSPC1	Utp11
1421	5.04075e-29	0.38109	0.341	0.071	1.10861e-24	aHE-iHSPC1	Hpgds
1422	6.98689e-29	0.543578	0.97	0.736	1.53663e-24	aHE-iHSPC1	Hnrnpd
1423	7.89465e-29	1.62385	0.615	0.19	1.73627e-24	aHE-iHSPC1	S100a9
1424	8.71328e-29	0.534374	0.533	0.169	1.91631e-24	aHE-iHSPC1	Cdkn1a
1425	1.53629e-28	0.485452	0.748	0.376	3.37876e-24	aHE-iHSPC1	Ranbp2
1426	3.25103e-28	0.467684	1	0.997	7.14999e-24	aHE-iHSPC1	Ifitm2
1427	3.76276e-28	0.450598	0.696	0.316	8.27543e-24	aHE-iHSPC1	Mbd2
1428	4.55477e-28	0.5371	0.978	0.891	1.00173e-23	aHE-iHSPC1	Pdia6
1429	5.40033e-28	0.507968	0.941	0.74	1.1877e-23	aHE-iHSPC1	Tomm6
1430	5.49403e-28	1.34785	0.63	0.198	1.2083e-23	aHE-iHSPC1	S100a8
1431	8.23736e-28	0.472928	0.659	0.292	1.81164e-23	aHE-iHSPC1	Coro2a
1432	1.11609e-27	0.599924	0.711	0.354	2.45461e-23	aHE-iHSPC1	Klf6
1433	1.66008e-27	0.992854	0.556	0.203	3.65101e-23	aHE-iHSPC1	Id2
1434	2.29047e-27	0.470698	0.985	0.916	5.03743e-23	aHE-iHSPC1	Smdt1
1435	2.63749e-27	0.596958	0.8	0.469	5.80064e-23	aHE-iHSPC1	Hk2
1436	3.24738e-27	0.437712	0.689	0.322	7.14195e-23	aHE-iHSPC1	Dock10
1437	5.14906e-27	0.668974	0.667	0.344	1.13243e-22	aHE-iHSPC1	Ptprs
1438	6.81016e-27	0.754048	0.793	0.462	1.49776e-22	aHE-iHSPC1	Slfn2
1439	7.44601e-27	0.471309	0.63	0.238	1.6376e-22	aHE-iHSPC1	Tfrc
1440	8.05396e-27	0.567332	0.807	0.518	1.77131e-22	aHE-iHSPC1	Spn
1441	8.51239e-27	0.590383	0.837	0.575	1.87213e-22	aHE-iHSPC1	Tapbp
1442	1.15197e-26	0.5169	0.489	0.153	2.53352e-22	aHE-iHSPC1	Hck
1443	1.19395e-26	0.413066	0.481	0.143	2.62585e-22	aHE-iHSPC1	Csf1r
1444	1.2065e-26	0.481572	0.963	0.897	2.65345e-22	aHE-iHSPC1	Laptm5
1445	1.2123e-26	0.405484	0.659	0.232	2.66621e-22	aHE-iHSPC1	Tfdp1
1446	1.39746e-26	0.529041	0.867	0.596	3.07343e-22	aHE-iHSPC1	Adk
1447	2.2263e-26	0.801796	0.533	0.158	4.89631e-22	aHE-iHSPC1	Ctsg
1448	3.18533e-26	0.507335	0.541	0.202	7.0055e-22	aHE-iHSPC1	Cd55
1449	3.42147e-26	0.405862	0.511	0.176	7.52485e-22	aHE-iHSPC1	Tiam1
1450	6.13444e-26	0.507728	0.941	0.843	1.34915e-21	aHE-iHSPC1	mt-Nd4l
1451	7.23387e-26	0.494237	0.667	0.324	1.59095e-21	aHE-iHSPC1	Dock8
1452	7.77933e-26	0.556635	0.852	0.658	1.71091e-21	aHE-iHSPC1	Rpn1
1453	8.2526e-26	0.538657	0.793	0.468	1.815e-21	aHE-iHSPC1	Cd53
1454	1.64749e-25	0.471715	0.948	0.75	3.62332e-21	aHE-iHSPC1	Hnrnpa0
1455	1.65683e-25	0.484809	0.748	0.432	3.64386e-21	aHE-iHSPC1	Sh3kbp1
1456	1.875e-25	0.832775	0.519	0.177	4.12369e-21	aHE-iHSPC1	Rsad2
1457	1.98541e-25	0.491504	0.993	0.946	4.36651e-21	aHE-iHSPC1	Uqcrq
1458	2.85839e-25	0.400693	1	0.988	6.28646e-21	aHE-iHSPC1	Gpx4
1459	3.23919e-25	0.539056	0.674	0.294	7.12396e-21	aHE-iHSPC1	Irf7
1460	3.39011e-25	0.451471	0.993	0.967	7.45587e-21	aHE-iHSPC1	Gabarap
1461	3.49053e-25	0.447487	0.837	0.483	7.67672e-21	aHE-iHSPC1	Smap1
1462	3.72415e-25	0.637077	0.852	0.617	8.19051e-21	aHE-iHSPC1	Fdps
1463	4.25714e-25	0.461442	0.956	0.879	9.36272e-21	aHE-iHSPC1	Ptp4a2
1464	1.05772e-24	0.713687	0.304	0.067	2.32624e-20	aHE-iHSPC1	Aif1
1465	1.10465e-24	0.642811	0.963	0.916	2.42946e-20	aHE-iHSPC1	S100a10
1466	1.3409e-24	0.695109	0.919	0.841	2.94903e-20	aHE-iHSPC1	Mpc2
1467	2.07448e-24	0.805139	0.889	0.724	4.5624e-20	aHE-iHSPC1	Runx1
1468	4.42223e-24	0.521343	0.785	0.51	9.72582e-20	aHE-iHSPC1	Tor1aip1
1469	4.56563e-24	0.708872	0.763	0.53	1.00412e-19	aHE-iHSPC1	Nfkbia
1470	5.32087e-24	0.538897	0.659	0.34	1.17022e-19	aHE-iHSPC1	Alas1
1471	6.44913e-24	0.484259	0.985	0.885	1.41836e-19	aHE-iHSPC1	Tmed10
1472	7.44334e-24	0.423418	0.422	0.124	1.63701e-19	aHE-iHSPC1	Syne1
1473	8.08867e-24	0.443024	0.704	0.342	1.77894e-19	aHE-iHSPC1	Otulin
1474	8.23834e-24	0.58378	0.778	0.453	1.81186e-19	aHE-iHSPC1	Hist1h1e
1475	9.46451e-24	0.730653	0.363	0.092	2.08153e-19	aHE-iHSPC1	Ly6c2
1476	1.10944e-23	0.381938	0.437	0.134	2.44e-19	aHE-iHSPC1	Ahnak
1477	1.61786e-23	0.491923	0.993	0.969	3.55815e-19	aHE-iHSPC1	Cd47
1478	1.67615e-23	0.476513	0.963	0.889	3.68636e-19	aHE-iHSPC1	Rap1a
1479	1.71911e-23	0.512971	0.822	0.648	3.78084e-19	aHE-iHSPC1	Taok3
1480	1.81925e-23	0.991623	0.43	0.123	4.00107e-19	aHE-iHSPC1	Lcn2
1481	2.2486e-23	0.660537	0.919	0.643	4.94534e-19	aHE-iHSPC1	Top2a
1482	3.2722e-23	0.463304	1	0.992	7.19654e-19	aHE-iHSPC1	Gpx1
1483	3.29288e-23	0.449674	0.852	0.649	7.24203e-19	aHE-iHSPC1	Clint1
1484	3.69086e-23	0.420299	0.593	0.217	8.11731e-19	aHE-iHSPC1	Cd69
1485	4.10548e-23	0.427725	0.815	0.538	9.02918e-19	aHE-iHSPC1	Cltc
1486	4.6788e-23	0.524932	0.904	0.643	1.02901e-18	aHE-iHSPC1	Ppp1r14b
1487	5.2355e-23	0.547951	0.785	0.582	1.15144e-18	aHE-iHSPC1	Mcl1
1488	5.42333e-23	0.401246	0.504	0.18	1.19275e-18	aHE-iHSPC1	Il18rap
1489	5.5404e-23	0.709683	0.748	0.419	1.2185e-18	aHE-iHSPC1	Hist1h1b
1490	7.02215e-23	0.399829	0.585	0.237	1.54438e-18	aHE-iHSPC1	Igsf6
1491	9.11003e-23	0.46389	0.956	0.851	2.00357e-18	aHE-iHSPC1	Manf
1492	9.87452e-23	0.419891	0.948	0.888	2.1717e-18	aHE-iHSPC1	Tsc22d4
1493	1.28897e-22	0.560399	0.837	0.706	2.83483e-18	aHE-iHSPC1	Rnh1
1494	2.26971e-22	0.404846	0.948	0.935	4.99177e-18	aHE-iHSPC1	Calm3
1495	2.38874e-22	0.393671	0.593	0.273	5.25356e-18	aHE-iHSPC1	Dnase2a
1496	3.50134e-22	0.489315	0.926	0.836	7.70049e-18	aHE-iHSPC1	Psmb8
1497	3.99413e-22	0.503863	0.785	0.501	8.78428e-18	aHE-iHSPC1	Trim30a
1498	4.37106e-22	0.548821	0.578	0.263	9.61328e-18	aHE-iHSPC1	Osbpl8
1499	7.06839e-22	0.416322	0.563	0.242	1.55455e-17	aHE-iHSPC1	Cast
1500	7.71109e-22	0.474196	0.926	0.809	1.6959e-17	aHE-iHSPC1	Ncor1
1501	1.11516e-21	0.524963	0.985	0.96	2.45257e-17	aHE-iHSPC1	Npc2
1502	1.38768e-21	0.414494	0.978	0.912	3.05193e-17	aHE-iHSPC1	Tpr
1503	1.44048e-21	0.503506	0.97	0.905	3.16805e-17	aHE-iHSPC1	Fxyd5
1504	1.67662e-21	0.445847	0.97	0.92	3.68739e-17	aHE-iHSPC1	Actr3
1505	1.98222e-21	0.514067	0.6	0.301	4.35949e-17	aHE-iHSPC1	Irak3
1506	2.2811e-21	0.449938	0.911	0.8	5.01682e-17	aHE-iHSPC1	Cotl1
1507	2.67365e-21	0.50715	0.778	0.604	5.88017e-17	aHE-iHSPC1	Lamp2
1508	3.25761e-21	0.405947	0.733	0.455	7.16445e-17	aHE-iHSPC1	Flna
1509	3.70893e-21	0.420183	0.659	0.38	8.15704e-17	aHE-iHSPC1	Plec
1510	4.40559e-21	0.442304	1	0.982	9.68921e-17	aHE-iHSPC1	Ldha
1511	5.39e-21	0.430366	0.778	0.515	1.18542e-16	aHE-iHSPC1	Suz12
1512	6.17049e-21	0.42118	0.889	0.788	1.35708e-16	aHE-iHSPC1	Chmp4b
1513	6.41465e-21	0.433562	1	0.986	1.41077e-16	aHE-iHSPC1	Atp5f1
1514	7.17404e-21	0.494926	0.785	0.597	1.57779e-16	aHE-iHSPC1	Nt5dc2
1515	7.49922e-21	0.679222	0.333	0.094	1.6493e-16	aHE-iHSPC1	Fcgr1
1516	9.26125e-21	0.496392	0.881	0.796	2.03683e-16	aHE-iHSPC1	Atp6v1e1
1517	1.4874e-20	0.487	0.919	0.8	3.27125e-16	aHE-iHSPC1	Pycard
1518	1.8898e-20	0.406499	0.519	0.218	4.15624e-16	aHE-iHSPC1	Cd300a
1519	2.15843e-20	0.438819	0.844	0.669	4.74704e-16	aHE-iHSPC1	Rnf130
1520	2.16287e-20	0.456011	0.763	0.494	4.7568e-16	aHE-iHSPC1	Atp2a2
1521	3.06138e-20	0.482469	0.881	0.747	6.73289e-16	aHE-iHSPC1	Lgals9
1522	3.80105e-20	0.439384	0.889	0.693	8.35964e-16	aHE-iHSPC1	Nucb1
1523	3.81896e-20	0.409361	0.881	0.703	8.39904e-16	aHE-iHSPC1	Rock1
1524	4.04584e-20	0.495371	0.578	0.273	8.89802e-16	aHE-iHSPC1	Soat1
1525	4.5275e-20	0.413246	0.97	0.895	9.95733e-16	aHE-iHSPC1	Bax
1526	4.65716e-20	0.469382	0.437	0.155	1.02425e-15	aHE-iHSPC1	Cmpk2
1527	7.66044e-20	0.436815	0.726	0.433	1.68476e-15	aHE-iHSPC1	Tuba1c
1528	8.90038e-20	0.508361	0.837	0.647	1.95746e-15	aHE-iHSPC1	mt-Atp8
1529	1.08623e-19	0.461695	0.978	0.906	2.38894e-15	aHE-iHSPC1	Nedd4
1530	1.4494e-19	1.47083	0.267	0.058	3.18767e-15	aHE-iHSPC1	Cma1
1531	1.75118e-19	0.405336	0.496	0.211	3.85137e-15	aHE-iHSPC1	Csgalnact2
1532	1.89848e-19	0.47271	0.867	0.74	4.17533e-15	aHE-iHSPC1	Rrbp1
1533	1.90155e-19	1.19449	0.667	0.446	4.18209e-15	aHE-iHSPC1	Basp1
1534	1.92126e-19	0.41852	0.607	0.277	4.22543e-15	aHE-iHSPC1	Milr1
1535	1.99049e-19	0.424344	0.659	0.344	4.37767e-15	aHE-iHSPC1	Idh1
1536	2.05528e-19	0.468548	0.563	0.293	4.52018e-15	aHE-iHSPC1	Cndp2
1537	2.19511e-19	0.577747	0.926	0.822	4.82771e-15	aHE-iHSPC1	Hspa5
1538	2.45629e-19	0.562221	0.904	0.868	5.40212e-15	aHE-iHSPC1	Alox5ap
1539	2.68215e-19	0.558914	0.867	0.855	5.89886e-15	aHE-iHSPC1	Lamp1
1540	3.29641e-19	0.406142	0.911	0.811	7.24978e-15	aHE-iHSPC1	Zcrb1
1541	3.74213e-19	0.409419	0.681	0.41	8.23007e-15	aHE-iHSPC1	Slk
1542	4.07367e-19	0.461143	0.763	0.569	8.95921e-15	aHE-iHSPC1	Atp6ap2
1543	5.80991e-19	0.791741	0.326	0.09	1.27777e-14	aHE-iHSPC1	Wfdc21
1544	6.41657e-19	0.45896	0.881	0.78	1.4112e-14	aHE-iHSPC1	Trappc6a
1545	7.64833e-19	0.436403	0.437	0.157	1.6821e-14	aHE-iHSPC1	Slfn5
1546	7.80958e-19	0.442294	0.852	0.709	1.71756e-14	aHE-iHSPC1	Ube2a
1547	1.11635e-18	0.501433	1	0.99	2.45518e-14	aHE-iHSPC1	Hmgb2
1548	1.88405e-18	0.422054	0.822	0.645	4.1436e-14	aHE-iHSPC1	Dnajb11
1549	2.27802e-18	0.510131	0.881	0.766	5.01005e-14	aHE-iHSPC1	Lbr
1550	2.66033e-18	0.480358	0.889	0.763	5.85086e-14	aHE-iHSPC1	Jund
1551	2.82958e-18	0.379641	0.719	0.429	6.22309e-14	aHE-iHSPC1	Cyfip2
1552	3.01738e-18	0.433835	0.978	0.91	6.63611e-14	aHE-iHSPC1	Etfb
1553	3.1109e-18	0.402153	0.659	0.364	6.8418e-14	aHE-iHSPC1	Aff4
1554	4.21273e-18	0.640453	0.77	0.501	9.26506e-14	aHE-iHSPC1	Hist1h2ae
1555	4.76709e-18	0.485968	0.904	0.812	1.04843e-13	aHE-iHSPC1	Lamtor4
1556	5.22289e-18	0.391445	0.904	0.768	1.14867e-13	aHE-iHSPC1	Srsf9
1557	6.01195e-18	0.435627	0.867	0.657	1.32221e-13	aHE-iHSPC1	Dnmt1
1558	6.22577e-18	0.397367	0.941	0.875	1.36923e-13	aHE-iHSPC1	Cox17
1559	6.45519e-18	0.641682	0.719	0.573	1.41969e-13	aHE-iHSPC1	Efhd2
1560	6.5075e-18	0.383754	0.496	0.202	1.4312e-13	aHE-iHSPC1	F630028O10Rik
1561	6.9937e-18	0.569676	0.689	0.361	1.53812e-13	aHE-iHSPC1	Ccl9
1562	7.89925e-18	0.395478	0.919	0.853	1.73728e-13	aHE-iHSPC1	Tmem167
1563	1.03044e-17	0.667951	0.748	0.51	2.26625e-13	aHE-iHSPC1	Napsa
1564	1.25534e-17	0.404077	0.852	0.698	2.76086e-13	aHE-iHSPC1	Rbfa
1565	1.28325e-17	0.44717	0.948	0.84	2.82225e-13	aHE-iHSPC1	Rabac1
1566	1.38699e-17	0.432479	0.585	0.299	3.0504e-13	aHE-iHSPC1	Dlgap5
1567	1.45701e-17	0.421071	0.911	0.866	3.20441e-13	aHE-iHSPC1	Rap1b
1568	1.81054e-17	1.28396	0.43	0.146	3.98191e-13	aHE-iHSPC1	Cstdc5
1569	1.92394e-17	0.420405	0.333	0.105	4.23132e-13	aHE-iHSPC1	Slc15a3
1570	2.53222e-17	0.484524	0.807	0.634	5.56911e-13	aHE-iHSPC1	Mlec
1571	3.32869e-17	0.402296	0.852	0.744	7.32079e-13	aHE-iHSPC1	Capza1
1572	3.74952e-17	0.416442	0.889	0.777	8.24631e-13	aHE-iHSPC1	Mpc1
1573	3.94881e-17	0.506138	0.985	0.975	8.68462e-13	aHE-iHSPC1	Cst3
1574	4.5051e-17	0.471146	0.637	0.375	9.90807e-13	aHE-iHSPC1	Hmgcs1
1575	4.5921e-17	0.40246	0.437	0.171	1.00994e-12	aHE-iHSPC1	Hgf
1576	5.51946e-17	0.42896	0.6	0.355	1.2139e-12	aHE-iHSPC1	Rin3
1577	6.61127e-17	0.396103	0.511	0.232	1.45402e-12	aHE-iHSPC1	Cdkn3
1578	1.05739e-16	0.465719	0.615	0.366	2.32552e-12	aHE-iHSPC1	Hexb
1579	1.07811e-16	0.397553	0.689	0.428	2.3711e-12	aHE-iHSPC1	Hmgcr
1580	1.22572e-16	0.391229	0.763	0.554	2.69573e-12	aHE-iHSPC1	Stk4
1581	1.41672e-16	0.430081	0.807	0.661	3.1158e-12	aHE-iHSPC1	Ikzf1
1582	1.96063e-16	0.423152	0.77	0.576	4.31202e-12	aHE-iHSPC1	Fuca1
1583	2.85029e-16	0.39357	0.844	0.741	6.26865e-12	aHE-iHSPC1	Tmbim4
1584	3.77028e-16	0.432955	0.904	0.865	8.29199e-12	aHE-iHSPC1	Psme2
1585	5.23876e-16	0.40413	0.933	0.839	1.15216e-11	aHE-iHSPC1	H2-K1
1586	6.43471e-16	0.389671	0.926	0.854	1.41519e-11	aHE-iHSPC1	Ndufa1
1587	6.81665e-16	0.63894	0.793	0.685	1.49919e-11	aHE-iHSPC1	Itga4
1588	7.01398e-16	0.978323	0.378	0.149	1.54259e-11	aHE-iHSPC1	Ctss
1589	9.82314e-16	0.403189	0.644	0.411	2.1604e-11	aHE-iHSPC1	Me2
1590	1.28847e-15	0.513434	0.459	0.208	2.83373e-11	aHE-iHSPC1	Itgam
1591	2.40638e-15	0.417476	0.778	0.623	5.29236e-11	aHE-iHSPC1	Hnrnpul2
1592	2.56406e-15	0.462245	1	0.98	5.63914e-11	aHE-iHSPC1	Ifitm3
1593	2.914e-15	0.429582	0.889	0.807	6.40876e-11	aHE-iHSPC1	Pnp
1594	2.92573e-15	0.564827	0.4	0.145	6.43456e-11	aHE-iHSPC1	Lpl
1595	3.24834e-15	0.426073	0.704	0.524	7.14407e-11	aHE-iHSPC1	Phf20l1
1596	5.75098e-15	0.430183	0.859	0.809	1.26481e-10	aHE-iHSPC1	Plgrkt
1597	5.87789e-15	0.634912	0.467	0.198	1.29272e-10	aHE-iHSPC1	Cybb
1598	7.35272e-15	0.405408	0.37	0.132	1.61708e-10	aHE-iHSPC1	Cx3cr1
1599	2.81657e-14	0.551661	0.77	0.602	6.19449e-10	aHE-iHSPC1	Fut8
1600	4.92638e-14	0.429287	0.659	0.444	1.08346e-09	aHE-iHSPC1	Ezr
1601	6.09553e-14	0.383629	0.919	0.832	1.34059e-09	aHE-iHSPC1	Rfc2
1602	1.7191e-13	0.434478	0.711	0.427	3.78081e-09	aHE-iHSPC1	Nusap1
1603	2.19843e-13	0.397552	0.689	0.497	4.835e-09	aHE-iHSPC1	Herc1
1604	3.45137e-13	0.402581	0.867	0.868	7.59061e-09	aHE-iHSPC1	Rac1
1605	4.01445e-13	0.483844	1	1	8.82898e-09	aHE-iHSPC1	Ftl1
1606	7.38797e-13	0.388842	0.689	0.521	1.62484e-08	aHE-iHSPC1	Ggh
1607	7.73045e-13	0.382108	0.896	0.834	1.70016e-08	aHE-iHSPC1	Rpn2
1608	9.02636e-13	0.452061	0.296	0.106	1.98517e-08	aHE-iHSPC1	Mpeg1
1609	9.28993e-13	0.423698	0.748	0.658	2.04313e-08	aHE-iHSPC1	Anxa5
1610	1.06596e-12	0.388752	0.719	0.546	2.34437e-08	aHE-iHSPC1	Slc6a6
1611	1.65769e-12	0.455051	0.748	0.59	3.64577e-08	aHE-iHSPC1	Cited2
1612	2.00731e-12	0.379923	0.726	0.594	4.41467e-08	aHE-iHSPC1	Atg3
1613	2.63086e-12	0.56596	0.704	0.58	5.78604e-08	aHE-iHSPC1	Igf1r
1614	2.73838e-12	0.383669	0.77	0.636	6.02252e-08	aHE-iHSPC1	Ncf2
1615	3.01939e-12	0.428936	0.556	0.322	6.64055e-08	aHE-iHSPC1	Ptms
1616	3.13971e-12	0.383807	0.593	0.381	6.90516e-08	aHE-iHSPC1	Add3
1617	3.14421e-12	0.382536	0.859	0.695	6.91507e-08	aHE-iHSPC1	Rgs18
1618	4.28293e-12	0.379906	0.726	0.626	9.41946e-08	aHE-iHSPC1	Pgd
1619	4.33972e-12	0.420583	0.874	0.611	9.54435e-08	aHE-iHSPC1	Birc5
1620	5.88429e-12	0.425693	0.622	0.372	1.29413e-07	aHE-iHSPC1	Hmmr
1621	5.93114e-12	0.536243	0.97	0.944	1.30444e-07	aHE-iHSPC1	Arl6ip1
1622	5.96796e-12	0.78696	0.741	0.738	1.31253e-07	aHE-iHSPC1	Cstb
1623	1.36433e-11	0.452788	0.607	0.417	3.00057e-07	aHE-iHSPC1	Rgs2
1624	1.51183e-11	0.383261	0.837	0.696	3.32498e-07	aHE-iHSPC1	Pcna
1625	1.67778e-11	0.642537	0.815	0.782	3.68995e-07	aHE-iHSPC1	Serp1
1626	1.96077e-11	0.409168	0.311	0.131	4.31233e-07	aHE-iHSPC1	Ms4a6d
1627	2.45015e-11	0.392182	0.519	0.319	5.38862e-07	aHE-iHSPC1	Hipk2
1628	2.51111e-11	0.405581	0.489	0.275	5.52268e-07	aHE-iHSPC1	Ms4a6b
1629	2.68308e-11	0.716886	0.689	0.589	5.90091e-07	aHE-iHSPC1	Ctsc
1630	6.79388e-11	0.678843	0.363	0.175	1.49418e-06	aHE-iHSPC1	Lgmn
1631	1.32118e-10	0.42348	0.689	0.475	2.90568e-06	aHE-iHSPC1	Tpx2
1632	2.39966e-10	0.395354	0.644	0.419	5.27757e-06	aHE-iHSPC1	Cenpe
1633	2.81954e-10	0.42091	0.637	0.45	6.20102e-06	aHE-iHSPC1	Kif20b
1634	3.80119e-10	0.546589	0.57	0.42	8.35995e-06	aHE-iHSPC1	S100a6
1635	4.42911e-10	1.10132	0.77	0.71	9.74094e-06	aHE-iHSPC1	Ctsb
1636	4.8374e-10	0.390888	0.622	0.426	1.06389e-05	aHE-iHSPC1	Irf2bp2
1637	1.09246e-09	0.391026	0.748	0.682	2.40265e-05	aHE-iHSPC1	Samhd1
1638	2.41188e-09	0.402881	0.859	0.895	5.30444e-05	aHE-iHSPC1	Bri3
1639	3.51798e-09	0.489983	0.644	0.432	7.73709e-05	aHE-iHSPC1	Cenpf
1640	6.13524e-09	0.694759	0.793	0.806	0.000134932	aHE-iHSPC1	Sod2
1641	6.26057e-09	0.456665	0.326	0.167	0.000137689	aHE-iHSPC1	Acp5
1642	1.44686e-08	0.435132	0.341	0.181	0.000318209	aHE-iHSPC1	Ctsh
1643	1.60569e-08	0.405348	0.504	0.373	0.000353139	aHE-iHSPC1	Sirpa
1644	1.76e-08	0.440219	0.43	0.257	0.000387077	aHE-iHSPC1	Ckb
1645	1.52283e-07	0.420768	0.77	0.699	0.00334917	aHE-iHSPC1	Ier2
1646	2.05295e-07	0.382897	0.881	0.839	0.00451506	aHE-iHSPC1	Tubb4b
1647	2.60494e-07	0.45414	0.526	0.389	0.00572904	aHE-iHSPC1	Id1
1648	4.38658e-07	0.904325	0.785	0.799	0.0096474	aHE-iHSPC1	Psap
1649	8.31385e-07	0.445933	0.311	0.168	0.0182847	aHE-iHSPC1	Ifi204
1650	0.00124997	0.390436	0.556	0.568	1	aHE-iHSPC1	Ctsl
1651	4.36861e-297	1.13578	0.792	0.006	9.60788e-293	pHE-iHSPC	Sytl3
1652	3.53863e-257	3.83409	0.97	0.034	7.78251e-253	pHE-iHSPC	Prss34
1653	7.53447e-256	1.95846	0.752	0.01	1.65706e-251	pHE-iHSPC	Tpsb2
1654	3.48782e-248	2.08659	0.911	0.028	7.67077e-244	pHE-iHSPC	Cma1
1655	6.04454e-246	3.53576	0.99	0.043	1.32938e-241	pHE-iHSPC	Mcpt8
1656	4.72287e-228	1.49767	0.693	0.011	1.0387e-223	pHE-iHSPC	Mcpt4
1657	1.13206e-217	0.985976	0.762	0.021	2.48974e-213	pHE-iHSPC	Grm6
1658	1.91608e-217	2.22815	0.99	0.056	4.21403e-213	pHE-iHSPC	Cyp11a1
1659	2.71061e-197	0.873502	0.604	0.009	5.96145e-193	pHE-iHSPC	Cdh1
1660	1.23222e-192	1.61725	0.97	0.062	2.71002e-188	pHE-iHSPC	Il1rl1
1661	2.89663e-190	0.821973	0.713	0.022	6.37055e-186	pHE-iHSPC	Tdrd5
1662	5.98399e-184	1.44946	0.911	0.057	1.31606e-179	pHE-iHSPC	Alox5
1663	3.68214e-183	1.62727	0.921	0.06	8.09813e-179	pHE-iHSPC	Lilr4b
1664	1.0504e-178	0.548976	0.505	0.005	2.31014e-174	pHE-iHSPC	1110032F04Rik
1665	2.71371e-173	1.68408	0.842	0.051	5.96827e-169	pHE-iHSPC	Pla2g7
1666	4.34017e-167	0.801106	0.673	0.025	9.54534e-163	pHE-iHSPC	Alox15
1667	6.11415e-166	0.726469	0.653	0.023	1.34468e-161	pHE-iHSPC	Myo1d
1668	2.85603e-163	1.84757	1	0.096	6.28127e-159	pHE-iHSPC	Cd200r3
1669	3.16539e-163	0.697672	0.614	0.018	6.96165e-159	pHE-iHSPC	Gpr34
1670	6.31766e-162	1.10078	0.782	0.044	1.38944e-157	pHE-iHSPC	Ccr1
1671	1.41005e-160	1.19993	0.812	0.05	3.10113e-156	pHE-iHSPC	Cd200r4
1672	3.36536e-159	1.01574	0.703	0.033	7.40144e-155	pHE-iHSPC	Cxcr2
1673	3.6364e-158	0.973781	0.832	0.053	7.99753e-154	pHE-iHSPC	Perp
1674	1.0228e-157	1.94549	0.99	0.095	2.24945e-153	pHE-iHSPC	Hdc
1675	4.35852e-156	1.25212	0.881	0.068	9.58569e-152	pHE-iHSPC	Cyp4f18
1676	9.53161e-153	1.53421	0.842	0.064	2.09629e-148	pHE-iHSPC	Csf1
1677	2.4356e-152	2.65543	0.99	0.1	5.35662e-148	pHE-iHSPC	Cpa3
1678	2.49105e-152	0.714349	0.455	0.006	5.47858e-148	pHE-iHSPC	Fcer1a
1679	2.15088e-150	2.03365	0.802	0.056	4.73043e-146	pHE-iHSPC	Cstdc4
1680	2.60831e-147	0.828641	0.495	0.011	5.73646e-143	pHE-iHSPC	Ldhc
1681	3.76929e-146	1.36223	0.822	0.056	8.2898e-142	pHE-iHSPC	Ms4a2
1682	6.73494e-146	0.494848	0.426	0.005	1.48122e-141	pHE-iHSPC	1110028F11Rik
1683	3.527e-145	2.18601	0.99	0.116	7.75693e-141	pHE-iHSPC	Lgals3
1684	1.44211e-142	2.56975	0.99	0.121	3.17164e-138	pHE-iHSPC	Cstdc5
1685	3.42202e-141	1.85063	0.99	0.116	7.52604e-137	pHE-iHSPC	Fcgr3
1686	1.63825e-140	1.23383	0.545	0.018	3.60301e-136	pHE-iHSPC	Csta2
1687	2.48734e-133	1.64363	0.911	0.098	5.4704e-129	pHE-iHSPC	Lilrb4a
1688	4.51625e-130	1.35628	0.416	0.007	9.9326e-126	pHE-iHSPC	Mcpt2
1689	2.27968e-127	0.76774	0.733	0.054	5.01371e-123	pHE-iHSPC	Padi2
1690	2.00584e-125	1.62889	0.911	0.113	4.41145e-121	pHE-iHSPC	Csf2rb2
1691	1.46201e-124	1.33165	0.564	0.026	3.21541e-120	pHE-iHSPC	Ngp
1692	1.59043e-123	0.911558	0.752	0.062	3.49783e-119	pHE-iHSPC	Rapsn
1693	1.50138e-120	3.20886	0.822	0.089	3.30199e-116	pHE-iHSPC	Ccl6
1694	3.89674e-120	1.25505	0.921	0.121	8.5701e-116	pHE-iHSPC	Itgb7
1695	1.39126e-119	1.49539	0.812	0.085	3.0598e-115	pHE-iHSPC	Ccr2
1696	8.18973e-119	2.42239	0.99	0.153	1.80117e-114	pHE-iHSPC	Stfa1
1697	1.51457e-118	2.90042	1	0.177	3.33099e-114	pHE-iHSPC	S100a9
1698	2.80375e-118	0.772762	0.693	0.053	6.1663e-114	pHE-iHSPC	AB124611
1699	3.31502e-118	0.805392	0.485	0.018	7.29073e-114	pHE-iHSPC	Camp
1700	6.24865e-118	1.28334	0.96	0.147	1.37427e-113	pHE-iHSPC	Hgf
1701	2.50061e-114	0.983121	0.693	0.054	5.49959e-110	pHE-iHSPC	Il7r
1702	2.73571e-114	3.01788	1	0.186	6.01664e-110	pHE-iHSPC	S100a8
1703	7.31989e-114	1.74407	1	0.181	1.60986e-109	pHE-iHSPC	Emilin2
1704	1.3006e-112	0.623761	0.584	0.034	2.8604e-108	pHE-iHSPC	Adora3
1705	2.09492e-111	0.880799	0.743	0.069	4.60735e-107	pHE-iHSPC	Ltb4r1
1706	3.15243e-110	0.769478	0.604	0.041	6.93314e-106	pHE-iHSPC	Morrbid
1707	5.6583e-110	0.522087	0.426	0.014	1.24443e-105	pHE-iHSPC	Itga2
1708	4.25321e-109	0.612466	0.446	0.016	9.35409e-105	pHE-iHSPC	Adora2b
1709	1.61291e-107	0.872986	0.812	0.096	3.54727e-103	pHE-iHSPC	Stx3
1710	9.0661e-105	1.46895	0.931	0.154	1.99391e-100	pHE-iHSPC	Lat2
1711	1.75213e-103	1.4847	0.515	0.028	3.85345e-99	pHE-iHSPC	Stfa3
1712	3.20058e-103	0.585877	0.485	0.023	7.03905e-99	pHE-iHSPC	Il6
1713	6.58045e-103	1.23096	0.931	0.163	1.44724e-98	pHE-iHSPC	Il18rap
1714	5.12921e-102	0.87509	0.812	0.102	1.12807e-97	pHE-iHSPC	Rab44
1715	2.11226e-99	0.682374	0.465	0.023	4.6455e-95	pHE-iHSPC	C5ar1
1716	2.7972e-99	1.06719	0.535	0.033	6.15187e-95	pHE-iHSPC	Apoc2
1717	3.28925e-99	1.10888	0.832	0.105	7.23404e-95	pHE-iHSPC	Tent5a
1718	2.74188e-94	0.65455	0.614	0.053	6.03022e-90	pHE-iHSPC	Tesc
1719	6.50698e-93	0.810431	0.653	0.066	1.43108e-88	pHE-iHSPC	Galnt6
1720	2.63651e-90	1.16347	0.772	0.111	5.79848e-86	pHE-iHSPC	Syne1
1721	5.2617e-90	0.682131	0.644	0.064	1.15721e-85	pHE-iHSPC	Prkcb
1722	1.63997e-89	0.720658	0.505	0.035	3.6068e-85	pHE-iHSPC	Adam8
1723	9.13152e-89	0.6697	0.614	0.058	2.0083e-84	pHE-iHSPC	Cebpa
1724	1.93839e-88	1.28819	0.436	0.023	4.2631e-84	pHE-iHSPC	Stfa2l1
1725	2.64003e-88	0.764761	0.653	0.065	5.80621e-84	pHE-iHSPC	Rnase12
1726	5.76347e-88	0.501439	0.376	0.014	1.26756e-83	pHE-iHSPC	Tph1
1727	7.23695e-87	1.84785	0.97	0.208	1.59162e-82	pHE-iHSPC	Ccl3
1728	2.36278e-86	2.0852	1	0.302	5.19645e-82	pHE-iHSPC	Csf2rb
1729	5.17721e-86	1.1261	0.723	0.101	1.13862e-81	pHE-iHSPC	Arl4c
1730	5.3421e-85	0.828217	0.475	0.033	1.17489e-80	pHE-iHSPC	Osm
1731	1.84042e-84	1.19054	0.851	0.165	4.04763e-80	pHE-iHSPC	Tbc1d4
1732	3.88589e-84	1.33324	0.97	0.246	8.54623e-80	pHE-iHSPC	Gsn
1733	8.93128e-84	1.04688	0.782	0.13	1.96426e-79	pHE-iHSPC	Lyst
1734	1.31282e-83	1.25115	0.921	0.219	2.88729e-79	pHE-iHSPC	Lars2
1735	6.47545e-83	1.74272	0.802	0.14	1.42415e-78	pHE-iHSPC	F10
1736	1.23958e-82	1.68428	0.762	0.111	2.7262e-78	pHE-iHSPC	Lcn2
1737	4.86042e-82	0.900572	0.673	0.082	1.06895e-77	pHE-iHSPC	Gpr183
1738	8.87e-82	1.3566	1	0.252	1.95078e-77	pHE-iHSPC	Selenok
1739	3.46445e-81	1.12463	0.347	0.014	7.61935e-77	pHE-iHSPC	Stfa2
1740	8.13686e-81	0.922262	0.762	0.129	1.78954e-76	pHE-iHSPC	Dgat1
1741	7.56372e-80	1.36683	0.97	0.241	1.66349e-75	pHE-iHSPC	2410006H16Rik
1742	9.74208e-80	0.515135	0.426	0.026	2.14257e-75	pHE-iHSPC	Bhlhe40
1743	2.3712e-77	0.825364	0.772	0.136	5.21498e-73	pHE-iHSPC	Adgre5
1744	7.85531e-77	0.819566	0.723	0.116	1.72762e-72	pHE-iHSPC	Aqp9
1745	4.71694e-76	0.555077	0.535	0.049	1.0374e-71	pHE-iHSPC	Gpr174
1746	6.91435e-76	1.27649	0.99	0.259	1.52067e-71	pHE-iHSPC	Tle5
1747	4.9425e-75	0.849721	0.525	0.045	1.087e-70	pHE-iHSPC	Scin
1748	1.138e-74	1.46625	1	0.35	2.50281e-70	pHE-iHSPC	Ero1l
1749	4.96246e-73	0.819586	0.762	0.124	1.09139e-68	pHE-iHSPC	Atp8b4
1750	1.27711e-72	0.826254	0.802	0.151	2.80874e-68	pHE-iHSPC	Nsd3
1751	1.30069e-72	0.856182	0.782	0.147	2.86061e-68	pHE-iHSPC	Arhgap45
1752	6.57636e-71	0.71107	0.574	0.067	1.44634e-66	pHE-iHSPC	Pirb
1753	7.9471e-71	0.564543	0.564	0.065	1.74781e-66	pHE-iHSPC	Mindy1
1754	1.79044e-70	0.671126	0.673	0.103	3.93771e-66	pHE-iHSPC	Nhsl2
1755	2.78883e-70	0.751897	0.663	0.095	6.13348e-66	pHE-iHSPC	Fam129a
1756	7.85033e-70	1.1212	0.941	0.252	1.72652e-65	pHE-iHSPC	Rnasek
1757	1.35809e-69	0.52998	0.545	0.056	2.98685e-65	pHE-iHSPC	Papss2
1758	1.74841e-69	0.760457	0.713	0.127	3.84527e-65	pHE-iHSPC	Tecpr1
1759	5.5596e-69	1.61802	0.96	0.35	1.22272e-64	pHE-iHSPC	Neat1
1760	5.95066e-67	0.622817	0.604	0.081	1.30873e-62	pHE-iHSPC	Ripor2
1761	9.3224e-67	1.15601	0.95	0.282	2.05028e-62	pHE-iHSPC	Ncf1
1762	1.24642e-66	0.709947	0.505	0.055	2.74125e-62	pHE-iHSPC	Efnb2
1763	1.27221e-66	2.75114	1	0.582	2.79797e-62	pHE-iHSPC	Tyrobp
1764	1.14027e-65	1.91981	1	0.425	2.5078e-61	pHE-iHSPC	Cd52
1765	2.4667e-65	0.894098	0.782	0.17	5.42502e-61	pHE-iHSPC	Il4
1766	5.74305e-65	0.485053	0.257	0.008	1.26307e-60	pHE-iHSPC	Tpsg1
1767	1.60323e-64	1.73108	1	0.613	3.52597e-60	pHE-iHSPC	Cd9
1768	8.66906e-64	1.01008	0.733	0.152	1.90659e-59	pHE-iHSPC	Tmem71
1769	8.67733e-64	1.78212	1	0.587	1.90841e-59	pHE-iHSPC	Plin2
1770	8.69265e-64	2.96603	1	0.787	1.91177e-59	pHE-iHSPC	Gm42418
1771	1.68549e-63	2.23825	1	0.585	3.7069e-59	pHE-iHSPC	Fcer1g
1772	2.33686e-63	2.22761	1	0.838	5.13947e-59	pHE-iHSPC	Mpc2
1773	2.35463e-63	0.566848	0.505	0.058	5.17854e-59	pHE-iHSPC	Slc41a3
1774	2.83366e-63	0.93944	0.911	0.23	6.23207e-59	pHE-iHSPC	Cops9
1775	3.84388e-63	0.733755	0.683	0.116	8.45384e-59	pHE-iHSPC	Otulinl
1776	4.1405e-63	1.49816	0.99	0.56	9.10621e-59	pHE-iHSPC	Man2b1
1777	4.77031e-63	0.539486	0.485	0.053	1.04913e-58	pHE-iHSPC	Nedd9
1778	4.9689e-63	0.90149	0.812	0.2	1.09281e-58	pHE-iHSPC	Klf7
1779	1.0143e-62	0.798825	0.832	0.191	2.23076e-58	pHE-iHSPC	Oip5os1
1780	1.09299e-62	0.930219	0.822	0.215	2.40382e-58	pHE-iHSPC	Hcst
1781	1.51867e-62	0.79035	0.762	0.154	3.34001e-58	pHE-iHSPC	Tut7
1782	1.57204e-62	0.689382	0.703	0.133	3.45739e-58	pHE-iHSPC	Acss2
1783	2.12065e-62	2.38244	1	0.97	4.66394e-58	pHE-iHSPC	Ifitm1
1784	2.7073e-62	1.10444	1	0.996	5.95415e-58	pHE-iHSPC	mt-Co2
1785	3.37677e-62	1.49822	0.97	0.387	7.42654e-58	pHE-iHSPC	Anxa1
1786	8.53239e-62	1.14165	0.911	0.319	1.87653e-57	pHE-iHSPC	Itm2c
1787	1.07201e-61	1.73394	0.99	0.594	2.35768e-57	pHE-iHSPC	Gata2
1788	1.65093e-61	2.07744	1	0.863	3.6309e-57	pHE-iHSPC	Alox5ap
1789	1.98264e-61	0.521496	0.396	0.033	4.36041e-57	pHE-iHSPC	Slc6a9
1790	2.12142e-61	1.31824	0.921	0.306	4.66564e-57	pHE-iHSPC	Ptms
1791	2.4678e-61	0.750454	0.693	0.136	5.42744e-57	pHE-iHSPC	Mboat1
1792	2.99832e-61	1.95699	0.95	0.353	6.59421e-57	pHE-iHSPC	Ccl9
1793	5.9508e-61	2.06341	1	0.768	1.30876e-56	pHE-iHSPC	Cd63
1794	7.27134e-61	0.998668	1	0.27	1.59919e-56	pHE-iHSPC	zsgreen
1795	7.32191e-61	1.42858	0.941	0.402	1.61031e-56	pHE-iHSPC	Npl
1796	2.23566e-60	0.766852	0.693	0.133	4.9169e-56	pHE-iHSPC	Chst15
1797	4.70766e-60	1.905	1	1	1.03535e-55	pHE-iHSPC	Tmsb4x
1798	5.98744e-60	1.68128	0.98	0.541	1.31682e-55	pHE-iHSPC	Myh9
1799	1.11401e-59	1.4309	1	0.811	2.45004e-55	pHE-iHSPC	Lcp1
1800	1.90412e-59	1.26723	0.96	0.44	4.18773e-55	pHE-iHSPC	H2-T23
1801	6.39195e-59	1.18591	0.871	0.292	1.40578e-54	pHE-iHSPC	Grina
1802	1.37108e-58	0.55819	0.663	0.113	3.01542e-54	pHE-iHSPC	Gm20559
1803	1.45464e-58	0.580036	0.554	0.079	3.19918e-54	pHE-iHSPC	Inpp4b
1804	1.70588e-58	0.761478	0.782	0.196	3.75175e-54	pHE-iHSPC	Ccpg1
1805	1.88249e-58	1.09884	0.832	0.252	4.14017e-54	pHE-iHSPC	Itgb2
1806	1.99445e-58	1.6768	1	0.75	4.38639e-54	pHE-iHSPC	Ctsd
1807	4.0201e-58	1.32707	1	0.985	8.84141e-54	pHE-iHSPC	Itm2b
1808	4.03332e-58	1.26336	1	0.913	8.87047e-54	pHE-iHSPC	Myl12b
1809	1.24299e-57	0.838942	0.762	0.176	2.7337e-53	pHE-iHSPC	Tespa1
1810	8.6071e-57	1.53336	1	0.905	1.89296e-52	pHE-iHSPC	Fxyd5
1811	1.71276e-56	1.0855	0.772	0.196	3.76688e-52	pHE-iHSPC	Itgam
1812	5.88056e-56	1.06831	1	0.988	1.29331e-51	pHE-iHSPC	Sh3bgrl3
1813	7.05475e-56	0.576816	0.604	0.101	1.55155e-51	pHE-iHSPC	Dok3
1814	2.43572e-55	0.692102	0.653	0.126	5.35687e-51	pHE-iHSPC	Slc7a8
1815	3.21473e-55	1.31852	0.98	0.37	7.07015e-51	pHE-iHSPC	Cebpb
1816	3.81819e-55	1.20437	1	0.888	8.39734e-51	pHE-iHSPC	Taldo1
1817	6.9158e-55	0.692667	0.703	0.15	1.52099e-50	pHE-iHSPC	Itgal
1818	1.01907e-54	0.718443	0.703	0.154	2.24124e-50	pHE-iHSPC	P2ry14
1819	2.5368e-54	0.53139	0.406	0.04	5.57917e-50	pHE-iHSPC	Adgre1
1820	5.50077e-54	1.29498	0.95	0.374	1.20979e-49	pHE-iHSPC	AY036118
1821	7.34082e-54	1.2477	0.98	0.571	1.61447e-49	pHE-iHSPC	Fyb
1822	3.18053e-53	1.13856	1	0.917	6.99495e-49	pHE-iHSPC	Cyba
1823	3.49418e-53	1.43545	0.911	0.38	7.68475e-49	pHE-iHSPC	Ier3
1824	3.63024e-53	0.906166	0.861	0.28	7.984e-49	pHE-iHSPC	Casp3
1825	3.82723e-53	0.941334	1	0.994	8.41723e-49	pHE-iHSPC	Myl6
1826	5.28252e-53	1.36057	0.98	0.722	1.16179e-48	pHE-iHSPC	Runx1
1827	6.61996e-53	1.18691	1	0.27	1.45593e-48	pHE-iHSPC	Rack1
1828	6.97973e-53	0.871347	1	0.952	1.53505e-48	pHE-iHSPC	Rac2
1829	7.12762e-53	0.695884	0.584	0.106	1.56758e-48	pHE-iHSPC	Lgalsl
1830	9.90058e-53	0.875165	0.832	0.282	2.17744e-48	pHE-iHSPC	Pygl
1831	9.91651e-53	1.11756	0.96	0.465	2.18094e-48	pHE-iHSPC	Cd53
1832	1.07607e-52	0.710099	0.673	0.148	2.36659e-48	pHE-iHSPC	Ets1
1833	2.23527e-52	1.18463	1	0.827	4.91603e-48	pHE-iHSPC	Creg1
1834	2.27546e-52	1.07781	0.99	0.269	5.00443e-48	pHE-iHSPC	Sem1
1835	4.10682e-52	1.23237	1	0.948	9.03214e-48	pHE-iHSPC	Srgn
1836	4.30978e-52	1.21398	0.762	0.199	9.47851e-48	pHE-iHSPC	Id2
1837	4.32466e-52	1.04831	1	0.896	9.51121e-48	pHE-iHSPC	Laptm5
1838	4.89595e-52	1.07538	0.99	0.843	1.07677e-47	pHE-iHSPC	Msn
1839	5.50813e-52	1.11591	1	0.822	1.2114e-47	pHE-iHSPC	Tln1
1840	5.7157e-52	1.07526	0.97	0.647	1.25705e-47	pHE-iHSPC	Clint1
1841	9.93539e-52	1.41314	0.733	0.195	2.18509e-47	pHE-iHSPC	F630028O10Rik
1842	1.07233e-51	1.5973	0.99	0.73	2.35838e-47	pHE-iHSPC	Itgb1
1843	1.30233e-51	0.950966	0.96	0.264	2.86422e-47	pHE-iHSPC	Selenof
1844	1.32947e-51	1.12178	1	0.735	2.92391e-47	pHE-iHSPC	Plp2
1845	2.3344e-51	0.744276	0.693	0.164	5.13404e-47	pHE-iHSPC	Ube2h
1846	3.05054e-51	0.658459	0.703	0.157	6.70905e-47	pHE-iHSPC	Cst7
1847	5.92555e-51	0.531375	1	1	1.30321e-46	pHE-iHSPC	Fau
1848	6.21473e-51	0.570826	0.614	0.114	1.36681e-46	pHE-iHSPC	Tmem179b
1849	1.02318e-50	0.717599	0.703	0.163	2.25027e-46	pHE-iHSPC	Ifi30
1850	1.59612e-50	0.504251	0.446	0.057	3.51035e-46	pHE-iHSPC	Sorl1
1851	2.22181e-50	1.16904	1	0.971	4.88643e-46	pHE-iHSPC	Lgals1
1852	3.89181e-50	1.01713	0.842	0.292	8.55926e-46	pHE-iHSPC	Anxa2
1853	5.57114e-50	0.539295	0.446	0.054	1.22526e-45	pHE-iHSPC	C3ar1
1854	5.9017e-50	1.18266	1	0.906	1.29796e-45	pHE-iHSPC	Nedd4
1855	6.56792e-50	0.806912	0.861	0.293	1.44448e-45	pHE-iHSPC	Ndfip1
1856	1.01801e-49	1.47181	0.723	0.154	2.2389e-45	pHE-iHSPC	Ctsg
1857	1.07179e-49	0.906158	0.832	0.29	2.35718e-45	pHE-iHSPC	Slc18a2
1858	1.1968e-49	0.876613	1	0.978	2.63213e-45	pHE-iHSPC	Gnai2
1859	1.531e-49	1.06072	0.99	0.741	3.36713e-45	pHE-iHSPC	Iqgap1
1860	3.02799e-49	0.703572	0.267	0.016	6.65947e-45	pHE-iHSPC	Olfm4
1861	7.50242e-49	0.804116	0.95	0.256	1.65001e-44	pHE-iHSPC	Selenow
1862	8.58943e-49	0.946211	1	0.897	1.88907e-44	pHE-iHSPC	Atp6v0b
1863	3.28465e-48	1.2438	0.941	0.46	7.22393e-44	pHE-iHSPC	Slfn2
1864	7.27495e-48	1.03149	0.96	0.666	1.59998e-43	pHE-iHSPC	Rnf130
1865	8.42735e-48	0.878507	0.663	0.159	1.85343e-43	pHE-iHSPC	Nabp1
1866	1.16449e-47	1.24795	1	0.915	2.56105e-43	pHE-iHSPC	S100a10
1867	1.30813e-47	0.651811	0.762	0.199	2.87698e-43	pHE-iHSPC	Vps28
1868	1.67207e-47	0.996757	1	0.813	3.67738e-43	pHE-iHSPC	Tax1bp1
1869	3.48341e-47	0.55113	0.594	0.122	7.66107e-43	pHE-iHSPC	C1galt1
1870	5.28192e-47	0.695849	0.653	0.158	1.16165e-42	pHE-iHSPC	Rbl2
1871	1.23113e-46	0.731242	0.446	0.064	2.70763e-42	pHE-iHSPC	Fgl2
1872	1.23491e-46	0.530235	0.564	0.107	2.71594e-42	pHE-iHSPC	Arap3
1873	1.81131e-46	0.547578	0.653	0.139	3.98361e-42	pHE-iHSPC	Eloa
1874	2.29691e-46	0.995373	0.871	0.407	5.05159e-42	pHE-iHSPC	P2rx4
1875	3.81896e-46	0.588333	0.703	0.157	8.39904e-42	pHE-iHSPC	Fcgr2b
1876	1.38457e-45	0.588064	1	0.999	3.04509e-41	pHE-iHSPC	mt-Co3
1877	2.08785e-45	0.945318	0.941	0.59	4.5918e-41	pHE-iHSPC	Leprotl1
1878	4.33479e-45	0.852055	1	0.997	9.53351e-41	pHE-iHSPC	Ifitm2
1879	6.21073e-45	1.10676	0.98	0.801	1.36593e-40	pHE-iHSPC	Tnfaip8
1880	6.71548e-45	0.609565	0.515	0.092	1.47694e-40	pHE-iHSPC	Nfil3
1881	8.51716e-45	1.02586	1	0.894	1.87318e-40	pHE-iHSPC	Prdx5
1882	8.59631e-45	0.633317	0.693	0.186	1.89059e-40	pHE-iHSPC	Gcnt1
1883	1.16258e-44	0.888567	0.832	0.34	2.55686e-40	pHE-iHSPC	Idh1
1884	2.1289e-44	0.760642	0.792	0.267	4.6821e-40	pHE-iHSPC	Soat1
1885	2.24708e-44	1.19298	0.931	0.515	4.94201e-40	pHE-iHSPC	Hist1h1c
1886	2.28709e-44	0.583022	0.644	0.154	5.03e-40	pHE-iHSPC	Adgrg3
1887	9.40159e-44	0.704012	1	0.972	2.06769e-39	pHE-iHSPC	Arpc3
1888	1.37342e-43	0.535626	0.515	0.096	3.02056e-39	pHE-iHSPC	Apobr
1889	1.45099e-43	0.646923	0.594	0.133	3.19116e-39	pHE-iHSPC	Lmna
1890	1.54352e-43	0.690967	0.772	0.212	3.39466e-39	pHE-iHSPC	Grk2
1891	2.65248e-43	0.986411	0.475	0.076	5.8336e-39	pHE-iHSPC	Selenom
1892	3.426e-43	0.663879	1	0.997	7.5348e-39	pHE-iHSPC	Serf2
1893	3.90382e-43	1.04688	0.327	0.033	8.58567e-39	pHE-iHSPC	Ltf
1894	4.4472e-43	0.946363	1	0.88	9.78073e-39	pHE-iHSPC	H2-D1
1895	4.63709e-43	0.695392	1	0.671	1.01984e-38	pHE-iHSPC	Ptprc
1896	6.19699e-43	0.738179	0.624	0.158	1.3629e-38	pHE-iHSPC	Mxd1
1897	7.24409e-43	0.797283	0.842	0.363	1.59319e-38	pHE-iHSPC	Esyt1
1898	7.28173e-43	0.952257	0.881	0.441	1.60147e-38	pHE-iHSPC	Ppp2r5a
1899	8.84084e-43	1.12135	0.99	0.839	1.94437e-38	pHE-iHSPC	Ly6e
1900	2.58071e-42	0.838779	0.871	0.372	5.67576e-38	pHE-iHSPC	Blvrb
1901	4.11069e-42	0.899591	0.98	0.821	9.04063e-38	pHE-iHSPC	Ostf1
1902	7.42881e-42	0.746083	0.683	0.202	1.63382e-37	pHE-iHSPC	Dusp6
1903	7.68994e-42	0.901506	0.822	0.354	1.69125e-37	pHE-iHSPC	Stk17b
1904	9.28925e-42	0.966882	0.99	0.866	2.04298e-37	pHE-iHSPC	Tspo
1905	1.7437e-41	0.664442	0.673	0.186	3.83491e-37	pHE-iHSPC	Tec
1906	1.88043e-41	1.40324	0.901	0.452	4.13563e-37	pHE-iHSPC	Hist1h1e
1907	4.40445e-41	0.562297	0.683	0.174	9.6867e-37	pHE-iHSPC	Ramac
1908	5.60651e-41	0.880502	0.97	0.605	1.23304e-36	pHE-iHSPC	Ap3s1
1909	2.23312e-40	0.735555	0.96	0.596	4.9113e-36	pHE-iHSPC	Adk
1910	3.02614e-40	0.723986	0.743	0.253	6.6554e-36	pHE-iHSPC	Cd200r1
1911	3.09546e-40	0.677094	0.723	0.24	6.80784e-36	pHE-iHSPC	Cast
1912	4.05078e-40	0.640323	0.693	0.207	8.90887e-36	pHE-iHSPC	Jak2
1913	6.05984e-40	0.650356	0.713	0.206	1.33274e-35	pHE-iHSPC	Plek
1914	8.0023e-40	0.913455	0.95	0.648	1.75995e-35	pHE-iHSPC	Gsr
1915	8.34363e-40	0.808303	0.406	0.059	1.83501e-35	pHE-iHSPC	Mmp8
1916	1.01989e-39	0.854098	0.832	0.354	2.24304e-35	pHE-iHSPC	Klf6
1917	1.03138e-39	0.612348	0.604	0.155	2.26832e-35	pHE-iHSPC	Tmem64
1918	1.30049e-39	0.555716	0.505	0.1	2.86017e-35	pHE-iHSPC	Itga2b
1919	1.91109e-39	0.740975	0.644	0.185	4.20307e-35	pHE-iHSPC	Furin
1920	2.32168e-39	0.66298	0.891	0.251	5.10608e-35	pHE-iHSPC	Trir
1921	3.13885e-39	0.632751	0.554	0.127	6.90328e-35	pHE-iHSPC	H2-Oa
1922	1.71352e-38	0.786835	0.792	0.324	3.76854e-34	pHE-iHSPC	P2rx1
1923	2.95051e-38	0.625647	0.663	0.175	6.48905e-34	pHE-iHSPC	Mia2
1924	3.60886e-38	0.86527	0.96	0.841	7.93696e-34	pHE-iHSPC	Rabac1
1925	1.30403e-37	0.637841	0.416	0.064	2.86796e-33	pHE-iHSPC	Slpi
1926	1.3287e-37	0.74352	0.99	0.947	2.92222e-33	pHE-iHSPC	Arpc5
1927	1.74047e-37	0.811192	0.95	0.638	3.82781e-33	pHE-iHSPC	Selplg
1928	1.84308e-37	0.785638	0.95	0.81	4.05348e-33	pHE-iHSPC	Ncor1
1929	1.99548e-37	1.06116	0.832	0.375	4.38866e-33	pHE-iHSPC	Id1
1930	6.04631e-37	0.529471	0.436	0.077	1.32977e-32	pHE-iHSPC	Atp1b1
1931	7.21946e-37	0.553603	0.901	0.251	1.58778e-32	pHE-iHSPC	Micos13
1932	1.16659e-36	0.878606	0.822	0.453	2.56569e-32	pHE-iHSPC	Os9
1933	1.60974e-36	0.925245	0.911	0.695	3.5403e-32	pHE-iHSPC	Nucb1
1934	1.71297e-36	0.718449	0.99	0.269	3.76734e-32	pHE-iHSPC	Elob
1935	1.89861e-36	0.91563	0.921	0.766	4.17561e-32	pHE-iHSPC	Lbr
1936	2.06994e-36	0.575405	0.644	0.177	4.55242e-32	pHE-iHSPC	Tmem134
1937	2.39754e-36	0.766381	0.97	0.655	5.27291e-32	pHE-iHSPC	2024-09-01
1938	3.01294e-36	0.509203	0.545	0.122	6.62636e-32	pHE-iHSPC	Lpcat2
1939	3.16862e-36	0.692953	1	0.967	6.96875e-32	pHE-iHSPC	Gabarap
1940	7.1094e-36	0.552712	0.554	0.128	1.56357e-31	pHE-iHSPC	Dleu2
1941	8.5449e-36	0.734281	0.99	0.944	1.87928e-31	pHE-iHSPC	Emp3
1942	1.24725e-35	0.592416	0.703	0.243	2.74308e-31	pHE-iHSPC	Ankrd44
1943	1.58086e-35	0.812422	0.871	0.512	3.47679e-31	pHE-iHSPC	Atp11b
1944	1.89924e-35	0.904065	0.851	0.473	4.177e-31	pHE-iHSPC	Map4k4
1945	2.33876e-35	0.784667	0.832	0.303	5.14364e-31	pHE-iHSPC	Serpinb1a
1946	2.40279e-35	1.00093	0.842	0.41	5.28447e-31	pHE-iHSPC	Pglyrp1
1947	2.47786e-35	0.799143	0.921	0.631	5.44956e-31	pHE-iHSPC	Ncf2
1948	3.71679e-35	0.681709	0.901	0.486	8.17434e-31	pHE-iHSPC	Smap1
1949	7.81712e-35	0.862755	0.98	0.8	1.71922e-30	pHE-iHSPC	Prr13
1950	9.29605e-35	0.762053	0.99	0.922	2.04448e-30	pHE-iHSPC	Ywhaz
1951	1.73361e-34	0.601968	1	0.986	3.81272e-30	pHE-iHSPC	Clic1
1952	2.0709e-34	0.628531	0.911	0.275	4.55454e-30	pHE-iHSPC	Atp6v0c
1953	2.91033e-34	0.621113	0.743	0.254	6.40069e-30	pHE-iHSPC	Rab21
1954	3.91826e-34	0.541598	1	0.996	8.61743e-30	pHE-iHSPC	mt-Cytb
1955	4.35733e-34	0.586669	1	1	9.58307e-30	pHE-iHSPC	Ftl1
1956	4.36081e-34	0.645669	0.713	0.265	9.59073e-30	pHE-iHSPC	Trim12a
1957	5.48778e-34	0.9444	0.99	0.96	1.20693e-29	pHE-iHSPC	S100a11
1958	5.74789e-34	0.607228	1	0.988	1.26413e-29	pHE-iHSPC	Gpx4
1959	8.16187e-34	0.732667	0.792	0.374	1.79504e-29	pHE-iHSPC	Add3
1960	1.88994e-33	0.833499	1	1	4.15654e-29	pHE-iHSPC	Actb
1961	6.69531e-33	1.03712	1	0.649	1.4725e-28	pHE-iHSPC	Plac8
1962	7.26285e-33	0.635688	0.782	0.362	1.59732e-28	pHE-iHSPC	Aff4
1963	1.01644e-32	0.764496	0.98	0.94	2.23546e-28	pHE-iHSPC	Ssr4
1964	1.2936e-32	0.537272	0.446	0.094	2.84501e-28	pHE-iHSPC	Ptger3
1965	1.90416e-32	0.677869	0.861	0.477	4.18782e-28	pHE-iHSPC	Anxa6
1966	2.32745e-32	0.701333	0.95	0.785	5.11876e-28	pHE-iHSPC	Fermt3
1967	3.88882e-32	0.68203	0.693	0.261	8.55269e-28	pHE-iHSPC	Cd84
1968	4.84582e-32	0.698069	0.931	0.691	1.06574e-27	pHE-iHSPC	Adipor1
1969	1.23249e-31	0.774565	0.822	0.493	2.71061e-27	pHE-iHSPC	Herc1
1970	1.55105e-31	0.559737	0.624	0.209	3.41122e-27	pHE-iHSPC	Csgalnact2
1971	1.58925e-31	0.709872	0.941	0.806	3.49523e-27	pHE-iHSPC	Plgrkt
1972	1.6646e-31	0.721476	0.851	0.544	3.66096e-27	pHE-iHSPC	Ppp1r12a
1973	2.18931e-31	0.485696	0.465	0.103	4.81494e-27	pHE-iHSPC	Atp6v0a1
1974	3.99275e-31	0.748304	0.97	0.844	8.78125e-27	pHE-iHSPC	Sec11c
1975	4.11806e-31	0.62159	0.614	0.18	9.05685e-27	pHE-iHSPC	Tut4
1976	4.57001e-31	0.64891	0.871	0.471	1.00508e-26	pHE-iHSPC	Hk2
1977	5.84943e-31	0.636333	0.703	0.293	1.28647e-26	pHE-iHSPC	Slc2a3
1978	7.65384e-31	0.644746	1	0.905	1.68331e-26	pHE-iHSPC	Serinc3
1979	8.18756e-31	0.761288	0.792	0.395	1.80069e-26	pHE-iHSPC	Arhgap15
1980	8.78438e-31	0.682113	0.812	0.467	1.93195e-26	pHE-iHSPC	Riok3
1981	1.49237e-30	0.634387	0.683	0.238	3.28217e-26	pHE-iHSPC	Igsf6
1982	1.60117e-30	0.671658	0.99	0.924	3.52146e-26	pHE-iHSPC	H2afj
1983	2.00202e-30	0.583278	0.703	0.245	4.40303e-26	pHE-iHSPC	Ncf4
1984	2.23293e-30	0.66557	0.99	0.934	4.91089e-26	pHE-iHSPC	Map1lc3b
1985	2.32296e-30	0.66588	0.723	0.328	5.10888e-26	pHE-iHSPC	Ssh2
1986	3.17808e-30	0.834848	0.941	0.758	6.98955e-26	pHE-iHSPC	Crip1
1987	3.27864e-30	0.826892	0.881	0.507	7.21071e-26	pHE-iHSPC	Napsa
1988	4.701e-30	0.594217	1	0.96	1.03389e-25	pHE-iHSPC	Npc2
1989	6.47497e-30	0.550881	0.624	0.218	1.42404e-25	pHE-iHSPC	Cd300a
1990	6.83751e-30	0.751424	0.851	0.58	1.50377e-25	pHE-iHSPC	Surf4
1991	9.3132e-30	0.532642	0.812	0.25	2.04825e-25	pHE-iHSPC	Ciao2a
1992	9.80873e-30	0.608495	0.703	0.298	2.15723e-25	pHE-iHSPC	Psen2
1993	9.85721e-30	0.66626	0.653	0.25	2.1679e-25	pHE-iHSPC	Ubash3b
1994	1.30636e-29	0.620019	0.752	0.355	2.87309e-25	pHE-iHSPC	Arrb2
1995	1.93114e-29	0.61378	0.634	0.233	4.24716e-25	pHE-iHSPC	Cdkn1b
1996	1.93894e-29	0.62096	0.693	0.309	4.26432e-25	pHE-iHSPC	Il3ra
1997	2.03325e-29	0.561022	0.614	0.204	4.47173e-25	pHE-iHSPC	Cd55
1998	2.12536e-29	0.611783	0.653	0.246	4.67431e-25	pHE-iHSPC	Tnfaip8l2
1999	2.30015e-29	0.58401	0.634	0.223	5.05872e-25	pHE-iHSPC	Nfam1
[truncated: 151 more rows]

## Sheet: GO_FL-HSC
ID	Description	GeneRatio	BgRatio	pvalue	p.adjust	qvalue	geneID	Count
GO:0030098	GO:0030098	lymphocyte differentiation	16/178	486/28891	6.42698e-08	0.000130594	0.000107812	16847/16205/252838/16818/27218/13024/18987/13482/17863/14255/14025/21940/12571/56619/15985/21946	16
GO:0032649	GO:0032649	regulation of type II interferon production	9/178	127/28891	9.91976e-08	0.000130594	0.000107812	72049/60533/22761/27218/238871/20539/14255/21940/21946	9
GO:1903706	GO:1903706	regulation of hemopoiesis	15/178	452/28891	1.52217e-07	0.000133596	0.000110291	252838/16818/16909/12349/22761/19659/13024/17869/65963/17863/14255/14461/21940/12571/21946	15
GO:0032609	GO:0032609	type II interferon production	9/178	141/28891	2.43223e-07	0.000154472	0.000127525	72049/60533/22761/27218/238871/20539/14255/21940/21946	9
GO:0050863	GO:0050863	regulation of T cell activation	14/178	411/28891	2.93338e-07	0.000154472	0.000127525	110557/252838/240754/16818/72049/60533/21938/14972/27218/13024/12509/13482/16797/21940	14
GO:0042113	GO:0042113	B cell activation	12/178	320/28891	7.79267e-07	0.000293116	0.000241983	16205/240754/72049/18987/69816/13482/17863/14255/22256/14025/21940/15985	12
GO:0046651	GO:0046651	lymphocyte proliferation	12/178	383/28891	4.98871e-06	0.00139683	0.00115316	110557/16988/72049/60533/21938/14972/27218/12509/69816/17869/14255/21940	12
GO:0050867	GO:0050867	positive regulation of cell activation	13/178	454/28891	5.3051e-06	0.00139683	0.00115316	110557/252838/16818/72049/60533/14972/27218/12509/13482/17863/14461/21940/13032	13
GO:0032943	GO:0032943	mononuclear cell proliferation	12/178	389/28891	5.83899e-06	0.00139764	0.00115383	110557/16988/72049/60533/21938/14972/27218/12509/69816/17869/14255/21940	12
GO:0048872	GO:0048872	homeostasis of number of cells	12/178	401/28891	7.92958e-06	0.00173988	0.00143637	19743/16909/72049/14013/14766/22761/16797/17863/14255/14461/12571/68632	12
GO:0036037	GO:0036037	CD8-positive, alpha-beta T cell activation	5/178	58/28891	2.95176e-05	0.00409051	0.00337694	110557/16205/252838/60533/14972	5
GO:0046166	GO:0046166	glyceraldehyde-3-phosphate biosynthetic process	3/178	12/28891	4.85631e-05	0.00608889	0.00502671	21991/13806/18655	3
GO:0050870	GO:0050870	positive regulation of T cell activation	9/178	277/28891	5.90677e-05	0.00706933	0.00583611	110557/16818/72049/60533/14972/27218/12509/13482/21940	9
GO:0022409	GO:0022409	positive regulation of cell-cell adhesion	10/178	354/28891	7.41731e-05	0.00827762	0.00683363	110557/16818/72049/60533/14972/27218/12509/238871/13482/21940	10
GO:0050670	GO:0050670	regulation of lymphocyte proliferation	9/178	286/28891	7.54512e-05	0.00827762	0.00683363	110557/16988/72049/60533/21938/14972/27218/12509/69816	9
GO:0032944	GO:0032944	regulation of mononuclear cell proliferation	9/178	290/28891	8.38738e-05	0.00883358	0.0072926	110557/16988/72049/60533/21938/14972/27218/12509/69816	9
GO:0019755	GO:0019755	one-carbon compound transport	4/178	43/28891	0.000142493	0.0114932	0.00948829	19743/108052/12349/64008	4
GO:0006735	GO:0006735	NADH regeneration	3/178	17/28891	0.000146735	0.0114932	0.00948829	21991/13806/18655	3
GO:0061621	GO:0061621	canonical glycolysis	3/178	17/28891	0.000146735	0.0114932	0.00948829	21991/13806/18655	3
GO:0061718	GO:0061718	glucose catabolic process to pyruvate	3/178	17/28891	0.000146735	0.0114932	0.00948829	21991/13806/18655	3
GO:0001818	GO:0001818	negative regulation of cytokine production	9/178	314/28891	0.000152777	0.0114932	0.00948829	19073/60533/22761/27218/67664/12509/14255/11600/21946	9

## Sheet: GO_AGM-HSC
ID	Description	GeneRatio	BgRatio	pvalue	p.adjust	qvalue	geneID	Count
GO:1901342	GO:1901342	regulation of vasculature development	32/402	311/28891	1.4401e-18	5.06057e-15	3.11545e-15	16002/17242/68585/15364/20692/12562/21872/54409/68545/243362/19274/16598/12490/18576/11826/20317/18186/11745/11852/12226/22417/16392/13636/16412/11504/13601/15507/241556/12827/381290/15901/22341	32
GO:0007015	GO:0007015	actin filament organization	38/402	471/28891	3.38545e-18	5.06057e-15	3.11545e-15	17357/19241/11465/11853/71994/17118/227753/21872/326618/192176/22003/13800/30948/19240/56370/218194/109624/12798/109711/18186/56320/21809/225115/14107/17886/30794/11852/22417/22004/77579/211401/56431/208177/69581/77569/15901/50768/170758	38
GO:0031589	GO:0031589	cell-substrate adhesion	34/402	368/28891	3.41239e-18	5.06057e-15	3.11545e-15	17242/14268/11465/13144/17118/14456/18453/192176/114249/17387/12490/109711/14115/16449/18186/56320/17886/22330/18073/13138/22417/13636/104099/12317/16412/208177/57342/20377/77569/22371/13640/50768/170758/12552	34
GO:0060485	GO:0060485	mesenchyme development	31/402	316/28891	1.98515e-17	1.76639e-14	1.08744e-14	17242/14268/68585/15364/21677/20677/192176/12192/15205/18741/17999/16449/68010/18186/21809/13641/22160/13138/22417/16392/13636/12558/208177/22601/14182/17684/20377/246154/20353/18793/21676	31
GO:0001667	GO:0001667	ameboidal-type cell migration	36/402	471/28891	1.50167e-16	1.11349e-13	6.85498e-14	16002/14268/68585/20692/12562/14314/12822/243362/19274/18741/67916/11826/20317/18186/11855/11745/16476/17886/13641/22160/11852/20671/16392/13636/19245/12317/16412/16000/12558/15200/70445/14182/15507/20353/381290/22341	36
GO:0003007	GO:0003007	heart morphogenesis	29/402	294/28891	1.91533e-16	1.21733e-13	7.49427e-14	68585/21677/20677/320790/192176/22003/15205/14613/21952/18741/17999/16449/18186/16476/22160/20671/12876/13138/16392/13636/11504/22601/15902/12814/17684/57342/21676/50768/109620	29
GO:0060562	GO:0060562	epithelial tube morphogenesis	32/402	395/28891	1.50867e-15	8.39007e-13	5.1652e-13	17242/15364/21677/269593/56044/114249/13800/243362/15205/17387/140570/18741/18186/12826/22420/22160/11852/20671/13138/22417/94275/211401/16000/22601/14734/16911/17684/20377/20353/18514/21676/50768	32
GO:0050678	GO:0050678	regulation of epithelial cell proliferation	33/402	426/28891	1.97022e-15	9.73943e-13	5.99591e-13	16002/17242/68585/15364/12577/20692/15312/15461/18148/12192/12822/18102/15205/19274/13386/16449/20317/21809/16476/22160/16392/94275/211401/16000/13601/22601/14734/14182/18028/20377/15901/22341/74155	33
GO:0032970	GO:0032970	regulation of actin filament-based process	32/402	402/28891	2.47989e-15	1.1033e-12	6.79228e-13	19241/11465/13144/11853/15461/227753/21872/192176/56044/22003/30948/19240/14613/18484/12798/18186/56320/21809/225115/17886/30794/22417/211401/93742/56431/208177/77569/13640/15901/50768/170758/109620	32
GO:0072001	GO:0072001	renal system development	30/402	352/28891	3.07665e-15	1.24437e-12	7.66071e-13	12577/20677/70350/114249/17075/15205/13653/18263/16449/11826/18186/12826/22420/18073/20671/22417/12705/94275/211401/11504/22601/12484/15902/14734/14182/20377/18027/18514/19126/108000	30
GO:0042060	GO:0042060	wound healing	30/402	370/28891	1.16614e-14	4.32347e-12	2.66167e-12	14683/14268/11465/15461/14456/192176/27359/22003/432628/12798/67916/11826/14058/20963/17886/22417/77579/107589/16412/93742/12306/16000/208177/14230/22601/15200/22371/14127/18793/109620	30
GO:0010810	GO:0010810	regulation of cell-substrate adhesion	24/402	228/28891	1.87923e-14	6.4313e-12	3.95932e-12	17242/14268/11465/13144/18453/192176/114249/17387/14115/16449/18186/56320/17886/22330/18073/13138/22417/12317/16412/208177/77569/13640/50768/170758	24
GO:0007411	GO:0007411	axon guidance	24/402	252/28891	1.73224e-13	3.98194e-11	2.45141e-11	13800/93691/19274/68810/14009/11820/140570/18845/18186/11735/73710/13641/13138/71436/16392/13636/77579/13643/16911/18028/20353/107449/13640/170758	24
GO:0097485	GO:0097485	neuron projection guidance	24/402	252/28891	1.73224e-13	3.98194e-11	2.45141e-11	13800/93691/19274/68810/14009/11820/140570/18845/18186/11735/73710/13641/13138/71436/16392/13636/77579/13643/16911/18028/20353/107449/13640/170758	24
GO:0090132	GO:0090132	epithelium migration	27/402	330/28891	2.07073e-13	4.38699e-11	2.70077e-11	16002/68585/20692/12562/14314/12822/243362/19274/67916/11826/20317/18186/11855/11745/16476/17886/11852/13636/19245/12317/16412/16000/15200/14182/15507/381290/22341	27
GO:0032956	GO:0032956	regulation of actin cytoskeleton organization	27/402	351/28891	8.97824e-13	1.73625e-10	1.06889e-10	19241/11465/13144/11853/15461/227753/21872/192176/56044/22003/30948/19240/18484/18186/56320/21809/225115/30794/22417/211401/56431/208177/77569/13640/15901/50768/170758	27
GO:0042692	GO:0042692	muscle cell differentiation	31/402	468/28891	9.36617e-13	1.73625e-10	1.06889e-10	16002/19241/433693/11465/22608/11739/54409/114249/22003/30948/15205/107869/17387/109711/18741/19735/225115/17886/18073/22223/22417/16392/231633/545261/77579/16412/16000/12558/15902/20353/110196	31
GO:0007517	GO:0007517	muscle organ development	28/402	382/28891	1.08773e-12	1.93573e-10	1.1917e-10	16002/320790/20482/11906/22003/22634/56449/13653/14009/21952/12955/18741/225115/110532/286940/22160/13138/16392/211401/107589/14199/16412/17263/12814/17684/108000/60406/109620	28
GO:0045667	GO:0045667	regulation of osteoblast differentiation	19/402	162/28891	1.48567e-12	2.54221e-10	1.56507e-10	14683/12608/16478/114249/13386/16449/68010/102657/22160/22417/12705/231633/16000/22601/15902/14182/20377/15901/22341	19
GO:0034329	GO:0034329	cell junction assembly	31/402	481/28891	1.91109e-12	3.03659e-10	1.86942e-10	14268/11465/13144/12562/11853/21872/12555/54409/17387/14613/53624/11820/140570/109711/18186/17886/13641/22330/22417/71436/16412/93742/13643/12558/208177/19280/77569/14615/13640/50768/12552	31
GO:0030900	GO:0030900	forebrain development	29/402	425/28891	2.51058e-12	3.85158e-10	2.37115e-10	17242/433693/68585/15364/140486/320790/22142/15205/218194/11820/18741/15572/11826/11803/18186/22284/73710/22417/241062/16392/77579/22151/12558/15902/14182/18028/19280/50768/170758	29
GO:0048732	GO:0048732	gland development	31/402	489/28891	2.92832e-12	4.3427e-10	2.67351e-10	16002/17242/68585/12608/15364/12577/18102/15205/18741/20317/18186/11855/21809/16476/13138/22417/16392/16000/17263/16004/15902/16911/14182/17684/18028/20377/15417/22371/18514/18793/74155	31
GO:0050767	GO:0050767	regulation of neurogenesis	31/402	494/28891	3.80622e-12	5.46254e-10	3.36291e-10	17242/14268/68585/15364/17118/320790/20482/53605/30948/15205/23966/140570/18845/20317/18186/56320/12950/13138/12904/16412/12306/13643/16000/22601/12484/15902/19280/20353/13640/15901/22341	31
GO:0010632	GO:0010632	regulation of epithelial cell migration	22/402	250/28891	8.72024e-12	1.14107e-09	7.02478e-10	16002/68585/20692/12822/243362/19274/67916/11826/20317/18186/11855/11745/16476/11852/13636/12317/16000/15200/14182/15507/381290/22341	22
GO:0031346	GO:0031346	positive regulation of cell projection organization	29/402	463/28891	2.01848e-11	2.4945e-09	1.5357e-09	17242/14268/56455/15461/17118/19385/319974/20482/192176/56044/18102/140570/18845/15572/19735/11826/20317/18186/56320/21809/73710/214459/12904/16412/11504/12484/14182/15507/13640	29
GO:0014706	GO:0014706	striated muscle tissue development	23/402	301/28891	5.18088e-11	6.06572e-09	3.73425e-09	11739/320790/22003/23966/14613/21952/18741/19735/22160/16392/545261/77579/16412/16000/22601/15902/12814/14182/17684/14615/108000/110196/109620	23
GO:0061351	GO:0061351	neural precursor cell proliferation	20/402	225/28891	6.51588e-11	7.43312e-09	4.57607e-09	17242/15364/140486/192176/53605/140570/218820/93761/56320/12950/16412/16000/12558/12484/15902/14182/18028/18027/22341/18008	20
GO:1902903	GO:1902903	regulation of supramolecular fiber organization	26/402	393/28891	6.92701e-11	7.70457e-09	4.74318e-09	19241/11465/13144/12562/11853/227753/21872/192176/22003/30948/19240/11568/11820/12955/18186/56320/21809/225115/30794/22417/211401/56431/208177/77569/15901/50768	26
GO:0150115	GO:0150115	cell-substrate junction organization	14/402	105/28891	2.37077e-10	2.15256e-08	1.32519e-08	14268/11465/13144/17387/109711/18186/17886/22330/22417/208177/77569/13640/50768/12552	14
GO:0040013	GO:0040013	negative regulation of locomotion	24/402	358/28891	2.90418e-10	2.53347e-08	1.55969e-08	22003/243362/19274/12798/16449/20317/18186/56320/110532/17886/11852/13138/22417/12317/208177/17684/20377/77569/20353/381290/217303/60406/50768/12552	24
GO:0048738	GO:0048738	cardiac muscle tissue development	21/402	280/28891	5.08605e-10	4.19034e-08	2.57971e-08	11739/320790/22003/23966/14613/21952/18741/19735/16392/545261/77579/16412/16000/22601/15902/12814/14182/17684/14615/110196/109620	21
GO:0051098	GO:0051098	regulation of binding	25/402	405/28891	6.8741e-10	5.36542e-08	3.30312e-08	15516/15364/54409/13063/98415/18102/15205/11820/109624/18741/19384/68010/22284/16476/22160/16392/12306/16000/13180/15902/11545/18028/15901/18793/18008	25
GO:0030198	GO:0030198	extracellular matrix organization	22/402	322/28891	1.13901e-09	8.73696e-08	5.37875e-08	14268/12406/54409/114249/12822/11568/17387/11820/11803/12826/18451/18073/13138/16412/12306/17385/11504/208177/14230/12814/26561/12827	22
GO:0001570	GO:0001570	vasculogenesis	13/402	99/28891	1.26783e-09	8.88605e-08	5.47054e-08	68585/21677/54409/12192/12490/18741/18186/20671/12705/22601/14182/17684/14615	13
GO:0051893	GO:0051893	regulation of focal adhesion assembly	11/402	64/28891	1.26856e-09	8.88605e-08	5.47054e-08	11465/13144/17387/18186/17886/22330/22417/208177/77569/13640/50768	11
GO:0090109	GO:0090109	regulation of cell-substrate junction assembly	11/402	64/28891	1.26856e-09	8.88605e-08	5.47054e-08	11465/13144/17387/18186/17886/22330/22417/208177/77569/13640/50768	11
GO:0001503	GO:0001503	ossification	27/402	484/28891	1.29825e-09	8.88605e-08	5.47054e-08	14683/16002/17242/12608/16478/114249/67972/17387/13386/16449/68010/102657/22160/22417/12705/231633/211401/16000/13601/22601/15902/14734/14182/20377/18514/15901/22341	27
GO:0001763	GO:0001763	morphogenesis of a branching structure	19/402	249/28891	2.57657e-09	1.71092e-07	1.0533e-07	17242/68585/15364/114249/17387/18741/18186/12826/22420/12876/13138/22417/94275/16000/22601/14734/14182/20377/18514	19
GO:0045860	GO:0045860	positive regulation of protein kinase activity	23/402	369/28891	2.78441e-09	1.76969e-07	1.08948e-07	15516/15364/67468/15461/17118/14456/18148/13653/11820/15558/20963/13138/94275/13636/16000/229841/12484/14182/14600/381290/217303/21676/22341	23
GO:0051402	GO:0051402	neuron apoptotic process	23/402	369/28891	2.78441e-09	1.76969e-07	1.08948e-07	17242/15191/15516/12608/15461/216150/22192/22142/18148/13653/11820/56086/18186/14630/15558/21809/110532/16476/16392/12705/11545/107449/18008	23
GO:0150116	GO:0150116	regulation of cell-substrate junction organization	11/402	69/28891	2.92367e-09	1.82715e-07	1.12485e-07	11465/13144/17387/18186/17886/22330/22417/208177/77569/13640/50768	11
GO:0043523	GO:0043523	regulation of neuron apoptotic process	21/402	310/28891	3.18027e-09	1.93822e-07	1.19323e-07	17242/15191/15516/12608/15461/216150/22192/18148/13653/11820/56086/18186/14630/15558/21809/16476/16392/12705/11545/107449/18008	21
GO:0048638	GO:0048638	regulation of developmental growth	24/402	405/28891	3.3906e-09	2.03848e-07	1.25496e-07	14683/16002/14955/14268/68585/15364/11739/320790/56449/11820/19735/18186/56320/93960/12904/16000/22601/14182/17684/19280/20353/14600/13640/110196	24
GO:0030336	GO:0030336	negative regulation of cell migration	21/402	313/28891	3.77332e-09	2.1802e-07	1.3422e-07	22003/243362/19274/12798/16449/20317/110532/17886/11852/13138/22417/12317/208177/17684/20377/77569/381290/217303/60406/50768/12552	21
GO:0045216	GO:0045216	cell-cell junction organization	18/402	231/28891	4.87752e-09	2.75213e-07	1.6943e-07	11465/12562/11853/21872/12555/54409/192176/14613/53624/21809/22330/211401/16412/93742/12558/14615/109620/12552	18
GO:0003012	GO:0003012	muscle system process	25/402	446/28891	4.88691e-09	2.75213e-07	1.6943e-07	11739/227753/326618/192176/114249/22003/67972/30948/14613/21952/109624/19735/15558/56320/22004/107589/16000/11931/54598/11545/381290/110196/21676/74155/109620	25
GO:0010001	GO:0010001	glial cell differentiation	20/402	292/28891	6.27704e-09	3.48214e-07	2.14372e-07	17242/68585/15364/20677/15461/22142/18823/30948/15205/23966/11820/67916/12950/13138/93742/16000/12558/15902/18028/18027	20
GO:0090257	GO:0090257	regulation of muscle system process	19/402	263/28891	6.3397e-09	3.48214e-07	2.14372e-07	11739/227753/114249/67972/30948/14613/21952/109624/19735/56320/16000/11931/54598/11545/381290/110196/21676/74155/109620	19
GO:0090287	GO:0090287	regulation of cellular response to growth factor stimulus	21/402	323/28891	6.57495e-09	3.56731e-07	2.19615e-07	12577/12562/20482/14314/114249/15205/27528/17999/68010/18186/21809/22417/19245/14734/14182/17684/20377/246154/381290/60406/22341	21
GO:0033674	GO:0033674	positive regulation of kinase activity	24/402	426/28891	9.04922e-09	4.73647e-07	2.91592e-07	15516/15364/67468/15461/17118/14456/18148/13653/11820/15558/20963/13138/94275/13636/16000/229841/12484/16911/14182/14600/381290/217303/21676/22341	24
GO:0050900	GO:0050900	leukocyte migration	23/402	398/28891	1.15666e-08	5.782e-07	3.55959e-07	17242/68585/20308/14456/17387/11820/12798/12490/57349/20963/104099/12317/84094/16412/13601/12484/27205/14127/102103/217303/56744/170758/22341	23
GO:0045664	GO:0045664	regulation of neuron differentiation	18/402	245/28891	1.22605e-08	6.06079e-07	3.73122e-07	68585/67468/11906/30948/15205/11820/27528/16449/21858/16392/12317/16412/12484/15902/14182/20377/18514/170758	18
GO:0060840	GO:0060840	artery development	13/402	121/28891	1.52623e-08	7.38067e-07	4.54378e-07	17242/68585/20677/269593/320790/15205/14613/16449/18186/77579/107589/14230/17684	13
GO:0007178	GO:0007178	transmembrane receptor protein serine/threonine kinase signaling pathway	23/402	405/28891	1.59861e-08	7.56618e-07	4.65798e-07	12577/12562/14456/20482/14314/114249/15205/13653/27528/68010/21809/22284/16476/12705/17263/11545/14734/17684/20377/18027/246154/60406/15901	23
GO:0071559	GO:0071559	response to transforming growth factor beta	18/402	252/28891	1.89743e-08	8.79341e-07	5.4135e-07	12577/12562/20482/11906/114249/12192/27528/68010/56320/21809/22284/16476/12705/11545/17684/12827/246154/60406	18
GO:0034446	GO:0034446	substrate adhesion-dependent cell spreading	12/402	102/28891	1.95856e-08	8.89148e-07	5.47388e-07	17242/14268/18453/192176/18186/56320/13636/12317/57342/20377/13640/170758	12
GO:0030099	GO:0030099	myeloid cell differentiation	25/402	480/28891	2.09292e-08	9.24969e-07	5.69441e-07	14683/12608/12577/98366/20308/192176/17536/12192/18102/11820/15122/17150/16598/13386/109711/16449/13819/17089/16476/17886/15902/14734/17684/20377/14127	25
GO:0021915	GO:0021915	neural tube development	16/402	198/28891	2.09984e-08	9.24969e-07	5.69441e-07	21677/269593/17118/56044/13800/12192/15205/140570/18845/22160/20671/16911/17684/20377/20353/50768	16
GO:0048863	GO:0048863	stem cell differentiation	19/402	284/28891	2.19942e-08	9.5002e-07	5.84863e-07	14268/21677/17075/15205/18741/16449/18186/13641/22160/20671/16392/545261/16412/12558/22601/14182/17684/20377/20353	19
GO:0030856	GO:0030856	regulation of epithelial cell differentiation	15/402	173/28891	2.26709e-08	9.69836e-07	5.97062e-07	12608/12577/12562/12192/93691/15205/16449/22330/12226/12705/22601/12484/19126/15901/74155	15
GO:0048588	GO:0048588	developmental cell growth	19/402	291/28891	3.24562e-08	1.32518e-06	8.15826e-07	14268/68585/15516/11739/319974/11820/19735/18186/56320/22284/22330/71436/12904/16412/16000/19280/20353/13640/110196	19
GO:1904035	GO:1904035	regulation of epithelial cell apoptotic process	13/402	129/28891	3.31246e-08	1.33974e-06	8.24787e-07	17242/12562/227753/14456/54409/12192/12822/68545/16392/16000/22601/70445/15901	13
GO:0030048	GO:0030048	actin filament-based movement	13/402	130/28891	3.63469e-08	1.41848e-06	8.73264e-07	227753/192176/22003/30948/14613/56320/17886/214459/77579/93742/57342/77569/109620	13
GO:1904951	GO:1904951	positive regulation of establishment of protein localization	21/402	362/28891	4.72524e-08	1.7968e-06	1.10617e-06	14683/15516/56455/20677/15461/14456/192176/27359/11820/19384/21809/11735/17886/16392/18111/77579/19245/16000/19376/192185/22341	21
GO:0010976	GO:0010976	positive regulation of neuron projection development	17/402	239/28891	5.01493e-08	1.8908e-06	1.16404e-06	17242/17118/19385/192176/18102/140570/15572/19735/20317/18186/56320/73710/16412/11504/12484/14182/15507	17
GO:0048562	GO:0048562	embryonic organ morphogenesis	20/402	335/28891	6.19672e-08	2.29743e-06	1.41437e-06	14683/21677/320790/15205/17387/17150/18741/21809/110796/22160/20671/13636/22601/15902/12814/14182/17684/15417/15427/21676	20
GO:0030324	GO:0030324	lung development	17/402	243/28891	6.38443e-08	2.34746e-06	1.44517e-06	15364/20692/15205/17387/16598/18741/13819/21809/13138/16000/17263/22601/14734/14182/18028/15901/74155	17
GO:0003158	GO:0003158	endothelium development	13/402	137/28891	6.80293e-08	2.48084e-06	1.52728e-06	12562/21872/14314/12822/243362/16449/53945/22330/11852/20671/12226/19280/15901	13
GO:1904019	GO:1904019	epithelial cell apoptotic process	14/402	163/28891	7.52189e-08	2.69307e-06	1.65794e-06	17242/12562/227753/14456/54409/12192/12822/68545/16392/16000/22601/70445/16668/15901	14
GO:0030100	GO:0030100	regulation of endocytosis	20/402	344/28891	9.54134e-08	3.21586e-06	1.97979e-06	11465/98366/14456/56044/30948/11820/12798/17999/17089/11735/20963/17886/11812/12317/16412/93742/12306/14734/14127/217303	20
GO:0008360	GO:0008360	regulation of cell shape	13/402	142/28891	1.04027e-07	3.40361e-06	2.09537e-06	14268/13144/67268/22003/140570/68010/18845/17886/77579/69581/57342/50768/170758	13
GO:0072089	GO:0072089	stem cell proliferation	13/402	142/28891	1.04027e-07	3.40361e-06	2.09537e-06	21807/15364/12192/17075/12490/20671/12447/22601/14182/18028/18514/22341/18008	13
GO:0051222	GO:0051222	positive regulation of protein transport	20/402	346/28891	1.04809e-07	3.40361e-06	2.09537e-06	14683/15516/56455/20677/15461/14456/192176/27359/11820/19384/21809/11735/17886/16392/18111/77579/16000/19376/192185/22341	20
GO:0001558	GO:0001558	regulation of cell growth	23/402	459/28891	1.54692e-07	4.77933e-06	2.94231e-06	14268/16010/68585/11739/18148/107869/17387/12955/19735/18186/56320/20671/12904/14199/16000/22601/15200/19280/20377/20353/13640/110196/21676	23
GO:0016055	GO:0016055	Wnt signaling pathway	23/402	460/28891	1.6078e-07	4.8994e-06	3.01623e-06	17242/15364/13144/20677/76281/13653/11820/18741/67916/68010/93960/22420/18073/20671/12876/22417/16392/12447/12558/22601/14734/20377/170758	23
GO:1903034	GO:1903034	regulation of response to wounding	14/402	174/28891	1.69667e-07	5.09197e-06	3.13478e-06	17242/11465/15461/192176/22417/107589/16412/12306/208177/12484/15200/19280/22371/18793	14
GO:0006935	GO:0006935	chemotaxis	23/402	462/28891	1.73627e-07	5.09197e-06	3.13478e-06	17242/14268/20308/14456/68545/11820/57349/18186/20963/73710/104099/12317/15200/14182/15507/57342/15417/20353/14127/102103/56744/170758/22341	23
GO:0198738	GO:0198738	cell-cell signaling by wnt	23/402	462/28891	1.73627e-07	5.09197e-06	3.13478e-06	17242/15364/13144/20677/76281/13653/11820/18741/67916/68010/93960/22420/18073/20671/12876/22417/16392/12447/12558/22601/14734/20377/170758	23
GO:0045927	GO:0045927	positive regulation of growth	19/402	324/28891	1.75112e-07	5.09197e-06	3.13478e-06	16002/14268/15364/11739/320790/56449/17387/18186/56320/12904/16000/22601/15200/14182/20377/14600/13640/110196/21676	19
GO:0060560	GO:0060560	developmental growth involved in morphogenesis	18/402	292/28891	1.76952e-07	5.11207e-06	3.14716e-06	14268/68585/15516/319974/11820/18186/56320/22284/93960/22330/71436/12904/16412/22601/19280/20377/20353/13640	18
GO:0052548	GO:0052548	regulation of endopeptidase activity	20/402	360/28891	1.98392e-07	5.658e-06	3.48324e-06	56462/12406/433693/67941/227753/14456/13063/30948/11820/12955/21858/11826/20317/20963/20725/13636/20719/16000/18793/50768	20
GO:0060326	GO:0060326	cell chemotaxis	19/402	331/28891	2.4336e-07	6.85259e-06	4.21867e-06	17242/20308/14456/11820/57349/18186/20963/104099/12317/15200/14182/15507/57342/15417/14127/102103/56744/170758/22341	19
GO:0072091	GO:0072091	regulation of stem cell proliferation	11/402	106/28891	2.81364e-07	7.87288e-06	4.8468e-06	21807/15364/12192/17075/20671/12447/22601/14182/18028/18514/22341	11
GO:0050770	GO:0050770	regulation of axonogenesis	14/402	186/28891	3.84684e-07	1.031e-05	6.34717e-06	14268/68585/20482/140570/18845/18186/56320/12904/13636/13643/12558/19280/20353/13640	14
GO:0051147	GO:0051147	regulation of muscle cell differentiation	13/402	163/28891	5.17875e-07	1.33917e-05	8.24436e-06	16002/19241/433693/22608/11739/107869/17387/19735/18073/231633/16000/15902/110196	13
GO:2000177	GO:2000177	regulation of neural precursor cell proliferation	12/402	137/28891	5.20738e-07	1.33917e-05	8.24436e-06	17242/192176/53605/93761/12950/16412/16000/12558/12484/15902/22341/18008	12
GO:0051495	GO:0051495	positive regulation of cytoskeleton organization	14/402	195/28891	6.81812e-07	1.68521e-05	1.03747e-05	11853/227753/192176/22003/30948/18186/21809/30794/22417/211401/56431/77569/15901/18008	14
GO:0150105	GO:0150105	protein localization to cell-cell junction	6/402	24/28891	7.61251e-07	1.86088e-05	1.14562e-05	11465/12562/21872/192176/22330/109620	6
GO:1990778	GO:1990778	protein localization to cell periphery	20/402	400/28891	1.03847e-06	2.44979e-05	1.50817e-05	15461/14456/54409/192176/67268/17387/70423/18196/11735/13138/16412/12306/12558/11931/19376/16668/241556/14127/381290/74155	20
GO:0050821	GO:0050821	protein stabilization	14/402	202/28891	1.04071e-06	2.44979e-05	1.50817e-05	68585/15516/20677/192176/18148/12955/16783/67916/22284/20671/13636/12317/16000/11931	14
GO:0032963	GO:0032963	collagen metabolic process	11/402	123/28891	1.26322e-06	2.91195e-05	1.79269e-05	14268/12406/17387/21809/22417/16412/17385/26561/15901/14789/74155	11
GO:1903522	GO:1903522	regulation of blood circulation	16/402	268/28891	1.30148e-06	2.96938e-05	1.82805e-05	192176/22003/67972/30948/14613/11820/240672/19735/13819/15558/16392/11931/15200/381290/14615/109620	16
GO:0048144	GO:0048144	fibroblast proliferation	12/402	150/28891	1.37372e-06	3.10237e-05	1.90992e-05	14268/15364/15461/14456/54124/11826/16476/12306/16000/70445/20377/217303	12
GO:1900026	GO:1900026	positive regulation of substrate adhesion-dependent cell spreading	7/402	41/28891	1.43324e-06	3.20426e-05	1.97265e-05	17242/18453/192176/18186/56320/12317/170758	7
GO:0007163	GO:0007163	establishment or maintenance of cell polarity	15/402	239/28891	1.50168e-06	3.34048e-05	2.05651e-05	15516/12562/227753/15205/11826/11735/14107/17886/16412/93742/16000/208177/69581/57342/170758	15
GO:0048146	GO:0048146	positive regulation of fibroblast proliferation	9/402	79/28891	1.55852e-06	3.42745e-05	2.11005e-05	14268/15364/15461/14456/11826/16476/12306/16000/70445	9
GO:0006909	GO:0006909	phagocytosis	15/402	242/28891	1.7536e-06	3.78726e-05	2.33156e-05	227753/14456/66205/12798/17089/11745/20963/17886/12317/16412/19376/14127/217303/17304/170758	15
GO:0048771	GO:0048771	tissue remodeling	14/402	215/28891	2.17839e-06	4.61508e-05	2.84119e-05	17242/320790/192176/17387/14613/13386/16449/13819/20963/231633/23849/16000/12484/20377	14
GO:0007369	GO:0007369	gastrulation	13/402	186/28891	2.29923e-06	4.84799e-05	2.98458e-05	14268/15364/23966/240672/67916/17886/20671/13138/13537/23872/208177/14182/20377	13
GO:0071248	GO:0071248	cellular response to metal ion	13/402	187/28891	2.44033e-06	5.04978e-05	3.10881e-05	14268/16478/227753/22142/66871/11826/11735/53945/16476/107589/15902/14282/17750	13
GO:0061448	GO:0061448	connective tissue development	17/402	316/28891	2.52811e-06	5.15506e-05	3.17362e-05	14683/17242/12406/15364/15461/93691/13653/16000/13601/15902/12814/11545/14182/18028/18027/231991/12111	17
GO:0043491	GO:0043491	phosphatidylinositol 3-kinase/protein kinase B signal transduction	17/402	317/28891	2.63789e-06	5.28648e-05	3.25452e-05	16002/14268/68585/15516/14456/12192/17999/18576/14058/15558/22160/13138/16412/16000/15200/14182/107449	17
GO:1903532	GO:1903532	positive regulation of secretion by cell	19/402	390/28891	2.8232e-06	5.60734e-05	3.45206e-05	14683/68585/56455/20677/27359/16783/21809/20963/17886/16392/18111/77579/12306/16000/19376/14182/192185/14127/22341	19
GO:0022409	GO:0022409	positive regulation of cell-cell adhesion	18/402	354/28891	2.8452e-06	5.6259e-05	3.46349e-05	16002/17242/20677/21872/15205/432628/67916/11735/20963/13641/102657/13643/16000/12484/17684/27205/18793/16008	18
GO:0003015	GO:0003015	heart process	15/402	252/28891	2.89018e-06	5.68957e-05	3.50268e-05	227753/192176/22003/30948/14613/21952/19735/13819/16392/11931/22601/15200/381290/14615/109620	15
GO:0101023	GO:0101023	vascular endothelial cell proliferation	6/402	30/28891	3.12938e-06	6.0271e-05	3.71048e-05	16002/17242/12822/13386/16000/14182	6
GO:0009743	GO:0009743	response to carbohydrate	14/402	223/28891	3.33894e-06	6.34828e-05	3.9082e-05	56455/20677/14456/12192/93691/13653/18576/17886/18111/16000/54598/19376/192185/13640	14
GO:2001233	GO:2001233	regulation of apoptotic signaling pathway	20/402	437/28891	3.97597e-06	7.37045e-05	4.53749e-05	13144/11739/20482/18453/56449/107869/11820/18186/14630/22417/94275/64294/16000/22601/11545/14182/15507/20377/107449/18793	20
GO:0033627	GO:0033627	cell adhesion mediated by integrin	9/402	90/28891	4.67518e-06	8.52455e-05	5.24798e-05	114249/67916/20963/13636/104099/16412/12484/27205/170758	9
GO:0035264	GO:0035264	multicellular organism growth	14/402	230/28891	4.77605e-06	8.64286e-05	5.32082e-05	14683/16002/14955/15364/12577/320790/12192/11820/16598/13386/110532/16000/17263/14600	14
GO:0071322	GO:0071322	cellular response to carbohydrate stimulus	12/402	169/28891	4.77892e-06	8.64286e-05	5.32082e-05	56455/20677/14456/12192/93691/18576/17886/16000/54598/19376/192185/13640	12
GO:0045926	GO:0045926	negative regulation of growth	15/402	263/28891	4.86543e-06	8.76368e-05	5.39521e-05	14683/14955/68585/107869/12955/19735/18186/93960/20671/14199/14734/17684/19280/20377/20353	15
GO:0048675	GO:0048675	axon extension	11/402	143/28891	5.5248e-06	9.86668e-05	6.07424e-05	14268/68585/15516/319974/18186/56320/22284/22330/16412/19280/20353	11
GO:0001666	GO:0001666	response to hypoxia	14/402	233/28891	5.54432e-06	9.86668e-05	6.07424e-05	68585/18453/12192/13653/12955/11826/13819/21809/22160/11931/12484/17684/246154/22341	14
GO:0032535	GO:0032535	regulation of cellular component size	19/402	411/28891	6.00144e-06	0.000105535	6.49708e-05	14268/19241/68585/15516/227753/22003/18148/30948/19240/11826/18186/11855/56320/225115/12904/56431/19280/20353/13640	19
GO:0045446	GO:0045446	endothelial cell differentiation	10/402	118/28891	6.24116e-06	0.00010889	6.70361e-05	12562/21872/14314/12822/16449/22330/20671/12226/19280/15901	10
GO:1903706	GO:1903706	regulation of hemopoiesis	20/402	452/28891	6.55556e-06	0.000113929	7.01381e-05	14683/17242/21807/12608/98366/20677/20308/14456/17536/12192/18102/17387/13386/16449/20963/16476/12484/15902/15507/20377	20
GO:0071214	GO:0071214	cellular response to abiotic stimulus	17/402	340/28891	6.69122e-06	0.000114939	7.07602e-05	15461/18148/12192/98415/56449/13653/12798/12955/17999/11826/11852/13138/107589/20719/22601/11545/20377	17
GO:0104004	GO:0104004	cellular response to environmental stimulus	17/402	340/28891	6.69122e-06	0.000114939	7.07602e-05	15461/18148/12192/98415/56449/13653/12798/12955/17999/11826/11852/13138/107589/20719/22601/11545/20377	17
GO:0001764	GO:0001764	neuron migration	13/402	206/28891	7.05022e-06	0.000119719	7.3703e-05	17242/22142/319974/14456/192176/218194/140570/18741/18186/22284/73710/22160/77579	13
GO:0050807	GO:0050807	regulation of synapse organization	16/402	309/28891	8.05873e-06	0.000133781	8.23598e-05	20692/17118/22142/11820/17999/56320/11852/13138/71436/13636/77579/16412/13643/12558/19280/13640	16
GO:0045598	GO:0045598	regulation of fat cell differentiation	11/402	149/28891	8.19394e-06	0.00013552	8.34303e-05	12608/12192/15205/13386/16449/15558/17385/16000/22601/15902/20377	11
GO:0098742	GO:0098742	cell-cell adhesion via plasma-membrane adhesion molecules	13/402	211/28891	9.13199e-06	0.000148821	9.16192e-05	12562/12555/17075/19274/23966/68810/140570/71436/12558/12484/19280/13640/12552	13
GO:0050803	GO:0050803	regulation of synapse structure or activity	16/402	317/28891	1.10812e-05	0.00017798	0.00010957	20692/17118/22142/11820/17999/56320/11852/13138/71436/13636/77579/16412/13643/12558/19280/13640	16
GO:0043618	GO:0043618	regulation of transcription from RNA polymerase II promoter in response to stress	6/402	37/28891	1.1285e-05	0.000180601	0.000111184	12608/13653/16598/13819/16476/17684	6
GO:0001890	GO:0001890	placenta development	12/402	184/28891	1.13758e-05	0.000181401	0.000111676	16002/15516/12608/12577/12192/15205/27206/13819/12705/11545/17684/22371	12
GO:0042982	GO:0042982	amyloid precursor protein metabolic process	8/402	77/28891	1.1935e-05	0.000189639	0.000116748	68585/30948/11820/18196/13636/64294/16000/16431	8
GO:0051346	GO:0051346	negative regulation of hydrolase activity	17/402	356/28891	1.21766e-05	0.000192105	0.000118266	12406/15461/14456/30948/11820/12955/21858/19735/11826/20317/20725/11812/20719/16000/13601/14734/18793	17
GO:0010038	GO:0010038	response to metal ion	16/402	320/28891	1.24523e-05	0.000195761	0.000120517	14268/11991/16478/227753/22142/11820/18484/66871/11826/11735/53945/16476/107589/15902/14282/17750	16
GO:0030072	GO:0030072	peptide hormone secretion	16/402	321/28891	1.29418e-05	0.000201451	0.00012402	14683/15364/56455/20677/320790/27359/93691/18576/11826/17886/12876/16392/18111/192185/20377/13640	16
GO:0098727	GO:0098727	maintenance of cell number	13/402	218/28891	1.29501e-05	0.000201451	0.00012402	15364/20677/140486/15205/16000/16826/12558/22601/14182/18028/20377/60406/21676	13
GO:0021545	GO:0021545	cranial nerve development	7/402	57/28891	1.3921e-05	0.000214357	0.000131965	320790/15205/18186/78286/110532/16392/17684	7
GO:0010721	GO:0010721	negative regulation of cell development	16/402	323/28891	1.39725e-05	0.000214357	0.000131965	17242/68585/21807/15364/18102/15205/18186/13643/16000/12484/15902/15507/19280/20377/20353/15901	16
GO:0031345	GO:0031345	negative regulation of cell projection organization	13/402	221/28891	1.49756e-05	0.000228957	0.000140953	68585/192176/15205/11820/18186/13636/64294/16412/13643/22601/19280/20353/15901	13
GO:0045861	GO:0045861	negative regulation of proteolysis	17/402	362/28891	1.50986e-05	0.000230047	0.000141624	12406/15516/14456/30948/11820/12955/21858/11826/20317/22284/20725/13636/20719/16000/13601/14734/18793	17
GO:0002790	GO:0002790	peptide secretion	16/402	329/28891	1.75167e-05	0.000257961	0.000158809	14683/15364/56455/20677/320790/27359/93691/18576/11826/17886/12876/16392/18111/192185/20377/13640	16
GO:0030903	GO:0030903	notochord development	5/402	25/28891	2.14883e-05	0.000304463	0.000187437	21677/12822/13636/22601/21676	5
GO:0051656	GO:0051656	establishment of organelle localization	20/402	491/28891	2.16858e-05	0.000306286	0.00018856	56455/22142/18148/12890/16783/19384/11777/20963/12794/17886/214459/22223/100019/77579/16412/93742/229841/14127/108000/217303	20
GO:0060191	GO:0060191	regulation of lipase activity	8/402	84/28891	2.27219e-05	0.000315906	0.000194482	11853/15461/17118/19735/15558/11812/14182/50768	8
GO:0044772	GO:0044772	mitotic cell cycle phase transition	19/402	454/28891	2.40451e-05	0.000330174	0.000203266	12577/67941/12192/11820/77891/54124/50927/12447/14199/16412/11504/229841/15902/69581/18028/18027/18514/108000/18008	19
GO:0050867	GO:0050867	positive regulation of cell activation	19/402	454/28891	2.40451e-05	0.000330174	0.000203266	16002/17242/433693/20677/16478/14456/192176/15205/17387/16783/20963/13641/102657/13643/16000/12484/14182/14127/16008	19
GO:0002011	GO:0002011	morphogenesis of an epithelial sheet	7/402	62/28891	2.43956e-05	0.000331915	0.000204337	192176/16449/13138/71436/93742/208177/15200	7
GO:0007389	GO:0007389	pattern specification process	20/402	498/28891	2.64928e-05	0.000358257	0.000220554	17536/15205/18741/18845/18186/22420/13641/110796/20671/241062/16392/12705/23872/14734/14182/17684/20377/15417/18514/15427	20
GO:0034109	GO:0034109	homotypic cell-cell adhesion	8/402	86/28891	2.69955e-05	0.000361756	0.000222709	14683/432628/67916/11735/20963/12484/18793/109620	8
GO:0002791	GO:0002791	regulation of peptide secretion	14/402	269/28891	2.78836e-05	0.000371419	0.000228658	14683/15364/56455/20677/320790/27359/93691/18576/17886/16392/18111/192185/20377/13640	14
GO:0006898	GO:0006898	receptor-mediated endocytosis	14/402	272/28891	3.14901e-05	0.000408109	0.000251245	98366/54409/56044/11820/17999/20963/214459/11812/16412/93742/12306/54598/14127/217303	14
GO:0044331	GO:0044331	cell-cell adhesion mediated by cadherin	6/402	44/28891	3.15654e-05	0.000408109	0.000251245	12562/21872/12555/17075/12558/12552	6
GO:0046886	GO:0046886	positive regulation of hormone biosynthetic process	4/402	14/28891	3.31008e-05	0.000419559	0.000258294	16002/13653/22417/16000	4
GO:0032675	GO:0032675	regulation of interleukin-6 production	11/402	173/28891	3.32199e-05	0.000419873	0.000258487	433693/12608/14456/11820/327957/16598/20963/22160/16392/12484/14127	11
GO:0030278	GO:0030278	regulation of ossification	10/402	144/28891	3.57087e-05	0.000447516	0.000275505	17242/67972/13386/102657/22160/22417/231633/13601/20377/18514	10
GO:0001678	GO:0001678	intracellular glucose homeostasis	11/402	176/28891	3.88955e-05	0.000476711	0.000293479	56455/20677/14456/98415/93691/18576/17886/16000/19376/192185/13640	11
GO:0051494	GO:0051494	negative regulation of cytoskeleton organization	11/402	176/28891	3.88955e-05	0.000476711	0.000293479	19241/12562/227753/21872/22003/18148/19240/56320/225115/208177/50768	11
GO:0031503	GO:0031503	protein-containing complex localization	13/402	244/28891	4.21585e-05	0.000513872	0.000316356	433693/56455/15461/56044/18148/17999/19384/18196/56320/12794/13138/100019/16412	13
GO:0009314	GO:0009314	response to radiation	18/402	433/28891	4.27851e-05	0.000517836	0.000318797	15312/15461/22142/17536/18148/98415/13653/11820/12955/17999/11826/53418/11852/16412/22601/15902/11545/20377	18
GO:0035108	GO:0035108	limb morphogenesis	11/402	178/28891	4.31269e-05	0.000517836	0.000318797	14683/320790/14613/18741/18845/22160/12904/14734/14182/18027/18514	11
GO:0033002	GO:0033002	muscle cell proliferation	14/402	280/28891	4.31821e-05	0.000517836	0.000318797	22003/13653/23966/21809/16476/77579/11504/16000/54598/22601/15902/15200/14182/17684	14
GO:0007599	GO:0007599	hemostasis	11/402	179/28891	4.53872e-05	0.000535818	0.000329867	14683/14456/192176/432628/14058/20963/12306/241556/22371/14127/18793	11
GO:0035592	GO:0035592	establishment of protein localization to extracellular region	18/402	435/28891	4.54042e-05	0.000535818	0.000329867	14683/56455/20677/27359/93691/14613/18576/21809/17886/16392/18111/77579/16000/19376/192185/20377/13640/22341	18
GO:0003018	GO:0003018	vascular process in circulatory system	13/402	247/28891	4.77973e-05	0.000559606	0.000344511	12562/21872/54409/67972/19274/14613/16598/240672/19735/14630/15558/19245/84094	13
GO:0019827	GO:0019827	stem cell population maintenance	12/402	213/28891	4.8359e-05	0.000562908	0.000346544	15364/20677/140486/15205/16826/12558/22601/14182/18028/20377/60406/21676	12
GO:0001894	GO:0001894	tissue homeostasis	14/402	283/28891	4.84589e-05	0.000562908	0.000346544	14683/22142/21872/13386/12490/20963/231633/16412/16826/22601/18028/19126/170758/74155	14
GO:0060249	GO:0060249	anatomical structure homeostasis	14/402	283/28891	4.84589e-05	0.000562908	0.000346544	14683/22142/21872/13386/12490/20963/231633/16412/16826/22601/18028/19126/170758/74155	14
GO:0061082	GO:0061082	myeloid leukocyte cytokine production	7/402	69/28891	4.9236e-05	0.000567489	0.000349365	68585/14456/21809/20963/22160/56722/14127	7
GO:0071868	GO:0071868	cellular response to monoamine stimulus	7/402	69/28891	4.9236e-05	0.000567489	0.000349365	14683/192176/11820/11803/18196/15558/381290	7
GO:0071870	GO:0071870	cellular response to catecholamine stimulus	7/402	69/28891	4.9236e-05	0.000567489	0.000349365	14683/192176/11820/11803/18196/15558/381290	7
GO:0071456	GO:0071456	cellular response to hypoxia	9/402	121/28891	5.12404e-05	0.000586038	0.000360784	68585/18453/12192/13653/11826/13819/22160/17684/246154	9
GO:0035050	GO:0035050	embryonic heart tube development	8/402	94/28891	5.14236e-05	0.000586625	0.000361145	21677/15205/14613/18741/20671/22601/17684/21676	8
GO:0002685	GO:0002685	regulation of leukocyte migration	13/402	249/28891	5.19114e-05	0.000590675	0.000363639	17242/68585/14456/17387/11820/12798/12317/84094/13601/102103/217303/170758/22341	13
GO:0032635	GO:0032635	interleukin-6 production	11/402	182/28891	5.27897e-05	0.000599136	0.000368848	433693/12608/14456/11820/327957/16598/20963/22160/16392/12484/14127	11
GO:0071692	GO:0071692	protein localization to extracellular region	18/402	441/28891	5.4136e-05	0.000611297	0.000376334	14683/56455/20677/27359/93691/14613/18576/21809/17886/16392/18111/77579/16000/19376/192185/20377/13640/22341	18
GO:0048872	GO:0048872	homeostasis of number of cells	17/402	401/28891	5.46404e-05	0.000613877	0.000377922	98366/20677/22142/20482/14314/12192/15122/16598/13819/17089/53945/12558/12484/15902/17684/14127/170758	17
GO:0051014	GO:0051014	actin filament severing	4/402	16/28891	5.88699e-05	0.000653147	0.000402099	227753/225115/17886/56431	4
GO:0045787	GO:0045787	positive regulation of cell cycle	16/402	365/28891	6.09181e-05	0.00067419	0.000415053	16002/19385/17536/18148/15205/11820/22417/12317/14211/11504/16000/229841/15902/14182/17684/18514	16
GO:0048545	GO:0048545	response to steroid hormone	13/402	253/28891	6.10723e-05	0.00067422	0.000415071	15364/12192/17999/11826/21809/16392/12317/16000/22601/11545/20377/15926/74155	13
GO:0071867	GO:0071867	response to monoamine	7/402	72/28891	6.48676e-05	0.000706572	0.000434988	14683/192176/11820/11803/18196/15558/381290	7
GO:0071869	GO:0071869	response to catecholamine	7/402	72/28891	6.48676e-05	0.000706572	0.000434988	14683/192176/11820/11803/18196/15558/381290	7
GO:0043409	GO:0043409	negative regulation of MAPK cascade	11/402	187/28891	6.74355e-05	0.000724687	0.000446141	240672/19735/22223/13138/13636/13537/16000/20377/217303/75590/74155	11
GO:0009914	GO:0009914	hormone transport	17/402	411/28891	7.38655e-05	0.000780588	0.000480555	14683/15364/56455/20677/320790/27359/93691/18576/11826/17886/12876/16392/18111/14182/192185/20377/13640	17
GO:0009612	GO:0009612	response to mechanical stimulus	11/402	189/28891	7.42003e-05	0.000780855	0.000480719	17242/227753/22142/14009/12798/11826/15558/16476/13138/16000/12814	11
GO:0031333	GO:0031333	negative regulation of protein-containing complex assembly	10/402	157/28891	7.42418e-05	0.000780855	0.000480719	19241/12562/227753/22003/19240/53624/12955/225115/16392/16911	10
GO:1902683	GO:1902683	regulation of receptor localization to synapse	5/402	32/28891	7.51801e-05	0.000787003	0.000484504	15461/56320/12794/13138/16412	5
GO:0071333	GO:0071333	cellular response to glucose stimulus	10/402	158/28891	7.82928e-05	0.000804445	0.000495242	56455/20677/14456/93691/18576/17886/16000/19376/192185/13640	10
GO:0048009	GO:0048009	insulin-like growth factor receptor signaling pathway	6/402	52/28891	8.28963e-05	0.000847829	0.000521951	16002/16010/15461/16000/14600/16008	6
GO:0003254	GO:0003254	regulation of membrane depolarization	6/402	53/28891	9.2392e-05	0.000925793	0.000569948	14613/14630/11735/14199/56772/11545	6
GO:0010959	GO:0010959	regulation of metal ion transport	18/402	461/28891	9.49555e-05	0.000945094	0.00058183	14683/320790/192176/67972/18823/30948/15205/17999/15558/11735/16392/107589/14199/16412/16000/11931/241556/381290	18
GO:0001824	GO:0001824	blastocyst development	10/402	162/28891	9.64276e-05	0.000955115	0.000588	68585/21872/20482/20671/50927/16000/11931/22601/15200/17684	10
GO:1903729	GO:1903729	regulation of plasma membrane organization	4/402	18/28891	9.68211e-05	0.000955115	0.000588	227753/27359/17886/12306	4
GO:0099010	GO:0099010	modification of postsynaptic structure	5/402	34/28891	0.000101536	0.000997206	0.000613912	17118/70598/11852/215449/77579	5
GO:0070372	GO:0070372	regulation of ERK1 and ERK2 cascade	15/402	343/28891	0.000105566	0.00102323	0.000629933	14268/15461/20308/14456/114249/11820/327957/18186/15558/20963/16476/17886/215449/16000/74155	15
GO:1902074	GO:1902074	response to salt	15/402	343/28891	0.000105566	0.00102323	0.000629933	11991/16478/22142/67865/13653/11820/66871/15558/16476/107589/15902/14282/11545/14182/381290	15
GO:0014910	GO:0014910	regulation of smooth muscle cell migration	8/402	105/28891	0.00011282	0.00108785	0.000669718	17242/19241/20195/22003/13653/17886/11504/16000	8
GO:0007492	GO:0007492	endoderm development	7/402	79/28891	0.000117449	0.00112372	0.000691799	14268/15364/12192/240672/17886/20671/13537	7
GO:0010644	GO:0010644	cell communication by electrical coupling	4/402	19/28891	0.000121297	0.00114819	0.000706862	14613/56320/11735/14615	4
GO:0031099	GO:0031099	regeneration	10/402	167/28891	0.00012399	0.00116624	0.000717973	17242/68585/12608/192176/27528/16476/16000/22601/18028/19280	10
GO:0033143	GO:0033143	regulation of intracellular steroid hormone receptor signaling pathway	7/402	80/28891	0.000127191	0.00118506	0.000729564	15364/16392/12317/16000/22601/11545/20377	7
GO:0010563	GO:0010563	negative regulation of phosphorus metabolic process	17/402	430/28891	0.000127323	0.00118506	0.000729564	56455/12577/18148/67916/19735/110532/16476/22223/11812/93742/16000/11545/15507/20377/217303/23882/74155	17
GO:0045936	GO:0045936	negative regulation of phosphate metabolic process	17/402	430/28891	0.000127323	0.00118506	0.000729564	56455/12577/18148/67916/19735/110532/16476/22223/11812/93742/16000/11545/15507/20377/217303/23882/74155	17
GO:0007626	GO:0007626	locomotory behavior	13/402	273/28891	0.000131073	0.00121489	0.000747924	320790/22142/11906/13653/11820/15572/56320/53418/78286/22223/60344/13643/15902	13
GO:0042886	GO:0042886	amide transport	17/402	432/28891	0.000134558	0.00123943	0.000763035	14683/15364/56455/20677/320790/27359/93691/18576/11826/17886/12876/16392/18111/16412/192185/20377/13640	17
GO:0001818	GO:0001818	negative regulation of cytokine production	14/402	314/28891	0.000145747	0.00132874	0.000818017	14268/14456/67972/16598/12490/21809/102657/22160/16000/12484/11545/14182/19280/74155	14
GO:0006066	GO:0006066	alcohol metabolic process	15/402	354/28891	0.000149164	0.00134527	0.000828189	71207/11820/67916/233549/17886/22417/11812/13180/14182/66234/67078/15926/110196/319554/74155	15
GO:0060973	GO:0060973	cell migration involved in heart development	4/402	20/28891	0.000149961	0.00134527	0.000828189	18741/18186/22160/71436	4
GO:0071514	GO:0071514	genomic imprinting	4/402	20/28891	0.000149961	0.00134527	0.000828189	14683/14955/12577/17263	4
GO:0034612	GO:0034612	response to tumor necrosis factor	11/402	206/28891	0.000159123	0.00141305	0.000869919	22142/20308/14456/114249/12192/56449/56320/20963/84094/16668/20377	11
GO:0034248	GO:0034248	regulation of amide metabolic process	18/402	482/28891	0.000164968	0.00146204	0.000900076	68585/13144/22608/20677/140486/11991/67941/18148/12192/30948/11820/140570/15572/19735/11803/13636/12317/16000	18
GO:0006457	GO:0006457	protein folding	10/402	173/28891	0.000165582	0.00146456	0.00090163	15516/15528/19038/18453/12955/27055/12317/14230/15507/66120	10
GO:0050920	GO:0050920	regulation of chemotaxis	12/402	243/28891	0.000168674	0.001486	0.000914831	17242/14268/14456/11820/18186/73710/12317/14182/15507/20353/102103/22341	12
GO:0007596	GO:0007596	blood coagulation	10/402	175/28891	0.000181823	0.00158925	0.000978395	14683/14456/192176/432628/14058/20963/12306/22371/14127/18793	10
GO:0035924	GO:0035924	cellular response to vascular endothelial growth factor stimulus	6/402	61/28891	0.000203525	0.00173772	0.0010698	54409/18186/19245/15507/381290/22341	6
GO:1901617	GO:1901617	organic hydroxy compound biosynthetic process	12/402	248/28891	0.000203608	0.00173772	0.0010698	13819/17886/13195/22417/12705/13180/66234/67078/16832/110196/319554/74155	12
GO:0021953	GO:0021953	central nervous system neuron differentiation	11/402	212/28891	0.000204277	0.00173772	0.0010698	15516/15205/15572/18186/110532/16392/16911/14182/18028/170758/12552	11
GO:0120032	GO:0120032	regulation of plasma membrane bounded cell projection assembly	11/402	212/28891	0.000204277	0.00173772	0.0010698	56455/15461/319974/56044/11826/18186/56320/21809/214459/22601/27205	11
GO:0050817	GO:0050817	coagulation	10/402	178/28891	0.000208684	0.00177182	0.00109079	14683/14456/192176/432628/14058/20963/12306/22371/14127/18793	10
GO:0034103	GO:0034103	regulation of tissue remodeling	7/402	87/28891	0.000215299	0.00181758	0.00111896	17242/13386/20963/231633/23849/12484/20377	7
GO:0043266	GO:0043266	regulation of potassium ion transport	8/402	116/28891	0.000225216	0.00187287	0.001153	192176/30948/17999/15558/11735/14199/16412/11931	8
GO:2000628	GO:2000628	regulation of miRNA metabolic process	7/402	88/28891	0.000231147	0.00191147	0.00117676	15461/13653/11820/16476/22160/18028/21676	7
GO:0048706	GO:0048706	embryonic skeletal system development	9/402	148/28891	0.000239361	0.00196843	0.00121183	14683/17387/13386/21809/22160/12814/15417/18514/15427	9
GO:0060193	GO:0060193	positive regulation of lipase activity	6/402	63/28891	0.000243307	0.00198619	0.00122276	11853/15461/17118/15558/14182/50768	6
GO:0050890	GO:0050890	cognition	15/402	371/28891	0.000247184	0.00201414	0.00123997	14683/16002/17242/320790/22142/17536/13653/11820/15572/20317/15558/53418/16476/16412/16000	15
GO:0031623	GO:0031623	receptor internalization	9/402	150/28891	0.000264516	0.00211814	0.00130399	54409/56044/11820/17999/20963/16412/93742/54598/14127	9
GO:0045995	GO:0045995	regulation of embryonic development	7/402	90/28891	0.00026566	0.00211814	0.00130399	15205/23966/16449/20671/13138/22417/208177	7
GO:0090398	GO:0090398	cellular senescence	7/402	91/28891	0.000284406	0.00225146	0.00138607	15364/22608/15461/18148/22160/12317/15902	7
GO:0032964	GO:0032964	collagen biosynthetic process	6/402	65/28891	0.000288961	0.00227941	0.00140328	14268/12406/21809/22417/14789/74155	6
GO:0071356	GO:0071356	cellular response to tumor necrosis factor	10/402	186/28891	0.000297068	0.00233096	0.00143501	20308/14456/114249/12192/56449/56320/20963/84094/16668/20377	10
GO:0070934	GO:0070934	CRD-mediated mRNA stabilization	3/402	10/28891	0.000298385	0.00233717	0.00143884	22608/140486/11991	3
GO:0060688	GO:0060688	regulation of morphogenesis of a branching structure	6/402	66/28891	0.000314174	0.00244376	0.00150446	17242/68585/12876/94275/14182/20377	6
GO:0033630	GO:0033630	positive regulation of cell adhesion mediated by integrin	4/402	24/28891	0.000314739	0.00244376	0.00150446	20963/12484/27205/170758	4
GO:0007498	GO:0007498	mesoderm development	8/402	123/28891	0.000335663	0.00258815	0.00159335	15364/21677/12192/23872/22601/14182/17684/21676	8
GO:1901379	GO:1901379	regulation of potassium ion transmembrane transport	7/402	95/28891	0.000370301	0.00280405	0.00172626	192176/30948/17999/11735/14199/16412/11931	7
GO:0032352	GO:0032352	positive regulation of hormone metabolic process	4/402	25/28891	0.000370596	0.00280405	0.00172626	16002/13653/22417/16000	4
GO:0009410	GO:0009410	response to xenobiotic stimulus	14/402	346/28891	0.00039132	0.00294582	0.00181354	14683/16002/14456/19274/18484/68458/14630/15558/16476/22223/215449/107589/20377/74155	14
GO:0032386	GO:0032386	regulation of intracellular transport	14/402	346/28891	0.00039132	0.00294582	0.00181354	15516/15461/14456/73167/192176/12955/17999/16783/19384/56320/11735/12794/241062/12306	14
GO:0110011	GO:0110011	regulation of basement membrane organization	3/402	11/28891	0.00040605	0.00303378	0.00186769	18073/13138/208177	3
GO:0055007	GO:0055007	cardiac muscle cell differentiation	9/402	159/28891	0.000406413	0.00303378	0.00186769	11739/18741/19735/16392/545261/77579/16412/16000/110196	9
GO:0062012	GO:0062012	regulation of small molecule metabolic process	15/402	389/28891	0.000407279	0.00303515	0.00186854	16002/16010/13653/11820/16592/15558/17886/22160/22417/11812/16000/11545/67078/381290/110196	15
GO:0050764	GO:0050764	regulation of phagocytosis	8/402	127/28891	0.000416388	0.00308238	0.00189761	14456/12798/17089/20963/17886/12317/14127/217303	8
GO:0051899	GO:0051899	membrane depolarization	7/402	97/28891	0.000420415	0.00310702	0.00191278	14613/14630/11735/16476/14199/56772/11545	7
GO:0001659	GO:0001659	temperature homeostasis	10/402	195/28891	0.00043189	0.0031751	0.00195469	14683/12608/13653/16592/17150/13819/15558/20963/23882/15901	10
GO:0003143	GO:0003143	embryonic heart tube morphogenesis	6/402	70/28891	0.000432737	0.0031751	0.00195469	21677/15205/20671/22601/17684/21676	6
GO:0031643	GO:0031643	positive regulation of myelination	4/402	26/28891	0.000433195	0.0031751	0.00195469	23966/13138/93742/16000	4
GO:0042104	GO:0042104	positive regulation of activated T cell proliferation	4/402	27/28891	0.000502984	0.0036035	0.00221843	16002/16000/12484/16008	4
GO:0032102	GO:0032102	negative regulation of response to external stimulus	17/402	485/28891	0.000512583	0.00365462	0.0022499	16002/17242/12562/18186/17089/56320/102657/22417/16392/12306/16000/208177/12484/11545/19280/20353/18793	17
GO:0030098	GO:0030098	lymphocyte differentiation	17/402	486/28891	0.000524547	0.00373394	0.00229873	17242/20677/320790/14456/12192/13653/17387/20963/22417/12484/15902/15507/20377/14127/18514/16431/23882	17
GO:0043114	GO:0043114	regulation of vascular permeability	5/402	48/28891	0.000532733	0.00373647	0.00230029	12562/21872/54409/19245/84094	5
GO:0006260	GO:0006260	DNA replication	12/402	276/28891	0.00053481	0.00373647	0.00230029	21681/15461/56878/18148/98415/16476/50927/12447/11545/14182/18028/18027	12
GO:0042989	GO:0042989	sequestering of actin monomers	3/402	12/28891	0.000535821	0.00373647	0.00230029	19241/227753/19240	3
GO:0120162	GO:0120162	positive regulation of cold-induced thermogenesis	7/402	101/28891	0.000536857	0.00373784	0.00230113	14683/12608/16592/17150/13819/20963/23882	7
GO:1905330	GO:1905330	regulation of morphogenesis of an epithelium	6/402	73/28891	0.000542555	0.00375985	0.00231469	17242/93960/22417/94275/14182/20377	6
GO:0048511	GO:0048511	rhythmic process	13/402	317/28891	0.000551848	0.00381831	0.00235067	17242/11991/11906/13653/22284/17886/22160/94275/11504/16000/15902/11545/15901	13
GO:1902075	GO:1902075	cellular response to salt	10/402	202/28891	0.000568921	0.00392309	0.00241518	16478/22142/67865/13653/66871/16476/107589/15902/14282/381290	10
GO:0032418	GO:0032418	lysosome localization	7/402	102/28891	0.000569637	0.00392309	0.00241518	27359/12890/20963/17886/19376/14127/217303	7
GO:1990849	GO:1990849	vacuolar localization	7/402	102/28891	0.000569637	0.00392309	0.00241518	27359/12890/20963/17886/19376/14127/217303	7
GO:0043392	GO:0043392	negative regulation of DNA binding	5/402	49/28891	0.000586569	0.00399028	0.00245655	15364/16476/15902/18028/15901	5
GO:2000027	GO:2000027	regulation of animal organ morphogenesis	8/402	134/28891	0.000595217	0.00404294	0.00248896	12490/93960/22417/94275/14734/14182/17684/20377	8
GO:0060348	GO:0060348	bone development	11/402	242/28891	0.000626433	0.00422025	0.00259812	14683/12406/20692/17387/18741/22160/231633/16000/13601/17684/12111	11
GO:0061614	GO:0061614	miRNA transcription	6/402	75/28891	0.000627014	0.00422025	0.00259812	13653/11820/16476/22160/18028/21676	6
GO:0010950	GO:0010950	positive regulation of endopeptidase activity	9/402	169/28891	0.00063219	0.00424225	0.00261167	56462/433693/67941/227753/13063/11820/20963/13636/50768	9
GO:0010586	GO:0010586	miRNA metabolic process	7/402	104/28891	0.000639961	0.00427505	0.00263186	15461/13653/11820/16476/22160/18028/21676	7
GO:0045185	GO:0045185	maintenance of protein location	7/402	104/28891	0.000639961	0.00427505	0.00263186	19241/227753/192176/19240/19274/56320/11735	7
GO:0010893	GO:0010893	positive regulation of steroid biosynthetic process	4/402	29/28891	0.000665938	0.00441544	0.00271828	16002/22417/16000/110196	4
GO:1903319	GO:1903319	positive regulation of protein maturation	4/402	29/28891	0.000665938	0.00441544	0.00271828	20677/227753/17387/17886	4
GO:1904705	GO:1904705	regulation of vascular associated smooth muscle cell proliferation	6/402	76/28891	0.00067289	0.00444827	0.0027385	22003/21809/16476/11504/16000/54598	6
GO:0043922	GO:0043922	negative regulation by host of viral transcription	3/402	13/28891	0.000689396	0.00453046	0.0027891	15364/98415/16476	3
GO:1990845	GO:1990845	adaptive thermogenesis	9/402	173/28891	0.000747299	0.00488213	0.0030056	14683/12608/11739/16592/17150/13819/20963/23882/15901	9
GO:0001778	GO:0001778	plasma membrane repair	4/402	30/28891	0.000760016	0.00492902	0.00303447	27359/17886/77579/12306	4
GO:1905475	GO:1905475	regulation of protein localization to membrane	10/402	212/28891	0.000825455	0.00529672	0.00326083	15461/227753/17387/56320/11735/13138/16412/12558/14734/381290	10
GO:0006417	GO:0006417	regulation of translation	15/402	418/28891	0.000850352	0.00543565	0.00334636	13144/22608/20677/140486/11991/67941/18148/12192/11820/140570/15572/19735/11803/12317/16000	15
GO:1901652	GO:1901652	response to peptide	16/402	464/28891	0.000881545	0.00560285	0.00344929	14683/16002/15461/17118/67972/12192/98415/13653/11820/18576/16449/20317/12705/16000/11545/14600	16
GO:0030705	GO:0030705	cytoskeleton-dependent intracellular transport	10/402	214/28891	0.000886719	0.00562769	0.00346459	56455/22142/11820/16783/11777/11735/12794/214459/22223/15507	10
GO:0006694	GO:0006694	steroid biosynthetic process	9/402	179/28891	0.000951502	0.00595495	0.00366606	16002/13653/22417/16000/66234/18514/110196/319554/74155	9
GO:0006816	GO:0006816	calcium ion transport	16/402	469/28891	0.000985892	0.00613459	0.00377665	320790/14456/54409/192176/67972/18823/30948/15205/15558/16392/107589/16000/11931/54598/241556/381290	16
GO:0010324	GO:0010324	membrane invagination	6/402	82/28891	0.00100522	0.00622006	0.00382927	227753/17886/214459/14127/217303/170758	6
GO:2000242	GO:2000242	negative regulation of reproductive process	6/402	82/28891	0.00100522	0.00622006	0.00382927	56449/20317/17886/22417/12317/16000	6
GO:0042593	GO:0042593	glucose homeostasis	12/402	298/28891	0.00104241	0.00644123	0.00396543	56455/20677/14456/98415/93691/16592/18576/17886/16000/19376/192185/13640	12
GO:2000095	GO:2000095	regulation of Wnt signaling pathway, planar cell polarity pathway	3/402	15/28891	0.00107432	0.00657449	0.00404747	93960/14734/20377	3
GO:0010463	GO:0010463	mesenchymal cell proliferation	5/402	56/28891	0.0010853	0.00663255	0.00408321	11855/16392/14734/14182/18028	5
GO:0050864	GO:0050864	regulation of B cell activation	8/402	148/28891	0.00113789	0.0068971	0.00424608	433693/12192/17387/20963/12484/15902/20377/217303	8
GO:0043087	GO:0043087	regulation of GTPase activity	13/402	345/28891	0.00119714	0.00720713	0.00443694	14683/15461/76281/20308/67865/30948/140570/235633/18845/22417/16412/13640/106952	13
GO:0044319	GO:0044319	wound healing, spreading of cells	4/402	34/28891	0.00123104	0.00735154	0.00452585	192176/93742/208177/15200	4
GO:0061050	GO:0061050	regulation of cell growth involved in cardiac muscle cell development	4/402	34/28891	0.00123104	0.00735154	0.00452585	11739/19735/16000/110196	4
GO:0044403	GO:0044403	biological process involved in symbiotic interaction	11/402	264/28891	0.00127048	0.00754656	0.0046459	14268/21681/15364/227753/14456/18453/98415/18186/16476/16004/60406	11
GO:0040034	GO:0040034	regulation of development, heterochronic	3/402	16/28891	0.00130866	0.0076207	0.00469155	15312/15205/16449	3
GO:0055119	GO:0055119	relaxation of cardiac muscle	3/402	16/28891	0.00130866	0.0076207	0.00469155	227753/19735/11931	3
GO:0090136	GO:0090136	epithelial cell-cell adhesion	3/402	16/28891	0.00130866	0.0076207	0.00469155	22330/20725/109620	3
GO:0048705	GO:0048705	skeletal system morphogenesis	11/402	266/28891	0.00134926	0.00782641	0.00481819	14683/12406/17387/21809/22160/231633/12814/17684/20377/15417/15427	11
GO:0086001	GO:0086001	cardiac muscle cell action potential	5/402	60/28891	0.00148303	0.00845182	0.00520321	192176/30948/14613/11735/109620	5
GO:0008637	GO:0008637	apoptotic mitochondrial changes	7/402	120/28891	0.00148368	0.00845182	0.00520321	11739/14630/16476/16000/12484/56772/18793	7
GO:0000054	GO:0000054	ribosomal subunit export from nucleus	3/402	17/28891	0.00157277	0.00882376	0.00543219	18148/19384/100019	3
GO:0033750	GO:0033750	ribosome localization	3/402	17/28891	0.00157277	0.00882376	0.00543219	18148/19384/100019	3
GO:0098761	GO:0098761	cellular response to interleukin-7	3/402	17/28891	0.00157277	0.00882376	0.00543219	15191/22608/18453	3
GO:0007159	GO:0007159	leukocyte cell-cell adhesion	15/402	447/28891	0.00164841	0.00914437	0.00562957	16002/17242/12608/20677/15205/20963/13641/102657/16412/13643/16000/12484/15507/217303/16008	15
GO:0071695	GO:0071695	anatomical structure maturation	12/402	317/28891	0.00175628	0.00962275	0.00592408	12577/12562/15205/11820/16598/13819/11735/13138/16000/15902/14182/170758	12
GO:0032526	GO:0032526	response to retinoic acid	6/402	92/28891	0.00182303	0.00996394	0.00613412	21677/11826/16004/22601/17294/21676	6
GO:0010712	GO:0010712	regulation of collagen metabolic process	5/402	63/28891	0.00184496	0.0100468	0.00618514	14268/21809/22417/16412/74155	5
GO:1903037	GO:1903037	regulation of leukocyte cell-cell adhesion	14/402	407/28891	0.00185535	0.0100856	0.00620902	16002/17242/12608/20677/15205/20963/13641/102657/13643/16000/12484/15507/217303/16008	14
GO:0098760	GO:0098760	response to interleukin-7	3/402	18/28891	0.00186796	0.0100856	0.00620902	15191/22608/18453	3
GO:0098814	GO:0098814	spontaneous synaptic transmission	3/402	18/28891	0.00186796	0.0100856	0.00620902	11820/18196/16412	3
GO:0010171	GO:0010171	body morphogenesis	5/402	64/28891	0.00197883	0.010607	0.00653001	14683/21809/13138/208177/14734	5
GO:0044342	GO:0044342	type B pancreatic cell proliferation	4/402	39/28891	0.0020673	0.0109624	0.0067488	16010/16000/20377/74155	4
GO:0045940	GO:0045940	positive regulation of steroid metabolic process	4/402	39/28891	0.0020673	0.0109624	0.0067488	16002/22417/16000/110196	4
GO:0006911	GO:0006911	phagocytosis, engulfment	5/402	65/28891	0.00211965	0.0112266	0.00691144	227753/17886/14127/217303/170758	5
GO:0051258	GO:0051258	protein polymerization	11/402	282/28891	0.00213523	0.0112956	0.00695395	19241/12562/227753/22142/22003/30948/19240/77891/56320/225115/211401	11
GO:0140747	GO:0140747	regulation of ncRNA transcription	6/402	95/28891	0.00214617	0.0113266	0.006973	13653/11820/16476/22160/18028/21676	6
GO:0001820	GO:0001820	serotonin secretion	3/402	19/28891	0.00219546	0.0115184	0.00709108	20963/14127/217303	3
GO:1905874	GO:1905874	regulation of postsynaptic density organization	3/402	19/28891	0.00219546	0.0115184	0.00709108	56320/12558/19280	3
GO:0070555	GO:0070555	response to interleukin-1	6/402	96/28891	0.00226293	0.0117678	0.00724463	14268/12608/20308/13653/11820/12705	6
GO:0030574	GO:0030574	collagen catabolic process	4/402	40/28891	0.00227209	0.0117678	0.00724463	17387/16412/17385/26561	4
GO:0048665	GO:0048665	neuron fate specification	4/402	40/28891	0.00227209	0.0117678	0.00724463	16392/16911/18028/18027	4
GO:0050905	GO:0050905	neuromuscular process	9/402	204/28891	0.002342	0.0120885	0.00744207	22142/11820/21952/56320/110532/22223/77579/11545/170758	9
GO:0043299	GO:0043299	leukocyte degranulation	6/402	97/28891	0.00238442	0.0122781	0.00755879	12890/16783/11745/20963/14127/217303	6
GO:0071470	GO:0071470	cellular response to osmotic stress	5/402	67/28891	0.00242301	0.0124193	0.00764573	12192/56449/11826/107589/20719	5
GO:0031644	GO:0031644	regulation of nervous system process	8/402	167/28891	0.0024377	0.0124802	0.00768322	23966/11820/16592/56320/12794/13138/93742/16000	8
GO:0007405	GO:0007405	neuroblast proliferation	6/402	98/28891	0.00251074	0.0127953	0.00787719	140570/12950/16412/12484/14182/22341	6
GO:0051383	GO:0051383	kinetochore organization	3/402	20/28891	0.00255642	0.0129098	0.00794769	14211/229841/66311	3
GO:2000758	GO:2000758	positive regulation of peptidyl-lysine acetylation	3/402	20/28891	0.00255642	0.0129098	0.00794769	20677/319974/11820	3
GO:0006813	GO:0006813	potassium ion transport	10/402	249/28891	0.00271788	0.0135954	0.00836978	192176/30948/14613/17999/11826/15558/11735/14199/16412/11931	10
GO:0010464	GO:0010464	regulation of mesenchymal cell proliferation	4/402	42/28891	0.00272275	0.0135954	0.00836978	11855/16392/14182/18028	4
GO:0042119	GO:0042119	neutrophil activation	4/402	42/28891	0.00272275	0.0135954	0.00836978	11745/20963/14127/217303	4
GO:0007548	GO:0007548	sex differentiation	12/402	335/28891	0.00276337	0.0137059	0.00843781	12608/15364/320790/192176/56449/17886/22417/20719/11504/17684/20377/18514	12
GO:0034504	GO:0034504	protein localization to nucleus	12/402	335/28891	0.00276337	0.0137059	0.00843781	433693/15191/15516/192176/18148/11820/19384/20963/94275/12317/22601/11545	12
GO:0010927	GO:0010927	cellular component assembly involved in morphogenesis	7/402	135/28891	0.00289416	0.0142751	0.00878821	11465/22003/23966/13138/77579/16412/208177	7
GO:0010453	GO:0010453	regulation of cell fate commitment	4/402	43/28891	0.00296949	0.0144702	0.00890831	15205/20671/16911/14182	4
GO:0038084	GO:0038084	vascular endothelial growth factor signaling pathway	4/402	43/28891	0.00296949	0.0144702	0.00890831	18186/19245/15507/22341	4
GO:0071375	GO:0071375	cellular response to peptide hormone stimulus	11/402	296/28891	0.00309628	0.015055	0.00926837	14683/16002/15461/17118/67972/12192/98415/18576/16000/11545/14600	11
GO:0098900	GO:0098900	regulation of action potential	5/402	71/28891	0.00312248	0.0151493	0.0093264	192176/30948/14613/11735/109620	5
GO:0035886	GO:0035886	vascular associated smooth muscle cell differentiation	4/402	44/28891	0.00323108	0.0155575	0.00957767	54409/15205/107869/18741	4
GO:0046006	GO:0046006	regulation of activated T cell proliferation	4/402	44/28891	0.00323108	0.0155575	0.00957767	16002/16000/12484/16008	4
GO:0032507	GO:0032507	maintenance of protein location in cell	5/402	72/28891	0.0033179	0.0159066	0.00979264	19241/227753/19240/56320/11735	5
GO:0055117	GO:0055117	regulation of cardiac muscle contraction	5/402	72/28891	0.0033179	0.0159066	0.00979264	30948/14613/19735/11931/109620	5
GO:0002283	GO:0002283	neutrophil activation involved in immune response	3/402	22/28891	0.00338309	0.0160977	0.00991026	11745/20963/14127	3
GO:0045475	GO:0045475	locomotor rhythm	3/402	22/28891	0.00338309	0.0160977	0.00991026	11906/13653/15902	3
GO:0006979	GO:0006979	response to oxidative stress	13/402	389/28891	0.00340023	0.0161424	0.00993778	11820/69590/12955/11826/13819/14630/14778/16476/11852/11545/15507/15926/67305	13
GO:0021700	GO:0021700	developmental maturation	13/402	389/28891	0.00340023	0.0161424	0.00993778	12577/12562/15205/11820/16598/13819/11735/13138/16000/15902/14182/18027/170758	13
GO:0032874	GO:0032874	positive regulation of stress-activated MAPK cascade	7/402	139/28891	0.00340336	0.0161424	0.00993778	15461/227753/11820/327957/27206/20353/23882	7

## Sheet: GO_aHE-iHSPC1
ID	Description	GeneRatio	BgRatio	pvalue	p.adjust	qvalue	geneID	Count
GO:0051607	GO:0051607	defense response to virus	17/237	328/28891	2.2054e-09	2.92491e-06	2.26586e-06	112419/229898/231655/15945/21926/72536/98999/234311/20847/16145/15959/71586/17472/100038882/54123/57444/15958	17
GO:0140546	GO:0140546	defense response to symbiont	17/237	329/28891	2.30879e-09	2.92491e-06	2.26586e-06	112419/229898/231655/15945/21926/72536/98999/234311/20847/16145/15959/71586/17472/100038882/54123/57444/15958	17
GO:0045088	GO:0045088	regulation of innate immune response	20/237	474/28891	2.85835e-09	2.92491e-06	2.26586e-06	327957/15018/229898/231655/21926/210808/98999/233079/234311/20847/16145/414084/20877/14469/71586/100038882/83490/54123/66222/65221	20
GO:0009615	GO:0009615	response to virus	18/237	389/28891	4.3806e-09	2.92491e-06	2.26586e-06	112419/229898/231655/15945/21926/72536/98999/234311/20847/16145/15959/71586/17472/100038882/54123/57444/15958/72462	18
GO:0002753	GO:0002753	cytosolic pattern recognition receptor signaling pathway	12/237	150/28891	4.46961e-09	2.92491e-06	2.26586e-06	327957/229898/231655/21926/210808/234311/16145/14469/71586/83490/54123/65221	12
GO:0002833	GO:0002833	positive regulation of response to biotic stimulus	18/237	413/28891	1.10745e-08	5.17654e-06	4.01013e-06	327957/15018/17079/229898/17084/231655/21926/210808/98999/233079/234311/16145/414084/14469/71586/83490/54123/65221	18
GO:0033260	GO:0033260	nuclear DNA replication	7/237	37/28891	1.91001e-08	6.24956e-06	4.84138e-06	21877/18538/16881/17218/17220/19361/12544	7
GO:0002237	GO:0002237	response to molecule of bacterial origin	17/237	421/28891	8.61059e-08	2.01242e-05	1.55897e-05	327957/17079/229898/17084/15370/50701/15945/212937/21926/66107/22169/16145/414084/14469/19204/14130/13035	17
GO:0009263	GO:0009263	deoxyribonucleotide biosynthetic process	5/237	17/28891	2.03339e-07	3.50172e-05	2.71269e-05	20135/110074/18102/22169/20133	5
GO:0009265	GO:0009265	2'-deoxyribonucleotide biosynthetic process	5/237	17/28891	2.03339e-07	3.50172e-05	2.71269e-05	20135/110074/18102/22169/20133	5
GO:0046385	GO:0046385	deoxyribose phosphate biosynthetic process	5/237	17/28891	2.03339e-07	3.50172e-05	2.71269e-05	20135/110074/18102/22169/20133	5
GO:0050727	GO:0050727	regulation of inflammatory response	16/237	411/28891	3.40293e-07	5.30209e-05	4.1074e-05	15018/23871/12266/12772/12702/12487/52033/21926/210808/12774/233079/16956/16145/56312/14130/83490	16
GO:0000280	GO:0000280	nuclear division	16/237	450/28891	1.12323e-06	0.000159792	0.000123787	13614/12125/12487/21926/19384/19385/12448/66977/223921/19361/56150/19362/20877/12236/17865/54392	16
GO:0071216	GO:0071216	cellular response to biotic stimulus	14/237	349/28891	1.31762e-06	0.000170239	0.00013188	327957/17079/229898/17084/12125/15945/212937/21926/22169/16145/414084/14469/14130/13035	14
GO:0045787	GO:0045787	positive regulation of cell cycle	14/237	365/28891	2.22466e-06	0.000269595	0.000208849	13614/12125/12487/21926/20135/19385/56150/20133/19362/56312/20877/20873/12443/54392	14
GO:0140014	GO:0140014	mitotic nuclear division	12/237	267/28891	2.38197e-06	0.00027835	0.000215631	13614/12487/21926/19384/19385/66977/223921/56150/20877/12236/17865/54392	12
GO:1904996	GO:1904996	positive regulation of leukocyte adhesion to vascular endothelial cell	5/237	27/28891	2.48097e-06	0.000279921	0.000216848	23871/50701/12772/21926/19204	5
GO:0019221	GO:0019221	cytokine-mediated signaling pathway	15/237	450/28891	5.34039e-06	0.000499251	0.000386757	16847/13614/231655/15945/12772/60440/21926/12774/20847/16145/71586/16195/100038882/54123/16197	15
GO:0045786	GO:0045786	negative regulation of cell cycle	14/237	400/28891	6.36807e-06	0.000578787	0.000448372	23871/15370/21926/66977/57441/19361/56150/269582/56312/20877/12236/12443/12449/12575	14
GO:0045071	GO:0045071	negative regulation of viral genome replication	6/237	56/28891	6.59123e-06	0.000582879	0.000451542	231655/21926/98999/71586/100038882/57444	6
GO:0002526	GO:0002526	acute inflammatory response	8/237	139/28891	2.03805e-05	0.00155082	0.00120138	15018/12266/50701/21926/12774/233079/56312/14130	8
GO:0043277	GO:0043277	apoptotic cell clearance	5/237	43/28891	2.65826e-05	0.00183347	0.00142035	70417/16971/12266/12772/17167	5
GO:0001906	GO:0001906	cell killing	11/237	286/28891	2.68969e-05	0.00183347	0.00142035	15018/229898/12125/12266/50701/15945/12774/16145/14469/13035/16197	11
GO:0031640	GO:0031640	killing of cells of another organism	7/237	110/28891	3.55396e-05	0.00219407	0.00169969	229898/12125/50701/15945/16145/14469/13035	7
GO:0141061	GO:0141061	disruption of cell in another organism	7/237	110/28891	3.55396e-05	0.00219407	0.00169969	229898/12125/50701/15945/16145/14469/13035	7
GO:0051783	GO:0051783	regulation of nuclear division	8/237	153/28891	4.05796e-05	0.00245371	0.00190083	13614/12487/21926/66977/56150/19362/20877/12236	8
GO:0007059	GO:0007059	chromosome segregation	13/237	416/28891	4.43207e-05	0.0025896	0.00200609	19384/12448/66977/66468/223921/56150/66311/26886/20877/12236/17865/54392/71988	13
GO:0043523	GO:0043523	regulation of neuron apoptotic process	11/237	310/28891	5.58253e-05	0.00320457	0.0024825	13867/16971/12125/21926/22192/56312/16195/14130/17865/12443/15461	11
GO:0007088	GO:0007088	regulation of mitotic nuclear division	7/237	119/28891	5.87819e-05	0.00330105	0.00255724	13614/12487/21926/66977/56150/20877/12236	7
GO:0009157	GO:0009157	deoxyribonucleoside monophosphate biosynthetic process	3/237	10/28891	6.26849e-05	0.00330814	0.00256274	21877/110074/18102	3
GO:0031666	GO:0031666	positive regulation of lipopolysaccharide-mediated signaling pathway	3/237	10/28891	6.26849e-05	0.00330814	0.00256274	327957/17079/17084	3
GO:0071346	GO:0071346	cellular response to type II interferon	7/237	122/28891	6.88449e-05	0.00357556	0.0027699	15018/229898/21926/16145/236573/14469/17472	7
GO:0061756	GO:0061756	leukocyte adhesion to vascular endothelial cell	5/237	54/28891	8.11591e-05	0.00414926	0.00321433	23871/50701/12772/21926/19204	5
GO:0097193	GO:0097193	intrinsic apoptotic signaling pathway	11/237	327/28891	8.98013e-05	0.00452046	0.00350189	12125/212937/21926/15201/329679/56449/56312/12045/14130/12575/15461	11
GO:0044772	GO:0044772	mitotic cell cycle phase transition	13/237	454/28891	0.000106776	0.00529352	0.00410076	20135/50927/12448/66977/319651/56150/20133/269582/20877/12236/12443/12449/12575	13
GO:0039531	GO:0039531	regulation of viral-induced cytoplasmic pattern recognition receptor signaling pathway	6/237	92/28891	0.000113234	0.00530691	0.00411113	229898/231655/234311/16145/14469/65221	6
GO:0000727	GO:0000727	double-strand break repair via break-induced replication	3/237	12/28891	0.000113534	0.00530691	0.00411113	17218/17220/12544	3
GO:0034764	GO:0034764	positive regulation of transmembrane transport	10/237	282/28891	0.000122046	0.00562443	0.0043571	13867/11932/16533/13614/12266/57440/15945/12772/57816/19204	10
GO:0048638	GO:0048638	regulation of developmental growth	12/237	405/28891	0.000143175	0.00641737	0.00497138	73094/13614/14239/16971/12125/12266/12774/56177/56449/23886/110196/12575	12
GO:0072528	GO:0072528	pyrimidine-containing compound biosynthetic process	4/237	34/28891	0.000168746	0.00717063	0.00555491	21877/110074/18102/22169	4
GO:0032760	GO:0032760	positive regulation of tumor necrosis factor production	7/237	143/28891	0.000185787	0.00779352	0.00603744	15018/12772/12774/16956/71586/19204/13058	7
GO:0000723	GO:0000723	telomere maintenance	7/237	145/28891	0.000202371	0.00827698	0.00641197	18538/12448/18768/245474/19361/30877/20877	7
GO:0010821	GO:0010821	regulation of mitochondrion organization	7/237	148/28891	0.00022947	0.00886556	0.00686793	12125/22035/20847/16145/103172/67749/93734	7
GO:1903238	GO:1903238	positive regulation of leukocyte tethering or rolling	3/237	15/28891	0.000230572	0.00886556	0.00686793	50701/12772/19204	3
GO:2000343	GO:2000343	positive regulation of chemokine (C-X-C motif) ligand 2 production	3/237	15/28891	0.000230572	0.00886556	0.00686793	16971/21926/16956	3
GO:0097242	GO:0097242	amyloid-beta clearance	4/237	37/28891	0.000235728	0.00886556	0.00686793	16971/12266/21926/17167	4
GO:0032200	GO:0032200	telomere organization	7/237	150/28891	0.000249106	0.00915816	0.0070946	18538/12448/18768/245474/19361/30877/20877	7
GO:0051402	GO:0051402	neuron apoptotic process	11/237	369/28891	0.000256456	0.00920998	0.00713474	13867/16971/12125/21926/22192/56312/16195/14130/17865/12443/15461	11
GO:0002437	GO:0002437	inflammatory response to antigenic stimulus	6/237	107/28891	0.00025916	0.00920998	0.00713474	15018/12266/50701/12487/21926/14130	6
GO:0050901	GO:0050901	leukocyte tethering or rolling	4/237	38/28891	0.000261775	0.00920998	0.00713474	50701/12772/21926/19204	4
GO:0060759	GO:0060759	regulation of response to cytokine stimulus	7/237	156/28891	0.000316265	0.0106682	0.00826442	13614/20847/16145/71586/16195/100038882/54123	7
GO:0141060	GO:0141060	disruption of anatomical structure in another organism	7/237	156/28891	0.000316265	0.0106682	0.00826442	229898/12125/50701/15945/16145/14469/13035	7
GO:0051054	GO:0051054	positive regulation of DNA metabolic process	10/237	321/28891	0.000344851	0.0112645	0.00872633	12487/21926/18538/18768/245474/19361/30877/19362/20877/15461	10
GO:0051259	GO:0051259	protein complex oligomerization	9/237	264/28891	0.000354598	0.0112645	0.00872633	238076/229898/107869/57440/21877/20135/20133/71586/100038882	9
GO:0099024	GO:0099024	plasma membrane invagination	5/237	74/28891	0.00036193	0.0113869	0.00882113	70417/12266/17167/20877/14130	5
GO:1902850	GO:1902850	microtubule cytoskeleton organization involved in mitosis	7/237	160/28891	0.000368592	0.011486	0.00889794	72080/66977/223921/56150/26886/20877/17865	7
GO:1905818	GO:1905818	regulation of chromosome separation	5/237	75/28891	0.000385218	0.0118909	0.00921156	66977/56150/20877/12236/54392	5
GO:0002699	GO:0002699	positive regulation of immune effector process	10/237	326/28891	0.000389346	0.011906	0.00922328	327957/15018/12266/12772/12487/21926/210808/233079/234311/19204	10

## Sheet: GO_aHE-iHSPC2
ID	Description	GeneRatio	BgRatio	pvalue	p.adjust	qvalue	geneID	Count
GO:0050900	GO:0050900	leukocyte migration	55/577	398/28891	7.85627e-30	3.91556e-26	2.10052e-26	14456/14723/14158/13618/27218/20293/14127/12977/12772/14131/54725/16398/11501/70839/17311/83433/24088/19219/19218/20750/20296/27226/20202/13035/104099/11629/16189/16399/16952/21926/19141/20302/12527/20305/19252/16416/21825/11542/17965/102103/12267/18438/17524/57781/16854/109700/11689/14525/17387/56744/20201/68585/217303/20963/18600	55
GO:0050727	GO:0050727	regulation of inflammatory response	54/577	411/28891	3.42054e-28	8.52398e-25	4.57272e-25	20617/15018/18858/110557/16173/13618/16193/14127/15227/12772/21923/14131/11501/16163/56312/16956/66259/21934/83433/16145/24088/14824/14129/83490/19219/80859/19218/16852/20202/16189/11816/17394/16952/21926/20302/12266/12702/11542/12608/13040/210808/12774/15015/18035/11541/15937/74603/57781/21938/11689/11690/20201/13032/12606	54
GO:0006935	GO:0006935	chemotaxis	52/577	462/28891	5.55225e-24	5.53448e-21	2.96899e-21	14456/18187/14182/18213/14158/13618/27218/20293/14127/12554/12977/20353/12772/14131/16398/11501/22253/70839/20346/83433/20750/16948/20296/27226/20202/13035/104099/11629/16189/16952/19141/20302/20305/19252/97165/16416/21825/17965/12774/102103/12267/18438/17524/12767/16854/109700/11689/56744/20201/20963/20908/18600	52
GO:0002274	GO:0002274	myeloid leukocyte activation	41/577	280/28891	1.83303e-23	1.30511e-20	7.00133e-21	20617/16173/14158/27218/14127/15227/12772/14131/16163/22177/83433/24088/14824/217203/12259/14461/246256/13035/11629/16189/15368/18733/17394/16952/21926/14460/21825/11542/11541/246746/56743/11745/12506/16478/16174/13032/12523/217303/12606/20963/214084	41
GO:0002685	GO:0002685	regulation of leukocyte migration	38/577	249/28891	1.74797e-22	1.08898e-19	5.84189e-20	14456/14723/27218/20293/12977/12772/16398/11501/70839/17311/83433/24088/19219/19218/20296/27226/11629/16189/16399/16952/19141/12527/19252/16416/21825/11542/17965/102103/12267/18438/17524/57781/16854/14525/17387/68585/217303/18600	38
GO:0002697	GO:0002697	regulation of immune effector process	49/577	473/28891	4.36764e-21	2.4187e-18	1.29752e-18	19662/11801/15018/22160/110557/105352/16173/14158/16193/27218/14190/14127/15227/12772/14131/54725/12509/16163/22177/83433/24088/14824/14129/12524/80859/234311/16783/20296/14461/16189/15368/16952/21926/12266/14460/11542/69550/210808/15015/11541/21938/16854/327957/16174/58185/68585/12523/217303/20963	49
GO:0060326	GO:0060326	cell chemotaxis	40/577	331/28891	8.29141e-20	3.75676e-17	2.01533e-17	14456/14182/13618/27218/20293/14127/12977/12772/14131/11501/20750/16948/20296/27226/20202/13035/104099/11629/16189/16952/19141/20302/20305/19252/97165/21825/17965/12774/102103/12267/18438/17524/12767/16854/109700/11689/56744/20201/20963/18600	40
GO:0001667	GO:0001667	ameboidal-type cell migration	47/577	471/28891	1.337e-19	5.55301e-17	2.97893e-17	11826/18645/18858/22160/18187/14182/14158/13618/20620/12554/72007/20353/56753/16398/74030/11501/12512/70839/20346/17311/70097/13197/14824/50884/20971/14461/20202/66214/16189/11816/15368/16952/21926/19141/16819/319939/19274/16416/21825/18438/13036/11541/12767/11745/17886/68585/24136	47
GO:0002833	GO:0002833	positive regulation of response to biotic stimulus	43/577	413/28891	1.02068e-18	3.63364e-16	1.94928e-16	15018/110557/12389/140792/226695/54725/11501/60533/22177/67664/70097/83433/16145/24088/14824/83490/12524/65221/80859/234311/17084/16783/98999/15951/246707/21926/13057/97165/74136/14469/210808/15015/18035/246746/327957/12475/16174/58185/54445/68585/217303/20963/71586	43
GO:1903555	GO:1903555	regulation of tumor necrosis factor superfamily cytokine production	32/577	219/28891	1.50236e-18	4.99183e-16	2.67788e-16	14456/15018/74155/22160/110557/16173/16193/27218/14127/12772/14131/11501/60533/22177/16956/83433/24088/19219/217203/20296/16189/17394/20302/13057/21825/12774/15015/12475/13058/12523/20963/71586	32
GO:0071706	GO:0071706	tumor necrosis factor superfamily cytokine production	32/577	226/28891	3.90278e-18	1.21572e-15	6.52175e-16	14456/15018/74155/22160/110557/16173/16193/27218/14127/12772/14131/11501/60533/22177/16956/83433/24088/19219/217203/20296/16189/17394/20302/13057/21825/12774/15015/12475/13058/12523/20963/71586	32
GO:0090130	GO:0090130	tissue migration	38/577	332/28891	4.58298e-18	1.34362e-15	7.2079e-16	11826/18645/14182/20620/12554/15227/56753/16398/74030/11501/12512/20346/17311/70097/13197/14824/14461/20202/66214/16189/11816/15368/16952/21926/19141/16819/319939/19274/16416/21825/18438/13036/11541/12767/11745/17886/68585/24136	38
GO:0050867	GO:0050867	positive regulation of cell activation	44/577	454/28891	6.16754e-18	1.70772e-15	9.16114e-16	14724/14456/15018/110557/12389/14182/14723/16173/16193/27218/13643/14127/12772/12509/11501/16163/20739/60533/22177/12522/17311/83433/12524/80859/16852/16783/20296/14461/11629/16189/17394/16952/21926/14460/21825/11542/15015/12494/11541/16478/17387/13032/12606/20963	44
GO:1901342	GO:1901342	regulation of vasculature development	36/577	311/28891	2.44998e-17	5.98574e-15	3.21107e-15	23796/11826/16598/20620/12772/26427/12509/192187/70097/13197/14824/19219/20296/14461/66214/27279/15368/246707/21926/12266/19274/16416/21825/242705/12267/13036/12767/12226/15277/16854/11745/11689/18751/13058/68585/18655	36
GO:0045088	GO:0045088	regulation of innate immune response	43/577	474/28891	1.67543e-16	3.08872e-14	1.65696e-14	15018/110557/12389/140792/226695/54725/11501/22177/67664/83433/16145/24088/14824/83490/12524/65221/80859/234311/20847/16783/98999/15951/11816/21926/13057/97165/74136/14469/210808/15015/20877/18035/246746/327957/12475/16174/58185/100038882/54445/68585/217303/20963/71586	43
GO:0042060	GO:0042060	wound healing	38/577	370/28891	1.7633e-16	3.08872e-14	1.65696e-14	71326/14724/432628/14456/11826/14064/12389/14723/16193/14127/12772/70839/12305/74145/19219/20971/20296/14461/20202/13035/27279/11816/15368/246707/16952/21926/12527/14460/16416/21825/66395/12767/11689/12306/17886/18436/20963/12633	38
GO:0006909	GO:0006909	phagocytosis	31/577	242/28891	2.38373e-16	3.71267e-14	1.99167e-14	14456/140792/27218/14127/12772/14131/16398/11303/22177/83433/24088/14129/104759/20296/14461/11629/16952/21926/12266/13057/16416/21825/233571/17167/246746/11745/17886/217303/20963/227753/17972	31
GO:0071900	GO:0071900	regulation of protein serine/threonine kinase activity	36/577	343/28891	5.64595e-16	8.52709e-14	4.57439e-14	20617/18858/12389/14182/18213/11501/56742/17118/17311/20660/70097/21934/13197/16145/76089/66214/11816/21926/12428/15558/12448/19252/18768/12442/21825/21987/13132/12449/12581/268697/12367/52163/217303/24136/20963/18817	36
GO:0002444	GO:0002444	myeloid leukocyte mediated immunity	25/577	158/28891	1.31355e-15	1.76939e-13	9.49194e-14	15018/110557/14158/14127/15227/12772/14131/16163/22177/14129/14461/13035/16189/15368/12266/14460/11542/15015/11541/56743/11745/12523/217303/20963/214084	25
GO:0015850	GO:0015850	organic hydroxy compound transport	34/577	318/28891	2.13165e-15	2.79582e-13	1.49983e-13	20617/19662/27404/101488/11826/11812/12389/14127/14131/70839/11303/18546/83433/18550/19218/20750/64008/53322/11816/15558/16416/80879/11542/13132/18035/11541/16854/12306/18751/68585/18436/217303/20963/214084	34
GO:0002275	GO:0002275	myeloid cell activation involved in immune response	22/577	119/28891	2.32854e-15	2.97575e-13	1.59635e-13	14158/27218/14127/15227/12772/16163/22177/83433/14824/14461/16189/15368/21926/14460/11542/11541/56743/11745/12523/217303/20963/214084	22
GO:0002764	GO:0002764	immune response-regulating signaling pathway	40/577	450/28891	3.89815e-15	4.8571e-13	2.60561e-13	12389/105352/14158/140792/14127/12297/12047/22177/67664/83433/16145/24088/83490/12524/65221/80859/234311/23880/21926/13057/74136/14469/210808/18035/12267/13036/12494/246746/16854/56743/327957/12475/14525/18751/58185/54445/68585/217303/20963/71586	40
GO:0002237	GO:0002237	response to molecule of bacterial origin	38/577	421/28891	1.18712e-14	1.44308e-12	7.74143e-13	20617/14158/13618/16193/11303/18104/60533/70097/21934/83433/17533/16145/24088/12524/19219/80859/19218/17084/22169/20296/246256/20202/13035/17394/21926/97165/14460/14469/12608/22352/18035/56615/21938/327957/12475/56744/20201/12523	38
GO:0030100	GO:0030100	regulation of endocytosis	34/577	344/28891	2.19802e-14	2.48976e-12	1.33564e-12	20617/14456/11812/12389/20620/14127/12554/14131/16398/12512/83433/24088/14129/20296/14461/16189/11816/192199/21926/12266/13057/16416/13132/108800/22041/246746/16854/12475/12306/17886/30948/217303/20963/53378	34
GO:0010632	GO:0010632	regulation of epithelial cell migration	29/577	250/28891	3.07084e-14	3.40112e-12	1.82454e-12	11826/18645/14182/20620/56753/16398/74030/12512/20346/70097/13197/14824/14461/66214/16189/11816/15368/16952/21926/19141/16819/19274/16416/21825/18438/13036/11541/11745/68585	29
GO:0043299	GO:0043299	leukocyte degranulation	19/577	97/28891	6.26628e-14	6.24623e-12	3.35081e-12	14158/14127/15227/12772/16163/16783/14461/246256/16189/15368/14460/11542/11541/56743/11745/12523/217303/20963/214084	19
GO:0007159	GO:0007159	leukocyte cell-cell adhesion	38/577	447/28891	7.92973e-14	7.60034e-12	4.07723e-12	15018/110557/12389/14723/71228/105352/16173/16193/27218/13643/14190/12772/12509/11501/20739/60533/12522/17311/12524/80859/20971/16852/20296/20202/13035/11629/16189/16952/21926/21825/12608/15015/16854/11689/12367/20201/217303/20963	38
GO:0070371	GO:0070371	ERK1 and ERK2 cascade	34/577	367/28891	1.44506e-13	1.33373e-11	7.15486e-12	15209/14456/114249/74155/12389/16193/27218/20293/21934/83433/11984/24088/76089/19219/20296/11910/11816/20302/15558/12266/20305/19252/215449/16416/233571/13132/13036/22041/67603/12767/327957/17886/20963/12633	34
GO:0030099	GO:0030099	myeloid cell differentiation	39/577	480/28891	1.57163e-13	1.42418e-11	7.64008e-12	19743/14724/19746/14723/16598/14582/74511/14127/12977/11733/11501/22177/234515/17311/21934/83433/24088/16948/14461/16189/18733/21926/20302/97165/14460/16416/12608/13132/18035/22041/246746/11655/12367/17886/57816/100038882/12606/12633/80752	39
GO:0051047	GO:0051047	positive regulation of secretion	37/577	437/28891	1.92346e-13	1.71188e-11	9.18345e-12	20617/19662/11826/14064/57264/14182/14127/16163/18546/66259/21934/83433/24088/19219/20971/20750/16783/14461/20202/53322/66214/16189/80718/13057/14460/11542/13132/12494/11541/16854/12306/17886/18751/20201/68585/20963/53378	37
GO:0043304	GO:0043304	regulation of mast cell degranulation	13/577	38/28891	2.41238e-13	2.03785e-11	1.09321e-11	14158/14127/15227/16163/14461/16189/15368/14460/11542/11541/12523/217303/20963	13
GO:0043300	GO:0043300	regulation of leukocyte degranulation	15/577	57/28891	2.72927e-13	2.26711e-11	1.2162e-11	14158/14127/15227/12772/16163/16783/14461/16189/15368/14460/11542/11541/12523/217303/20963	15
GO:0070663	GO:0070663	regulation of leukocyte proliferation	31/577	313/28891	2.97463e-13	2.43042e-11	1.30381e-11	15018/110557/71228/16173/21942/16193/27218/20293/12977/12772/12509/16163/20739/12983/60533/22177/17311/12524/20971/16988/11629/16189/16952/12608/15015/12494/21938/16854/12367/217303/20963	31
GO:0051656	GO:0051656	establishment of organelle localization	39/577	491/28891	3.21788e-13	2.58676e-11	1.38768e-11	20617/14158/26875/16574/14127/15227/16163/71602/56742/20971/16783/14461/16189/15368/52276/66442/51944/14460/11542/56150/20877/108907/11799/16905/73804/11541/12615/56743/11777/108000/268697/17886/12523/217303/21335/20963/214084/18817/53378	39
GO:1903037	GO:1903037	regulation of leukocyte cell-cell adhesion	35/577	407/28891	5.58688e-13	4.15597e-11	2.22949e-11	15018/110557/12389/14723/71228/105352/16173/16193/27218/13643/14190/12772/12509/11501/20739/60533/12522/17311/12524/80859/20971/16852/20296/13035/11629/16189/16952/21926/12608/15015/16854/11689/12367/217303/20963	35
GO:0050920	GO:0050920	regulation of chemotaxis	27/577	243/28891	6.76126e-13	4.9556e-11	2.65845e-11	14456/14182/18213/27218/12554/12977/20353/12772/16398/70839/20346/83433/20296/27226/11629/16189/19141/19252/21825/17965/102103/12267/18438/17524/12767/20908/18600	27
GO:0033006	GO:0033006	regulation of mast cell activation involved in immune response	13/577	41/28891	7.43113e-13	5.31341e-11	2.8504e-11	14158/14127/15227/16163/14461/16189/15368/14460/11542/11541/12523/217303/20963	13
GO:0150076	GO:0150076	neuroinflammatory response	17/577	85/28891	9.216e-13	6.2071e-11	3.32982e-11	20617/16163/56312/22177/83433/24088/14824/12259/11629/16189/17394/21926/74603/57781/21938/13032/24136	17
GO:0006898	GO:0006898	receptor-mediated endocytosis	28/577	272/28891	1.66207e-12	1.07581e-10	5.77123e-11	20617/11812/12389/20620/14127/12512/20660/17533/14129/19218/246256/16189/11816/192199/12527/12266/16416/17167/13132/11423/108800/22041/12475/73094/12306/217303/20963/53378	28
GO:0070661	GO:0070661	leukocyte proliferation	35/577	425/28891	1.94312e-12	1.22589e-10	6.57632e-11	15018/110557/71228/16173/21942/16193/27218/20293/12977/12772/12509/16163/20739/12983/60533/22177/17311/83433/12524/80859/20971/16988/11629/16189/16952/12608/15015/12494/12767/21938/16854/12367/20556/217303/20963	35
GO:0050863	GO:0050863	regulation of T cell activation	34/577	411/28891	3.57177e-12	2.22521e-10	1.19372e-10	15018/110557/12389/71228/105352/16173/21942/16193/27218/13643/14190/12772/12509/11501/20739/60533/12522/17311/12524/80859/20971/16852/20296/13035/11629/16189/16952/12608/15015/21938/16854/12367/217303/20963	34
GO:0031589	GO:0031589	cell-substrate adhesion	32/577	368/28891	4.17945e-12	2.54029e-10	1.36275e-10	14456/114249/105352/14158/12554/12977/72007/15227/56753/16398/74030/11501/12512/12305/17118/225341/12125/20971/16852/20750/104099/27279/16399/16416/21825/13132/109700/18453/105298/17886/17387/16419	32
GO:0050866	GO:0050866	negative regulation of cell activation	25/577	225/28891	4.85259e-12	2.8897e-10	1.55019e-10	71228/105352/14158/14190/15227/12772/60533/22177/83433/14824/12524/20971/13035/16988/16189/11816/15368/16952/12527/12608/246746/16854/12367/12523/217303	25
GO:0050878	GO:0050878	regulation of body fluid levels	31/577	348/28891	4.87028e-12	2.8897e-10	1.55019e-10	23796/71326/14724/432628/14456/11826/14064/12389/14723/13618/16193/14127/70839/12305/74145/19219/22436/19218/20202/13035/11816/246707/12527/13057/14460/16416/21825/11542/12306/18436/20963	31
GO:0050670	GO:0050670	regulation of lymphocyte proliferation	28/577	286/28891	5.61966e-12	3.2605e-10	1.7491e-10	15018/110557/71228/16173/21942/16193/27218/12772/12509/16163/20739/60533/22177/17311/12524/20971/16988/11629/16189/16952/12608/15015/12494/21938/16854/12367/217303/20963	28
GO:0043303	GO:0043303	mast cell degranulation	15/577	69/28891	5.62606e-12	3.2605e-10	1.7491e-10	14158/14127/15227/16163/14461/16189/15368/14460/11542/11541/56743/12523/217303/20963/214084	15
GO:0007596	GO:0007596	blood coagulation	22/577	175/28891	7.97086e-12	4.51441e-10	2.42177e-10	71326/14724/432628/14456/14064/12389/14723/16193/14127/70839/74145/20202/13035/11816/246707/12527/14460/16416/21825/12306/18436/20963	22
GO:0050678	GO:0050678	regulation of epithelial cell proliferation	34/577	426/28891	9.62459e-12	5.32988e-10	2.85923e-10	23796/74155/22160/12389/14182/16173/13618/16193/12554/56753/56312/12166/225341/14824/22436/20296/14461/66214/11816/15368/21926/13057/97165/19274/16416/21825/13039/13132/11799/11541/11689/211401/68585/12633	34
GO:0019221	GO:0019221	cytokine-mediated signaling pathway	35/577	450/28891	9.80884e-12	5.37223e-10	2.88195e-10	14456/16880/12389/16173/14158/16193/20293/14127/12977/12772/12983/21934/83433/16145/80859/20847/20296/16189/18733/17394/21926/20302/20305/23849/12774/18035/246746/12767/16174/56744/100038882/12606/20963/71586/18600	35
GO:0002367	GO:0002367	cytokine production involved in immune response	22/577	178/28891	1.12274e-11	5.7688e-10	3.09469e-10	14456/15018/22160/110557/16173/16193/27218/14127/12772/24088/16189/15368/21926/69550/210808/15015/21938/327957/16174/58185/68585/20963	22
GO:0050817	GO:0050817	coagulation	22/577	178/28891	1.12274e-11	5.7688e-10	3.09469e-10	71326/14724/432628/14456/14064/12389/14723/16193/14127/70839/74145/20202/13035/11816/246707/12527/14460/16416/21825/12306/18436/20963	22
GO:0099024	GO:0099024	plasma membrane invagination	15/577	74/28891	1.65141e-11	8.14916e-10	4.37165e-10	14127/14131/16398/11303/83433/14129/14461/11629/12266/21825/20877/17167/17886/217303/227753	15
GO:0070372	GO:0070372	regulation of ERK1 and ERK2 cascade	30/577	343/28891	1.70921e-11	8.27056e-10	4.43677e-10	14456/114249/74155/12389/16193/27218/20293/21934/83433/11984/24088/76089/20296/11910/11816/20302/15558/12266/20305/19252/215449/16416/233571/13132/67603/12767/327957/17886/20963/12633	30
GO:0001906	GO:0001906	cell killing	27/577	286/28891	3.12583e-11	1.46973e-09	7.88441e-10	11801/15018/110557/16173/14190/14131/54725/12509/16163/22177/12125/16145/14129/16783/20296/246256/13035/16189/12266/14469/12774/15015/13036/16854/16174/13032/20963	27
GO:0006911	GO:0006911	phagocytosis, engulfment	14/577	65/28891	3.28997e-11	1.53245e-09	8.22089e-10	14127/14131/16398/11303/83433/14129/14461/11629/12266/21825/17167/17886/217303/227753	14
GO:0002718	GO:0002718	regulation of cytokine production involved in immune response	20/577	155/28891	4.41008e-11	2.0165e-09	1.08176e-09	15018/22160/110557/16173/16193/27218/14127/12772/24088/16189/15368/21926/69550/210808/15015/21938/327957/58185/68585/20963	20
GO:0046651	GO:0046651	lymphocyte proliferation	31/577	383/28891	5.64581e-11	2.51239e-09	1.34778e-09	15018/110557/71228/16173/21942/16193/27218/12772/12509/16163/20739/60533/22177/17311/12524/80859/20971/16988/11629/16189/16952/12608/15015/12494/12767/21938/16854/12367/20556/217303/20963	31
GO:0032102	GO:0032102	negative regulation of response to external stimulus	35/577	485/28891	7.7934e-11	3.40722e-09	1.82781e-09	15018/110557/14723/14190/15227/20353/16163/12297/20346/67664/83433/16145/14824/19219/20847/53322/11629/16189/11816/21926/12527/19252/12702/21825/74136/17965/15015/20877/15937/57781/21938/11689/12306/100038882/18600	35
GO:2001233	GO:2001233	regulation of apoptotic signaling pathway	33/577	437/28891	8.42918e-11	3.65313e-09	1.95974e-09	18858/12389/14182/26427/56312/83433/93734/12125/11910/20202/27279/16189/15368/21926/97165/14460/21825/21987/13039/13040/64294/13132/16905/13036/17537/12581/15937/16854/18453/20201/13032/66168/12633	33
GO:0033002	GO:0033002	muscle cell proliferation	26/577	280/28891	1.04704e-10	4.4602e-09	2.39269e-09	19662/15446/19737/12389/57264/14182/16173/17967/16193/12554/16398/16163/12166/16526/11629/11816/15368/21926/13057/16416/21825/233571/12267/12534/268697/12633	26
GO:0071216	GO:0071216	cellular response to biotic stimulus	29/577	349/28891	1.27283e-10	5.33091e-09	2.85979e-09	16193/11303/60533/70097/83433/17533/12125/16145/24088/12524/80859/17084/22169/20296/246256/13035/17394/21926/14460/14469/12608/22352/18035/21938/327957/12475/56744/12523/20963	29
GO:0051235	GO:0051235	maintenance of location	30/577	373/28891	1.34956e-10	5.60517e-09	3.00691e-09	23796/20617/14724/12389/14723/67800/16163/16956/109676/20660/83433/19241/11816/21926/15558/12266/13057/19274/16416/11520/17965/233571/12774/18035/19073/15211/15277/21335/227753/66573	30
GO:0042063	GO:0042063	gliogenesis	31/577	397/28891	1.38609e-10	5.66885e-09	3.04108e-09	18858/18213/12950/16193/20732/12977/12772/70839/83433/24088/14824/225908/14733/12259/20296/20202/16952/21926/20302/12527/22352/69743/18438/22041/12767/21938/20539/20201/30948/68585/24136	31
GO:0032418	GO:0032418	lysosome localization	16/577	102/28891	2.02795e-10	7.83512e-09	4.20318e-09	14158/14127/15227/16163/14461/16189/15368/14460/11542/11541/56743/17886/12523/217303/20963/214084	16
GO:0040013	GO:0040013	negative regulation of locomotion	29/577	358/28891	2.32424e-10	8.84278e-09	4.74374e-09	18645/12389/71228/105352/20353/56753/12512/12166/20346/13197/19219/66214/11629/16189/11816/246707/21926/19252/19274/21825/11542/69550/17965/57781/14525/17886/217303/24136/18600	29
GO:0042742	GO:0042742	defense response to bacterium	32/577	430/28891	2.36723e-10	8.93481e-09	4.79311e-09	11826/15018/20249/76074/110557/16173/140792/14127/192187/17476/83433/16145/24088/14824/14129/80859/58809/98999/13035/246707/21926/16819/13057/97165/14469/12608/15015/100034251/22041/11745/100038882/20963	32
GO:0002526	GO:0002526	acute inflammatory response	18/577	139/28891	3.89423e-10	1.4167e-08	7.59996e-09	15018/110557/20208/13618/16193/14127/14131/11501/56312/21934/14129/19218/16189/21926/12266/12774/15015/11690	18
GO:0001659	GO:0001659	temperature homeostasis	21/577	195/28891	4.44953e-10	1.58652e-08	8.51092e-09	13371/20249/12389/16173/13618/12772/16163/209448/21934/67092/16775/19218/16189/21926/16819/15558/12608/12774/11423/12767/20963	21
GO:0002269	GO:0002269	leukocyte activation involved in inflammatory response	12/577	53/28891	4.55116e-10	1.58652e-08	8.51092e-09	20617/16163/22177/83433/24088/14824/12259/11629/16189/17394/21926/13032	12
GO:0030198	GO:0030198	extracellular matrix organization	27/577	322/28891	4.552e-10	1.58652e-08	8.51092e-09	114249/11803/18858/12830/12814/12389/16193/20732/15227/26427/12819/71602/21810/12305/16948/13035/66214/17394/21926/12841/16416/13040/21938/16854/12306/17387/12633	27
GO:0002262	GO:0002262	myeloid cell homeostasis	22/577	215/28891	4.58811e-10	1.588e-08	8.51887e-09	19743/19746/16173/16193/16598/14582/14127/12977/12772/11733/17311/12125/20296/14461/15368/16952/97165/14460/11655/12367/100038882/12633	22
GO:0045862	GO:0045862	positive regulation of proteolysis	29/577	372/28891	5.70251e-10	1.90747e-08	1.02327e-08	20617/12389/20620/11501/56312/83433/12125/14824/13033/22436/20878/20202/11816/21926/19141/13039/13040/13132/13036/107995/21938/17886/17387/20201/13032/18436/20963/227753/18817	29
GO:1903706	GO:1903706	regulation of hemopoiesis	32/577	452/28891	8.23879e-10	2.5347e-08	1.35975e-08	14456/16173/16193/14582/74511/14190/12977/12772/11501/22177/234515/12522/17311/83433/80859/16948/14461/16189/18733/16952/21926/20302/97165/14460/16416/12608/18035/57816/17387/100038882/12606/20963	32
GO:0052547	GO:0052547	regulation of peptidase activity	32/577	457/28891	1.08117e-09	3.26578e-08	1.75194e-08	20617/14456/11826/12389/69982/16193/20732/12047/20660/12125/14824/18550/13033/22436/20202/21926/19141/13014/21825/13039/13040/11799/54208/13036/12581/20725/20201/30948/18436/20963/12633/227753	32
GO:0048661	GO:0048661	positive regulation of smooth muscle cell proliferation	16/577	115/28891	1.26109e-09	3.74124e-08	2.007e-08	15446/57264/16173/16193/12554/16398/16163/12166/11629/15368/21926/13057/16416/21825/233571/12267	16
GO:1905952	GO:1905952	regulation of lipid localization	20/577	190/28891	1.72947e-09	5.0704e-08	2.72003e-08	27404/11812/12389/57264/11303/16956/21934/83433/18550/20750/53322/11816/12266/16416/21825/11520/13132/18035/12306/20963	20
GO:1902074	GO:1902074	response to salt	27/577	343/28891	1.82109e-09	5.30778e-08	2.84738e-08	20617/18770/66871/12389/14182/17967/13618/20512/11810/70839/100041546/234577/14282/21926/19141/16533/15558/21825/11423/18438/17748/22027/11690/16478/18751/18436/12606	27
GO:0050767	GO:0050767	regulation of neurogenesis	33/577	494/28891	1.93542e-09	5.57581e-08	2.99116e-08	18213/12950/16193/20732/13643/20353/12166/20346/17118/20660/83433/24088/76089/225908/14461/27279/11816/21926/97165/12774/12704/22352/11423/69743/140570/22041/12767/21938/20539/12306/30948/68585/24136	33
GO:0007015	GO:0007015	actin filament organization	32/577	471/28891	2.26466e-09	6.44974e-08	3.45999e-08	56370/18645/58804/30794/14158/56753/71602/20739/14457/27361/17118/69581/24088/50884/19241/19219/20971/66214/11629/14744/237436/56226/12704/22027/22041/17886/30948/16419/211401/24136/227753/68178	32
GO:0001935	GO:0001935	endothelial cell proliferation	19/577	175/28891	2.62499e-09	7.39151e-08	3.9652e-08	23796/12389/14182/12554/22436/20296/14461/66214/11816/15368/21926/13057/97165/19274/16416/21825/11541/11689/24136	19
GO:0033674	GO:0033674	positive regulation of kinase activity	30/577	426/28891	3.16262e-09	8.85534e-08	4.75048e-08	20617/14456/14182/18213/16173/12977/11501/56742/12305/17118/17311/70097/21934/83433/16145/76089/12524/20971/66214/16189/21926/15558/16416/21825/21987/268697/52163/217303/24136/20963	30
GO:0001894	GO:0001894	tissue homeostasis	24/577	283/28891	3.39031e-09	9.33553e-08	5.00808e-08	19662/74155/19126/16193/12977/12772/11501/21934/19219/80859/20750/14461/246256/104871/54683/319939/14460/16416/13040/67171/12494/22041/24136/20963	24
GO:0060249	GO:0060249	anatomical structure homeostasis	24/577	283/28891	3.39031e-09	9.33553e-08	5.00808e-08	19662/74155/19126/16193/12977/12772/11501/21934/19219/80859/20750/14461/246256/104871/54683/319939/14460/16416/13040/67171/12494/22041/24136/20963	24
GO:0032963	GO:0032963	collagen metabolic process	16/577	123/28891	3.43971e-09	9.4195e-08	5.05312e-08	74155/57264/16173/16193/26427/16398/20296/66214/54683/17394/13030/13039/13040/22352/11541/17387	16
GO:0050764	GO:0050764	regulation of phagocytosis	16/577	127/28891	5.51494e-09	1.46986e-07	7.88514e-08	14456/14127/14131/16398/83433/24088/14129/20296/14461/21926/12266/13057/246746/17886/217303/20963	16
GO:0050870	GO:0050870	positive regulation of T cell activation	23/577	277/28891	1.07267e-08	2.79906e-07	1.50156e-07	15018/110557/12389/16173/16193/27218/13643/12772/12509/11501/20739/60533/12522/17311/12524/80859/16852/20296/11629/16189/16952/15015/20963	23
GO:0019882	GO:0019882	antigen processing and presentation	16/577	134/28891	1.2073e-08	3.11771e-07	1.67251e-07	15018/110557/14190/14127/14131/83433/14129/246256/67844/21825/13039/13040/65972/15015/19156/54445	16
GO:0072593	GO:0072593	reactive oxygen species metabolic process	22/577	257/28891	1.28801e-08	3.24215e-07	1.73927e-07	20617/16173/14778/18104/22177/13197/93734/19219/22436/16189/54683/21926/16819/13057/21825/15937/15277/11689/13058/20963/12633/17972	22
GO:0044772	GO:0044772	mitotic cell cycle phase transition	30/577	454/28891	1.35589e-08	3.36207e-07	1.80359e-07	14199/20620/26427/69581/109019/66214/11629/52276/66442/16952/12428/12448/12442/66197/21987/56150/12704/20877/11799/12449/12581/15937/107995/68612/108000/12534/268697/21335/77891/18817	30
GO:0050777	GO:0050777	negative regulation of immune response	21/577	239/28891	1.747e-08	4.24734e-07	2.2785e-07	15018/110557/105352/14158/27218/14190/15227/12772/12509/83433/14824/20847/16189/15368/16952/15015/20877/16854/100038882/12523/217303	21
GO:0034103	GO:0034103	regulation of tissue remodeling	13/577	87/28891	1.86504e-08	4.4905e-07	2.40895e-07	16173/16193/11501/234515/21934/19219/20750/246256/16416/23849/12494/22041/20963	13
GO:0010959	GO:0010959	regulation of metal ion transport	30/577	461/28891	1.91302e-08	4.58388e-07	2.45904e-07	23796/20617/12389/14199/58237/16163/12297/12512/70839/109676/83433/19218/20530/108072/16819/16533/15558/13057/16416/233571/66395/18438/22041/12767/16854/57816/30948/12523/18436/98660	30
GO:0002449	GO:0002449	lymphocyte mediated immunity	31/577	489/28891	2.02386e-08	4.75799e-07	2.55244e-07	15018/110557/105352/16173/16193/27218/14190/14127/12772/14131/54725/12983/83433/14129/80859/16783/12259/246256/16189/18733/21926/12266/15015/13036/21938/16174/20556/12260/58185/13032/54445	31
GO:0048732	GO:0048732	gland development	31/577	489/28891	2.02386e-08	4.75799e-07	2.55244e-07	15209/20249/74155/12389/14182/16173/16193/21386/12977/15227/21923/54725/12305/12166/20346/225341/21934/12125/22436/14461/20878/15368/16952/21926/17345/12442/12608/19156/68585/12606/12633	31
GO:0032368	GO:0032368	regulation of lipid transport	17/577	158/28891	2.06368e-08	4.82882e-07	2.59044e-07	27404/11812/12389/57264/11303/21934/83433/18550/20750/53322/11816/16416/21825/13132/18035/12306/20963	17
GO:0002460	GO:0002460	adaptive immune response based on somatic recombination of immune receptors built from immunoglobulin superfamily domains	31/577	491/28891	2.22206e-08	5.17511e-07	2.7762e-07	15018/110557/105352/16173/16193/27218/14190/14127/12772/14131/12983/60533/83433/14129/80859/12259/16189/18733/16952/21926/12266/15015/12267/13036/21938/16174/20556/12260/58185/13032/54445	31
GO:0098813	GO:0098813	nuclear chromosome segregation	24/577	312/28891	2.26534e-08	5.24206e-07	2.81212e-07	56742/20878/52276/66442/51944/12448/12442/56150/14211/12704/20877/108907/11799/21973/73804/107995/68612/108000/12534/268697/71819/30939/21335/18817	24
GO:0007162	GO:0007162	negative regulation of cell adhesion	24/577	315/28891	2.72005e-08	6.16214e-07	3.3057e-07	71228/105352/14190/12554/56753/21923/11501/60533/12524/20971/16852/13035/66214/16189/16952/12527/19252/21825/12608/140570/16854/12367/17387/217303	24
GO:1904062	GO:1904062	regulation of monoatomic cation transmembrane transport	26/577	367/28891	3.16384e-08	7.07112e-07	3.79333e-07	23796/20617/12389/14199/16163/12297/12512/109676/83433/19218/16189/20530/108072/16819/16533/13057/16416/233571/13040/66395/18438/11689/57816/30948/18436/98660	26
GO:0002532	GO:0002532	production of molecular mediator involved in inflammatory response	14/577	108/28891	3.43331e-08	7.57151e-07	4.06176e-07	16193/14127/83433/14824/104759/21926/11542/11689/11690/18436/18807/217303/20963/214084	14
GO:0060562	GO:0060562	epithelial tube morphogenesis	27/577	395/28891	3.61225e-08	7.86178e-07	4.21748e-07	23796/15209/114249/22160/71228/20732/21386/12977/15227/20353/56753/21923/12305/57265/50884/20971/64138/21926/16819/13036/140570/22158/12767/12367/17387/211401/24136	27
GO:0010038	GO:0010038	response to metal ion	24/577	320/28891	3.67052e-08	7.95385e-07	4.26687e-07	20617/15209/66871/11826/53945/12389/17967/11810/234577/22436/67092/14282/15368/19141/16533/21825/17750/18438/17748/22041/11690/16478/12606/227753	24
GO:0002456	GO:0002456	T cell mediated immunity	17/577	165/28891	3.9428e-08	8.50689e-07	4.56355e-07	15018/110557/105352/16173/16193/27218/12772/80859/16189/15015/13036/21938/16174/20556/58185/13032/54445	17
GO:0000280	GO:0000280	nuclear division	29/577	450/28891	4.07949e-08	8.76387e-07	4.70141e-07	56742/12125/20878/66214/192199/52276/66442/51944/21926/17345/12448/12442/66197/56150/14211/12704/20877/108907/11799/21973/73804/107995/68612/12534/268697/71819/30939/77891/18817	29
GO:0002824	GO:0002824	positive regulation of adaptive immune response based on somatic recombination of immune receptors built from immunoglobulin superfamily domains	17/577	166/28891	4.3126e-08	9.18546e-07	4.92757e-07	15018/110557/16173/16193/27218/14127/12772/14131/60533/83433/14129/80859/16189/21926/12266/15015/58185	17
GO:0002440	GO:0002440	production of molecular mediator of immune response	28/577	425/28891	4.40429e-08	9.3216e-07	5.0006e-07	19662/14456/15018/22160/110557/16173/16193/27218/14190/14127/12772/16163/24088/12524/80859/246256/16189/15368/21926/69550/210808/15015/21938/327957/16174/58185/68585/20963	28
GO:0010712	GO:0010712	regulation of collagen metabolic process	11/577	63/28891	4.41392e-08	9.3216e-07	5.0006e-07	74155/57264/16173/16193/26427/16398/20296/66214/54683/22352/11541	11
GO:0061041	GO:0061041	regulation of wound healing	15/577	128/28891	4.44493e-08	9.34748e-07	5.01449e-07	12389/14723/19219/20296/20202/27279/11816/246707/16952/21926/12527/21825/12767/11689/12306	15
GO:0001820	GO:0001820	serotonin secretion	7/577	19/28891	5.00058e-08	1.0428e-06	5.59414e-07	14127/14131/16854/18436/217303/20963/214084	7
GO:2000377	GO:2000377	regulation of reactive oxygen species metabolic process	17/577	168/28891	5.14899e-08	1.06927e-06	5.73615e-07	20617/16173/22177/13197/93734/19219/22436/16189/21926/16819/13057/21825/15937/15277/11689/20963/12633	17
GO:0032970	GO:0032970	regulation of actin filament-based process	27/577	402/28891	5.1805e-08	1.07135e-06	5.74731e-07	18645/58804/13009/30794/12389/14158/56753/20739/109676/24088/50884/19241/19219/19218/20971/66214/14744/16416/69550/12704/17886/30948/211401/24136/98660/227753/68178	27
GO:0034341	GO:0034341	response to type II interferon	16/577	150/28891	6.06473e-08	1.23819e-06	6.64231e-07	20617/15018/76074/20293/17533/16145/24088/20296/21926/20302/20305/69550/14469/22352/286940/227753	16
GO:1990868	GO:1990868	response to chemokine	12/577	80/28891	6.29776e-08	1.26565e-06	6.7896e-07	20293/12772/83433/16948/20296/20302/20305/19252/12774/12767/56744/18600	12
GO:0051983	GO:0051983	regulation of chromosome segregation	15/577	132/28891	6.73273e-08	1.33689e-06	7.17179e-07	52276/66442/17345/56150/14211/12704/20877/11799/73804/107995/68612/12534/268697/21335/18817	15
GO:0043254	GO:0043254	regulation of protein-containing complex assembly	28/577	437/28891	7.88494e-08	1.52913e-06	8.20305e-07	20617/18645/58804/12389/17967/14158/70839/20739/11303/56742/20660/83433/12125/16145/24088/50884/19241/19219/329679/11816/21926/14469/16854/30948/100038882/20963/227753/327959	28
GO:0043523	GO:0043523	regulation of neuron apoptotic process	23/577	310/28891	8.58583e-08	1.63483e-06	8.77012e-07	20617/16173/16193/11501/56312/18104/18546/83433/12125/14824/11816/15368/21926/19141/20302/16819/15558/12608/11799/17748/109700/12367/80890	23
GO:0007059	GO:0007059	chromosome segregation	27/577	416/28891	1.03823e-07	1.92362e-06	1.03193e-06	56742/70454/20878/52276/66442/51944/17345/12448/12442/56150/14211/12704/20877/108907/11799/21973/73804/107995/68612/108000/12534/268697/71819/71988/30939/21335/18817	27
GO:0120162	GO:0120162	positive regulation of cold-induced thermogenesis	13/577	101/28891	1.15295e-07	2.11261e-06	1.13332e-06	13371/20249/12389/16173/12772/16163/67092/16189/16819/12608/11423/12767/20963	13
GO:0046631	GO:0046631	alpha-beta T cell activation	19/577	221/28891	1.17622e-07	2.14735e-06	1.15195e-06	15018/110557/16173/16193/12772/60533/12522/16145/19219/80859/16189/16952/13039/12608/15015/19156/58185/217303/20963	19
GO:0060485	GO:0060485	mesenchyme development	23/577	316/28891	1.21362e-07	2.20755e-06	1.18425e-06	23796/22160/18187/14182/71228/17967/13618/16193/246154/21386/15227/20353/11501/12166/20346/17311/50884/66214/21825/13132/68585/24136/53378	23
GO:0051402	GO:0051402	neuron apoptotic process	25/577	369/28891	1.37056e-07	2.46602e-06	1.3229e-06	20617/16173/16193/11501/56312/18104/18546/83433/12125/14824/11816/15368/21926/19141/13030/20302/16819/15558/12608/12704/11799/17748/109700/12367/80890	25
GO:1902850	GO:1902850	microtubule cytoskeleton organization involved in mitosis	16/577	160/28891	1.4958e-07	2.67207e-06	1.43344e-06	20620/56742/20878/52276/66442/56150/20877/108907/11799/107995/12615/12534/268697/71819/21335/18817	16
GO:0042326	GO:0042326	negative regulation of phosphorylation	25/577	372/28891	1.59822e-07	2.83471e-06	1.52069e-06	20617/74155/12389/105352/18213/16173/16193/54725/18546/66259/20660/13197/22436/17873/11816/19249/19252/18768/12702/12581/67603/268697/12367/217303/18817	25
GO:0001763	GO:0001763	morphogenesis of a branching structure	20/577	249/28891	1.67079e-07	2.91161e-06	1.56195e-06	114249/14182/71228/16193/20732/21386/12977/15227/56753/21923/12305/18163/20346/64138/21926/12702/13036/12767/17387/68585	20
GO:0001503	GO:0001503	ossification	29/577	484/28891	1.9164e-07	3.31644e-06	1.77912e-06	114249/22160/14182/16193/20256/74511/93966/12977/72007/26427/12166/21934/19219/20750/16948/15951/21926/14460/12608/16905/19073/11689/16478/17387/58185/211401/100038882/12606/80752	29
GO:0042886	GO:0042886	amide transport	27/577	432/28891	2.20832e-07	3.70582e-06	1.988e-06	20617/13371/19662/11826/14064/16193/26875/20512/11303/66259/65221/19219/19218/20202/64008/53322/16952/21926/11799/54208/12494/19156/11689/17886/18751/20201/214084	27
GO:0071248	GO:0071248	cellular response to metal ion	17/577	187/28891	2.45017e-07	4.07056e-06	2.18366e-06	20617/15209/66871/11826/53945/234577/14282/15368/19141/17750/18438/17748/22041/11690/16478/12606/227753	17
GO:0046849	GO:0046849	bone remodeling	13/577	108/28891	2.56166e-07	4.21364e-06	2.26042e-06	16193/11501/234515/21934/19219/20750/246256/319939/16416/13040/12494/22041/20963	13
GO:0031099	GO:0031099	regeneration	16/577	167/28891	2.69931e-07	4.42544e-06	2.37404e-06	16880/18213/16193/21923/14824/20878/15368/16952/12224/12527/14460/12608/66175/12534/68585/12633	16
GO:0009612	GO:0009612	response to mechanical stimulus	17/577	189/28891	2.85321e-07	4.64718e-06	2.493e-06	14009/11826/13009/12814/12389/16173/20512/16398/12297/19219/21926/15558/21825/18035/12767/98660/227753	17
GO:0007009	GO:0007009	plasma membrane organization	16/577	169/28891	3.17679e-07	5.12399e-06	2.74878e-06	13009/12389/140792/20739/109676/225908/20202/12527/66395/12767/19156/12306/17886/30948/211401/227753	16
GO:0045787	GO:0045787	positive regulation of cell cycle	24/577	365/28891	4.19233e-07	6.59135e-06	3.53595e-06	14182/21386/56312/56742/12125/227937/20878/66214/11629/52276/16952/21926/19141/56150/14211/12704/20877/108907/11799/107995/68612/12534/268697/71819	24
GO:1990845	GO:1990845	adaptive thermogenesis	16/577	173/28891	4.36806e-07	6.82459e-06	3.66107e-06	13371/20249/12389/16173/12772/16163/209448/20660/67092/16775/16189/16819/12608/11423/12767/20963	16
GO:0055094	GO:0055094	response to lipoprotein particle	8/577	36/28891	4.45845e-07	6.92241e-06	3.71355e-06	14127/12554/16956/83433/218203/11816/12527/20963	8
GO:0034329	GO:0034329	cell junction assembly	28/577	481/28891	5.55279e-07	8.54171e-06	4.58223e-06	23796/20617/18858/71436/12389/71228/105352/18213/26875/13643/12554/54725/16398/18163/24088/76089/227937/20971/219228/21926/19249/12527/16416/11423/140570/17886/17387/53378	28
GO:0060759	GO:0060759	regulation of response to cytokine stimulus	15/577	156/28891	6.06497e-07	9.15994e-06	4.91388e-06	14456/12389/16193/12977/83433/16145/24088/20847/17394/246746/12767/100038882/20963/71586/18600	15
GO:0032964	GO:0032964	collagen biosynthetic process	10/577	65/28891	6.2369e-07	9.36286e-06	5.02274e-06	74155/16173/16193/26427/16398/20296/66214/54683/22352/11541	10
GO:0000281	GO:0000281	mitotic cytokinesis	11/577	81/28891	6.28417e-07	9.37733e-06	5.0305e-06	19348/74107/80986/52276/12704/20877/108907/11799/12615/71819/18817	11
GO:0043154	GO:0043154	negative regulation of cysteine-type endopeptidase activity involved in apoptotic process	11/577	81/28891	6.28417e-07	9.37733e-06	5.0305e-06	20617/14456/11826/16193/12047/21926/21825/11799/54208/12581/12633	11
GO:0031341	GO:0031341	regulation of cell killing	15/577	157/28891	6.58418e-07	9.79569e-06	5.25493e-06	11801/15018/110557/54725/12509/16163/22177/12125/16783/20296/16189/12774/15015/16174/20963	15
GO:0140894	GO:0140894	endolysosomal toll-like receptor signaling pathway	9/577	51/28891	6.8479e-07	1.01577e-05	5.44914e-06	12389/140792/83490/12524/21926/327957/58185/54445/68585	9
GO:0090287	GO:0090287	regulation of cellular response to growth factor stimulus	22/577	323/28891	7.03868e-07	1.04097e-05	5.58434e-06	114249/12389/65112/14562/14182/246154/26427/12509/12512/20660/18550/22436/14733/16948/16189/21825/17965/18751/24136/12633/80752/53378	22
GO:0007204	GO:0007204	positive regulation of cytosolic calcium ion concentration	17/577	202/28891	7.31283e-07	1.07197e-05	5.75064e-06	12389/13618/12772/12297/57265/23833/19219/19218/14461/20302/15558/14460/12774/12267/18438/12494/12767	17
GO:0048638	GO:0048638	regulation of developmental growth	25/577	405/28891	7.77341e-07	1.13283e-05	6.07709e-06	19662/14182/18213/17967/12977/20353/12166/20346/12125/16526/56177/14824/19219/27279/11816/19141/12266/12774/23886/67603/12767/73094/12534/268697/68585	25
GO:0007088	GO:0007088	regulation of mitotic nuclear division	13/577	119/28891	7.9555e-07	1.15598e-05	6.20131e-06	66214/52276/66442/21926/17345/56150/20877/108907/11799/107995/68612/268697/18817	13
GO:0055074	GO:0055074	calcium ion homeostasis	23/577	353/28891	8.52772e-07	1.23195e-05	6.60882e-06	23796/20617/14724/13009/12389/14182/14723/12772/16163/234515/109676/20750/20296/53322/11816/15558/13057/16416/233571/12774/18751/18436/66168	23
GO:0071402	GO:0071402	cellular response to lipoprotein particle stimulus	8/577	39/28891	8.59947e-07	1.23872e-05	6.64516e-06	14127/12554/16956/83433/218203/11816/12527/20963	8
GO:0010810	GO:0010810	regulation of cell-substrate adhesion	18/577	228/28891	8.85303e-07	1.26792e-05	6.80178e-06	114249/105352/12554/12977/15227/56753/74030/12305/225341/20971/16852/20750/16416/21825/13132/18453/17886/17387	18
GO:0071559	GO:0071559	response to transforming growth factor beta	19/577	252/28891	8.89489e-07	1.27026e-05	6.81436e-06	15446/114249/12389/65112/105352/246154/12166/18550/11906/80859/16948/20296/16189/21825/13132/16419/24136/12633/53378	19
GO:0070588	GO:0070588	calcium ion transmembrane transport	23/577	354/28891	8.95309e-07	1.27492e-05	6.83935e-06	23796/20617/14724/14456/12389/14723/13618/16163/12297/70839/109676/19218/108072/15558/13057/16416/233571/12774/66395/18438/30948/18436/98660	23
GO:0000768	GO:0000768	syncytium formation by plasma membrane fusion	10/577	68/28891	9.601e-07	1.35546e-05	7.27141e-06	11501/22177/83433/16189/12527/23886/12508/17886/52163/12633	10
GO:0140253	GO:0140253	cell-cell fusion	10/577	68/28891	9.601e-07	1.35546e-05	7.27141e-06	11501/22177/83433/16189/12527/23886/12508/17886/52163/12633	10
GO:0045667	GO:0045667	regulation of osteoblast differentiation	15/577	162/28891	9.83104e-07	1.37635e-05	7.38346e-06	114249/22160/14182/16193/93966/72007/12166/19219/15951/21926/12608/16905/16478/12606/80752	15
GO:0009914	GO:0009914	hormone transport	25/577	411/28891	1.016e-06	1.4066e-05	7.54574e-06	13371/19662/11826/14064/57264/14182/16193/26875/21386/66259/19219/19218/20750/53322/16952/21926/11542/13132/11799/12494/20539/11689/17886/18751/214084	25
GO:0043112	GO:0043112	receptor metabolic process	11/577	85/28891	1.02907e-06	1.41682e-05	7.6006e-06	20617/20660/18550/13033/53623/218203/11816/19141/13132/11423/12306	11
GO:0042692	GO:0042692	muscle cell differentiation	27/577	468/28891	1.04922e-06	1.44059e-05	7.72809e-06	23796/114249/18858/545261/13009/13618/21386/15227/20353/12166/109676/19241/16948/16189/12224/12527/12266/23886/71973/16905/12508/17886/52163/17387/30948/18807/12633	27
GO:1904019	GO:1904019	epithelial cell apoptotic process	15/577	163/28891	1.06314e-06	1.44379e-05	7.74524e-06	14456/16163/56312/80859/14461/66214/16189/15368/21926/16416/21825/242705/12367/12633/227753	15
GO:0006816	GO:0006816	calcium ion transport	27/577	469/28891	1.09286e-06	1.48011e-05	7.94011e-06	23796/20617/14724/14456/12389/14723/13618/16163/12297/70839/109676/19218/108072/15558/13057/16416/233571/12774/66395/18438/12767/16854/18751/30948/12523/18436/98660	27
GO:0031577	GO:0031577	spindle checkpoint signaling	9/577	54/28891	1.13499e-06	1.53301e-05	8.22388e-06	20878/52276/66442/56150/20877/11799/107995/268697/18817	9
GO:0035296	GO:0035296	regulation of tube diameter	16/577	186/28891	1.15524e-06	1.54862e-05	8.3076e-06	12389/13618/16598/19218/11816/21926/16533/15558/19274/18438/12494/11541/109700/11689/18436/98660	16
GO:0097746	GO:0097746	blood vessel diameter maintenance	16/577	186/28891	1.15524e-06	1.54862e-05	8.3076e-06	12389/13618/16598/19218/11816/21926/16533/15558/19274/18438/12494/11541/109700/11689/18436/98660	16
GO:0034109	GO:0034109	homotypic cell-cell adhesion	11/577	86/28891	1.15898e-06	1.54862e-05	8.3076e-06	432628/17967/16193/70839/16852/13035/246707/12527/14460/16416/20963	11
GO:0010639	GO:0010639	negative regulation of organelle organization	24/577	387/28891	1.18863e-06	1.58399e-05	8.49737e-06	20617/18645/56753/20739/56312/93734/24088/19241/80986/52276/66442/56226/56150/20877/11799/16905/21973/12449/15937/107995/268697/227753/68178/18817	24
GO:0014910	GO:0014910	regulation of smooth muscle cell migration	12/577	105/28891	1.29778e-06	1.68653e-05	9.04745e-06	12389/57264/16173/16398/12166/20660/19241/19219/11629/16416/233571/17886	12
GO:0009615	GO:0009615	response to virus	24/577	389/28891	1.30122e-06	1.68653e-05	9.04745e-06	16193/14190/11810/15959/67664/83433/16145/12524/234311/20847/72536/15958/98999/667373/16189/21926/16819/74136/15957/69550/58185/100038882/54445/71586	24
GO:0031620	GO:0031620	regulation of fever generation	5/577	11/28891	1.30618e-06	1.68653e-05	9.04745e-06	13618/21934/19218/21926/12774	5
GO:0006869	GO:0006869	lipid transport	26/577	445/28891	1.31347e-06	1.69157e-05	9.07446e-06	19662/432628/27404/101488/11812/12389/57264/11303/21934/83433/18550/171504/20750/64008/53322/11816/16952/16416/21825/11520/13132/18035/241633/19156/12306/20963	26
GO:0003012	GO:0003012	muscle system process	26/577	446/28891	1.36917e-06	1.75875e-05	9.43486e-06	16521/114249/13009/74155/12389/13618/21386/16398/109676/19219/67092/19218/11629/15558/13057/16905/18438/12494/11541/12767/21938/30948/18436/98660/12633/227753	26
GO:1902903	GO:1902903	regulation of supramolecular fiber organization	24/577	393/28891	1.55629e-06	1.98378e-05	1.0642e-05	20617/18645/58804/30794/12389/14158/56753/20739/56742/83433/24088/50884/19241/19219/20971/80986/66214/14744/11816/12704/30948/211401/227753/68178	24
GO:1900744	GO:1900744	regulation of p38MAPK cascade	8/577	42/28891	1.56515e-06	1.98997e-05	1.06753e-05	12772/70097/13197/83433/22436/17873/19252/227753	8
GO:0016485	GO:0016485	protein processing	19/577	266/28891	1.99346e-06	2.47766e-05	1.32915e-05	11801/16790/67855/18550/225908/13035/64138/19141/21825/13040/13036/22027/19073/18453/12367/17886/17387/18655/227753	19
GO:0048144	GO:0048144	fibroblast proliferation	14/577	150/28891	2.04616e-06	2.53683e-05	1.36089e-05	14456/11826/12389/72007/16163/56312/12428/16416/66197/65972/12306/12534/268697/217303	14
GO:0046879	GO:0046879	hormone secretion	24/577	403/28891	2.40705e-06	2.93994e-05	1.57714e-05	13371/19662/11826/14064/57264/14182/16193/26875/21386/66259/19219/19218/20750/53322/16952/21926/11542/13132/11799/12494/11689/17886/18751/214084	24
GO:1905818	GO:1905818	regulation of chromosome separation	10/577	75/28891	2.41552e-06	2.93994e-05	1.57714e-05	52276/66442/56150/14211/20877/11799/107995/68612/268697/18817	10
GO:0031345	GO:0031345	negative regulation of cell projection organization	17/577	221/28891	2.52863e-06	3.0633e-05	1.64332e-05	18645/18858/13643/20353/56753/20346/76089/16852/218203/11816/12774/12704/22352/64294/13132/12494/68585	17
GO:1905153	GO:1905153	regulation of membrane invagination	6/577	21/28891	2.59912e-06	3.12899e-05	1.67856e-05	16398/83433/14129/14461/12266/217303	6
GO:0010721	GO:0010721	negative regulation of cell development	21/577	323/28891	2.6277e-06	3.15578e-05	1.69293e-05	18213/13618/13643/74511/14190/20353/234515/12166/20346/20660/83433/76089/14461/16189/18733/16952/12774/12704/69743/68585/12606	21
GO:0003018	GO:0003018	vascular process in circulatory system	18/577	247/28891	2.78423e-06	3.33224e-05	1.78759e-05	12389/16173/13618/16598/19218/11816/21926/16533/15558/19274/18438/12494/11541/109700/11689/18436/24136/98660	18
GO:1901652	GO:1901652	response to peptide	26/577	464/28891	2.82549e-06	3.35052e-05	1.7974e-05	18770/19662/13009/12389/57264/16173/14158/13618/16956/17118/20660/83433/13033/67092/20847/53322/16952/21926/19141/12702/22352/23886/11423/18035/11541/18751	26
GO:2001057	GO:2001057	reactive nitrogen species metabolic process	11/577	94/28891	2.83281e-06	3.35052e-05	1.7974e-05	12389/16193/16598/24088/217203/11629/16189/54683/17394/21926/18438	11
GO:0097553	GO:0097553	calcium ion transmembrane import into cytosol	16/577	201/28891	3.19486e-06	3.7117e-05	1.99115e-05	23796/20617/14724/12389/14723/16163/12297/109676/108072/15558/13057/16416/233571/12774/18438/18436	16
GO:0033028	GO:0033028	myeloid cell apoptotic process	8/577	46/28891	3.22571e-06	3.73882e-05	2.0057e-05	14456/16173/16193/14127/17311/16952/14460/12774	8
GO:0044839	GO:0044839	cell cycle G2/M phase transition	14/577	156/28891	3.25654e-06	3.76579e-05	2.02017e-05	14199/26427/109019/12428/12442/21987/12704/20877/11799/15937/108000/12534/268697/18817	14
GO:0019058	GO:0019058	viral life cycle	18/577	250/28891	3.30012e-06	3.80737e-05	2.04247e-05	14456/12389/20732/18550/16852/98999/11816/21926/13030/16416/69550/16647/21973/18453/58185/100038882/71586/227753	18
GO:0090594	GO:0090594	inflammatory response to wounding	7/577	33/28891	3.32607e-06	3.82844e-05	2.05378e-05	16193/12772/14824/80859/15368/21926/11689	7
GO:0071887	GO:0071887	leukocyte apoptotic process	14/577	157/28891	3.5109e-06	3.98709e-05	2.13889e-05	14456/16173/16193/14127/11501/60533/17311/12125/76089/80859/16952/12774/20877/16854	14
GO:0048102	GO:0048102	autophagic cell death	5/577	13/28891	3.5199e-06	3.98709e-05	2.13889e-05	83433/11984/16783/11432/12581	5
GO:0001796	GO:0001796	regulation of type IIa hypersensitivity	7/577	34/28891	4.11656e-06	4.56947e-05	2.45131e-05	15018/110557/14127/14131/14129/12266/15015	7
GO:0001798	GO:0001798	positive regulation of type IIa hypersensitivity	7/577	34/28891	4.11656e-06	4.56947e-05	2.45131e-05	15018/110557/14127/14131/14129/12266/15015	7
GO:0002892	GO:0002892	regulation of type II hypersensitivity	7/577	34/28891	4.11656e-06	4.56947e-05	2.45131e-05	15018/110557/14127/14131/14129/12266/15015	7
GO:0002894	GO:0002894	positive regulation of type II hypersensitivity	7/577	34/28891	4.11656e-06	4.56947e-05	2.45131e-05	15018/110557/14127/14131/14129/12266/15015	7
GO:0046632	GO:0046632	alpha-beta T cell differentiation	13/577	138/28891	4.25848e-06	4.70605e-05	2.52457e-05	16173/16193/12772/12522/16145/19219/80859/16189/16952/13039/19156/58185/20963	13
GO:0050868	GO:0050868	negative regulation of T cell activation	13/577	138/28891	4.25848e-06	4.70605e-05	2.52457e-05	71228/105352/14190/60533/12524/20971/13035/16189/16952/12608/16854/12367/217303	13
GO:0002714	GO:0002714	positive regulation of B cell mediated immunity	10/577	80/28891	4.38835e-06	4.80693e-05	2.5787e-05	15018/110557/14127/14131/83433/14129/16189/21926/12266/15015	10
GO:0002891	GO:0002891	positive regulation of immunoglobulin mediated immune response	10/577	80/28891	4.38835e-06	4.80693e-05	2.5787e-05	15018/110557/14127/14131/83433/14129/16189/21926/12266/15015	10
GO:0002544	GO:0002544	chronic inflammatory response	6/577	23/28891	4.67351e-06	5.06365e-05	2.71641e-05	80859/20202/16189/21926/12608/11541	6
GO:0050966	GO:0050966	detection of mechanical stimulus involved in sensory perception of pain	6/577	23/28891	4.67351e-06	5.06365e-05	2.71641e-05	16173/16398/12297/21926/15558/12767	6
GO:0001794	GO:0001794	type IIa hypersensitivity	7/577	35/28891	5.05747e-06	5.38599e-05	2.88933e-05	15018/110557/14127/14131/14129/12266/15015	7
GO:0002445	GO:0002445	type II hypersensitivity	7/577	35/28891	5.05747e-06	5.38599e-05	2.88933e-05	15018/110557/14127/14131/14129/12266/15015	7
GO:0060142	GO:0060142	regulation of syncytium formation by plasma membrane fusion	7/577	35/28891	5.05747e-06	5.38599e-05	2.88933e-05	22177/83433/16189/23886/12508/52163/12633	7
GO:0006959	GO:0006959	humoral immune response	21/577	337/28891	5.08875e-06	5.40775e-05	2.90101e-05	11801/15018/14133/110557/12772/12509/83433/58809/12259/20202/13035/66214/21926/12266/15015/100034251/22041/16854/11689/56744/12260	21
GO:0001909	GO:0001909	leukocyte mediated cytotoxicity	15/577	185/28891	5.15448e-06	5.46594e-05	2.93222e-05	15018/110557/16173/14131/54725/22177/14129/16783/20296/246256/13035/15015/13036/16174/13032	15
GO:0007094	GO:0007094	mitotic spindle assembly checkpoint signaling	8/577	49/28891	5.28956e-06	5.55014e-05	2.97739e-05	52276/66442/56150/20877/11799/107995/268697/18817	8
GO:0001660	GO:0001660	fever generation	5/577	14/28891	5.38537e-06	5.62698e-05	3.01861e-05	13618/21934/19218/21926/12774	5
GO:0033033	GO:0033033	negative regulation of myeloid cell apoptotic process	6/577	24/28891	6.12637e-06	6.30864e-05	3.38429e-05	14456/16173/14127/17311/14460/12774	6
GO:2000106	GO:2000106	regulation of leukocyte apoptotic process	12/577	124/28891	7.51477e-06	7.47577e-05	4.0104e-05	14456/16173/14127/11501/60533/17311/12125/76089/16952/12774/20877/16854	12
GO:0031346	GO:0031346	positive regulation of cell projection organization	25/577	463/28891	8.3017e-06	8.08119e-05	4.33518e-05	11826/58804/14182/18213/16193/16398/70839/18546/12305/17118/14824/76089/50884/20202/27279/11816/56226/16819/11423/140570/52163/208647/24136/12633/66573	25
GO:0048145	GO:0048145	regulation of fibroblast proliferation	12/577	126/28891	8.86241e-06	8.57675e-05	4.60103e-05	14456/11826/12389/72007/16163/56312/12428/16416/65972/12306/268697/217303	12
GO:0051090	GO:0051090	regulation of DNA-binding transcription factor activity	24/577	436/28891	9.12196e-06	8.7768e-05	4.70835e-05	13009/12389/16173/14158/16193/11501/56312/57265/21934/24088/66214/16189/15368/21926/11542/18035/11745/16478/16174/18751/12523/21335/20963/12633	24
GO:0050433	GO:0050433	regulation of catecholamine secretion	9/577	69/28891	9.27445e-06	8.87214e-05	4.75949e-05	20617/70839/18546/19218/15558/11542/11541/18751/68585	9
GO:0097006	GO:0097006	regulation of plasma lipoprotein particle levels	9/577	70/28891	1.04563e-05	9.87014e-05	5.29487e-05	11812/67800/11303/16956/83433/27226/218203/11816/12306	9
GO:0030323	GO:0030323	respiratory tube development	17/577	246/28891	1.05592e-05	9.94839e-05	5.33685e-05	19662/74155/14182/71228/16598/72007/15227/21923/12166/16948/64138/21926/319939/13036/22158/17387/12606	17
GO:0031623	GO:0031623	receptor internalization	13/577	150/28891	1.06285e-05	9.99481e-05	5.36175e-05	20617/12389/20620/14127/12512/19218/192199/12527/16416/13132/11423/20963/53378	13
GO:1902003	GO:1902003	regulation of amyloid-beta formation	7/577	39/28891	1.07952e-05	0.000100755	5.40505e-05	104001/20660/11816/21926/12367/30948/68585	7
GO:0071692	GO:0071692	protein localization to extracellular region	24/577	441/28891	1.10158e-05	0.000102431	5.49493e-05	19662/14064/13618/16193/26875/16163/11303/66259/83433/24088/19219/19218/11816/16952/21926/17965/11799/12494/19156/11689/17886/18751/58185/214084	24
GO:1904035	GO:1904035	regulation of epithelial cell apoptotic process	12/577	129/28891	1.12805e-05	0.000104502	5.60605e-05	14456/16163/56312/14461/66214/16189/15368/21926/16416/21825/12633/227753	12
GO:0033627	GO:0033627	cell adhesion mediated by integrin	10/577	90/28891	1.27578e-05	0.000116242	6.23584e-05	114249/16398/70839/104099/16399/16416/109700/57816/16419/20963	10
GO:1902075	GO:1902075	cellular response to salt	15/577	202/28891	1.48642e-05	0.000132765	7.12224e-05	66871/20512/70839/100041546/234577/14282/19141/11423/18438/17748/22027/11690/16478/18751/12606	15
GO:0039531	GO:0039531	regulation of viral-induced cytoplasmic pattern recognition receptor signaling pathway	10/577	92/28891	1.5518e-05	0.000137619	7.38263e-05	12389/67664/83433/16145/65221/234311/74136/14469/58185/68585	10
GO:0110053	GO:0110053	regulation of actin filament organization	18/577	280/28891	1.56701e-05	0.000138721	7.44173e-05	18645/58804/30794/14158/56753/20739/24088/50884/19241/19219/20971/66214/14744/12704/30948/211401/227753/68178	18
GO:0051258	GO:0051258	protein polymerization	18/577	282/28891	1.724e-05	0.000150744	8.0867e-05	20617/18645/58804/12389/14158/20739/56742/14457/27361/24088/50884/19241/11629/68612/30948/211401/227753/77891	18
GO:1901991	GO:1901991	negative regulation of mitotic cell cycle phase transition	14/577	182/28891	1.91889e-05	0.000165898	8.89964e-05	14199/26427/109019/66214/52276/66442/56150/20877/11799/15937/107995/12534/268697/18817	14
GO:0034755	GO:0034755	iron ion transmembrane transport	6/577	29/28891	1.98623e-05	0.000170973	9.17193e-05	53945/70358/74051/67712/16819/22041	6
GO:0019233	GO:0019233	sensory perception of pain	10/577	95/28891	2.06159e-05	0.000176629	9.47531e-05	11826/16173/12772/16398/12297/20296/21926/15558/18438/12767	10
GO:0001666	GO:0001666	response to hypoxia	16/577	233/28891	2.06256e-05	0.000176629	9.47531e-05	11826/22160/12389/16173/246154/11501/83433/16526/66214/15368/12494/18453/13058/68585/21335/18655	16
GO:0045732	GO:0045732	positive regulation of protein catabolic process	15/577	208/28891	2.0999e-05	0.000179518	9.63031e-05	12389/20620/11501/56312/20660/83433/20878/218203/11816/21926/13132/15937/107995/21938/18817	15
GO:0070555	GO:0070555	response to interleukin-1	10/577	96/28891	2.26072e-05	0.000190974	0.000102448	20617/16193/20293/21934/20296/16952/20302/20305/12608/18035	10
GO:0042982	GO:0042982	amyloid precursor protein metabolic process	9/577	77/28891	2.29211e-05	0.000192971	0.00010352	104001/16432/20660/11816/21926/64294/12367/30948/68585	9
GO:0031647	GO:0031647	regulation of protein stability	19/577	316/28891	2.33213e-05	0.000196009	0.00010515	20617/18645/21386/22177/109676/16145/14824/50884/16783/20878/218203/65972/16905/13036/12367/57816/68585/227753/18817	19
GO:0062013	GO:0062013	positive regulation of small molecule metabolic process	14/577	186/28891	2.44688e-05	0.000204276	0.000109584	20617/22160/67800/83433/53322/16189/11816/16952/21926/15558/233571/13132/11541/17886	14
GO:0009306	GO:0009306	protein secretion	23/577	434/28891	2.53814e-05	0.000210764	0.000113065	19662/14064/13618/16193/26875/16163/11303/66259/83433/24088/19219/19218/11816/16952/21926/11799/12494/19156/11689/17886/18751/58185/214084	23
GO:0009581	GO:0009581	detection of external stimulus	12/577	140/28891	2.57794e-05	0.000213075	0.000114305	19662/13009/12814/16173/15227/16398/12297/108072/21926/15558/19881/12767	12
GO:0051098	GO:0051098	regulation of binding	22/577	405/28891	2.61184e-05	0.00021552	0.000115617	22160/12389/20620/207259/16398/20739/20660/76089/15958/16948/20878/11816/15368/97165/319939/14460/20877/13132/12306/52163/66573/18817	22
GO:0035592	GO:0035592	establishment of protein localization to extracellular region	23/577	435/28891	2.63081e-05	0.000216369	0.000116072	19662/14064/13618/16193/26875/16163/11303/66259/83433/24088/19219/19218/11816/16952/21926/11799/12494/19156/11689/17886/18751/58185/214084	23
GO:0046683	GO:0046683	response to organophosphorus	10/577	98/28891	2.70888e-05	0.000222057	0.000119123	18770/11826/74155/70839/76089/215449/233571/18438/22027/18436	10
GO:0060560	GO:0060560	developmental growth involved in morphogenesis	18/577	292/28891	2.73983e-05	0.000224225	0.000120286	71436/18187/18213/12977/20353/21923/54725/12305/20346/214230/56177/20878/27279/11816/12774/12767/68585/24136	18
GO:0010977	GO:0010977	negative regulation of neuron projection development	13/577	165/28891	2.94057e-05	0.000238694	0.000128048	18858/13643/20353/20346/16852/218203/11816/12774/22352/64294/13132/12494/68585	13
GO:0031666	GO:0031666	positive regulation of lipopolysaccharide-mediated signaling pathway	4/577	10/28891	3.00485e-05	0.000242333	0.00013	70097/17084/327957/12475	4
GO:0071456	GO:0071456	cellular response to hypoxia	11/577	121/28891	3.22823e-05	0.000258258	0.000138544	11826/22160/246154/11501/83433/16526/66214/18453/13058/68585/18655	11
GO:0002524	GO:0002524	hypersensitivity	7/577	46/28891	3.32923e-05	0.000263581	0.000141399	15018/110557/14127/14131/14129/12266/15015	7
GO:0007517	GO:0007517	muscle organ development	21/577	382/28891	3.33178e-05	0.000263581	0.000141399	14009/18858/13009/22160/12814/12389/14199/16193/56312/12166/57265/11906/14733/16948/11910/12224/16905/108000/286940/211401/12633	21
GO:0051346	GO:0051346	negative regulation of hydrolase activity	20/577	356/28891	3.76631e-05	0.000294221	0.000157836	20617/14456/11826/11812/69982/16193/20732/12047/20660/14824/16952/21926/13014/21825/11799/54208/12581/20725/30948/12633	20
GO:0043372	GO:0043372	positive regulation of CD4-positive, alpha-beta T cell differentiation	6/577	33/28891	4.32765e-05	0.000330701	0.000177406	16173/16193/12772/12522/80859/16952	6
GO:0045662	GO:0045662	negative regulation of myoblast differentiation	6/577	33/28891	4.32765e-05	0.000330701	0.000177406	13009/14562/16173/21386/11906/21926	6
GO:0006813	GO:0006813	potassium ion transport	16/577	249/28891	4.61452e-05	0.000348995	0.000187219	16521/11826/12389/14199/20512/12512/70839/109676/12892/83433/16526/19218/16533/15558/30948/98660	16
GO:0045598	GO:0045598	regulation of fat cell differentiation	12/577	149/28891	4.77226e-05	0.000359289	0.000192742	14562/72007/207259/16956/14461/53322/21926/12224/15558/12608/11689/12606	12
GO:0030193	GO:0030193	regulation of blood coagulation	8/577	66/28891	5.0045e-05	0.000374511	0.000200908	12389/14723/20202/11816/246707/12527/21825/12306	8
GO:0002828	GO:0002828	regulation of type 2 immune response	6/577	34/28891	5.1668e-05	0.000384348	0.000206185	16173/16193/12772/16189/16952/58185	6
GO:0003014	GO:0003014	renal system process	11/577	128/28891	5.42874e-05	0.000401383	0.000215323	14456/11826/13618/71602/19219/19218/19141/13057/13132/19156/227753	11
GO:0006956	GO:0006956	complement activation	8/577	67/28891	5.58479e-05	0.000409935	0.000219911	11801/14133/12509/83433/12259/66214/12266/12260	8
GO:0032835	GO:0032835	glomerulus development	8/577	67/28891	5.58479e-05	0.000409935	0.000219911	11826/19126/13618/71602/16416/12267/211401/12633	8
GO:0006638	GO:0006638	neutral lipid metabolic process	12/577	152/28891	5.79688e-05	0.000423791	0.000227344	20617/11812/20249/12389/67800/11810/16956/20660/171504/11816/12266/19012	12
GO:0001558	GO:0001558	regulation of cell growth	23/577	459/28891	5.99593e-05	0.000437536	0.000234718	14199/18213/20353/21923/12983/56742/12305/20346/56177/29817/27279/11816/13057/69550/12774/13132/12494/12581/12767/17387/30939/68585/53378	23
GO:0006809	GO:0006809	nitric oxide biosynthetic process	9/577	87/28891	6.10939e-05	0.000444514	0.000238461	12389/16193/16598/24088/11629/16189/17394/21926/18438	9
GO:0030048	GO:0030048	actin filament-based movement	11/577	130/28891	6.25571e-05	0.000448611	0.000240659	16521/12389/71602/109676/19218/105298/17886/30948/24136/98660/227753	11
GO:0002176	GO:0002176	male germ cell proliferation	4/577	12/28891	6.86079e-05	0.000485024	0.000260193	69982/16173/192199/54486	4
GO:0036005	GO:0036005	response to macrophage colony-stimulating factor	4/577	12/28891	6.86079e-05	0.000485024	0.000260193	14158/12977/83433/24088	4
GO:0036006	GO:0036006	cellular response to macrophage colony-stimulating factor stimulus	4/577	12/28891	6.86079e-05	0.000485024	0.000260193	14158/12977/83433/24088	4
GO:0006940	GO:0006940	regulation of smooth muscle contraction	8/577	69/28891	6.91408e-05	0.000487408	0.000261472	114249/12389/16398/19219/19218/11541/18436/98660	8
GO:0072659	GO:0072659	protein localization to plasma membrane	18/577	315/28891	7.32359e-05	0.000514095	0.000275788	14456/13009/74155/14127/11733/12297/109676/20660/83433/76089/23880/21926/13132/16854/12306/57816/17387/20908	18
GO:1903900	GO:1903900	regulation of viral life cycle	12/577	156/28891	7.45493e-05	0.000521643	0.000279837	18550/16852/98999/21926/69550/16647/21973/18453/58185/100038882/71586/227753	12
GO:0034612	GO:0034612	response to tumor necrosis factor	14/577	206/28891	7.47704e-05	0.000521643	0.000279837	14456/114249/16193/20293/21934/20296/17394/21926/20302/20305/18035/12475/12606/20963	14
GO:0010762	GO:0010762	regulation of fibroblast migration	7/577	52/28891	7.50438e-05	0.000521643	0.000279837	11826/14182/14158/20971/16416/21825/24136	7
GO:0060043	GO:0060043	regulation of cardiac muscle cell proliferation	7/577	52/28891	7.50438e-05	0.000521643	0.000279837	19662/14182/17967/12166/16526/12534/268697	7
GO:0051348	GO:0051348	negative regulation of transferase activity	16/577	260/28891	7.70295e-05	0.000533216	0.000286045	74155/12389/105352/16193/18546/66259/20660/13197/17873/11816/19252/18768/56150/12367/217303/18817	16
GO:1904666	GO:1904666	regulation of ubiquitin protein ligase activity	5/577	23/28891	7.79972e-05	0.000537674	0.000288437	26875/56150/107995/77891/18817	5
GO:0097242	GO:0097242	amyloid-beta clearance	6/577	37/28891	8.48932e-05	0.000578665	0.000310427	83433/16189/11816/21926/12266/17167	6
GO:0050818	GO:0050818	regulation of coagulation	8/577	71/28891	8.49604e-05	0.000578665	0.000310427	12389/14723/20202/11816/246707/12527/21825/12306	8
GO:0060606	GO:0060606	tube closure	10/577	113/28891	9.19956e-05	0.000621282	0.000333289	22160/20732/20353/57265/50884/20971/140570/22158/12367/24136	10
GO:0008037	GO:0008037	cell recognition	12/577	160/28891	9.5065e-05	0.00063855	0.000342552	17967/140792/13643/14131/54725/20346/83433/14129/12527/16854/12367/68585	12
GO:1990138	GO:1990138	neuron projection extension	14/577	211/28891	9.65994e-05	0.000647983	0.000347613	71436/18187/18213/20353/12305/20346/214230/56177/20878/27279/11816/12774/12767/68585	14
GO:0006691	GO:0006691	leukotriene metabolic process	5/577	24/28891	9.69106e-05	0.000648326	0.000347797	17001/24088/11689/11690/20963	5
GO:0034405	GO:0034405	response to fluid shear stress	5/577	24/28891	9.69106e-05	0.000648326	0.000347797	16598/11303/20750/18438/211401	5
GO:0019370	GO:0019370	leukotriene biosynthetic process	4/577	13/28891	9.7536e-05	0.000649024	0.000348171	17001/11689/11690/20963	4
GO:0062149	GO:0062149	detection of stimulus involved in sensory perception of pain	6/577	38/28891	9.91209e-05	0.000655197	0.000351483	16173/16398/12297/21926/15558/12767	6
GO:0034976	GO:0034976	response to endoplasmic reticulum stress	16/577	266/28891	0.00010056	0.000662955	0.000355645	18858/12389/26427/56312/17118/12125/16145/11910/66967/21825/12608/22027/18453/11689/12367/66168	16
GO:0071356	GO:0071356	cellular response to tumor necrosis factor	13/577	186/28891	0.000101042	0.000665248	0.000356875	14456/114249/16193/20293/21934/20296/17394/21926/20302/20305/18035/12606/20963	13
GO:0048678	GO:0048678	response to axon injury	8/577	73/28891	0.000103668	0.000679843	0.000364704	71436/18213/21923/70839/22177/83433/14824/18438	8
GO:0050000	GO:0050000	chromosome localization	10/577	115/28891	0.000106595	0.000697567	0.000374212	56742/52276/66442/51944/20877/11799/16905/73804/108000/268697	10
GO:0099054	GO:0099054	presynapse assembly	7/577	55/28891	0.000108103	0.000704298	0.000377823	20617/18213/26875/13643/54725/219228/53378	7
GO:0035456	GO:0035456	response to interferon-beta	8/577	74/28891	0.000114227	0.000739201	0.000396547	226695/15959/16145/15951/15957/69550/14469/327959	8
GO:0009582	GO:0009582	detection of abiotic stimulus	11/577	139/28891	0.000114499	0.000739201	0.000396547	19662/13009/12814/16173/16398/12297/108072/21926/15558/19881/12767	11
GO:0010743	GO:0010743	regulation of macrophage derived foam cell differentiation	5/577	25/28891	0.000119157	0.000764322	0.000410023	16173/12977/16956/16416/18035	5
GO:0045444	GO:0045444	fat cell differentiation	16/577	270/28891	0.000119544	0.000764835	0.000410298	13371/20249/14562/57264/72007/207259/16956/16775/14461/53322/21926/12224/15558/12608/11689/12606	16
GO:0042552	GO:0042552	myelination	13/577	191/28891	0.000131859	0.00082978	0.000445138	18858/18213/24088/225908/14733/21926/12527/22041/15211/12767/21938/19156/13032	13
GO:0098883	GO:0098883	synapse pruning	4/577	14/28891	0.000134396	0.000839387	0.000450292	83433/12259/12266/12260	4
GO:2000644	GO:2000644	regulation of receptor catabolic process	4/577	14/28891	0.000134396	0.000839387	0.000450292	18550/218203/11816/12306	4
GO:0016311	GO:0016311	dephosphorylation	18/577	331/28891	0.000136609	0.00084895	0.000455422	114249/105352/80281/16398/234515/18733/21926/19249/19252/319939/19274/11432/22027/67603/72391/19012/109700/217303	18
GO:0008360	GO:0008360	regulation of cell shape	11/577	142/28891	0.000138478	0.000858427	0.000460506	58804/16193/20739/14457/69581/16988/16952/20302/67938/140570/17886	11
GO:1901888	GO:1901888	regulation of cell junction assembly	15/577	246/28891	0.000141465	0.000874768	0.000469272	23796/20617/71436/12389/71228/105352/18213/13643/24088/76089/20971/21926/19249/17886/17387	15
GO:0030278	GO:0030278	regulation of ossification	11/577	144/28891	0.000156733	0.000950311	0.000509798	22160/12977/26427/12166/19219/14460/19073/11689/58185/100038882/80752	11
GO:0051495	GO:0051495	positive regulation of cytoskeleton organization	13/577	195/28891	0.000162042	0.000981311	0.000526428	18645/58804/30794/12389/14158/56742/50884/20971/66214/14744/30948/211401/227753	13
GO:0060840	GO:0060840	artery development	10/577	121/28891	0.000162678	0.000983964	0.000527851	23796/15446/15227/12166/19219/16948/11816/20204/12767/68585	10
GO:0001570	GO:0001570	vasculogenesis	9/577	99/28891	0.000166936	0.00100728	0.000540357	23796/12389/14182/15227/74030/71602/76089/22436/68585	9
GO:0046718	GO:0046718	viral entry into host cell	9/577	99/28891	0.000166936	0.00100728	0.000540357	14456/12389/20732/18550/16852/13030/16416/18453/227753	9
GO:0006778	GO:0006778	porphyrin-containing compound metabolic process	6/577	43/28891	0.000201169	0.00118095	0.000633526	11733/20739/12892/15368/233016/11655	6
GO:0042632	GO:0042632	cholesterol homeostasis	9/577	102/28891	0.000209541	0.00122005	0.000654499	20249/74155/12389/16173/67800/11303/16956/218203/11816	9
GO:0043583	GO:0043583	ear development	15/577	257/28891	0.000227622	0.00131609	0.000706019	15209/12814/14182/21386/12305/57265/12125/20971/14461/15951/29817/20204/19156/12260/12606	15
GO:2000008	GO:2000008	regulation of protein localization to cell surface	6/577	44/28891	0.000229038	0.00131968	0.000707947	20620/14127/22177/76281/21926/20908	6
GO:0001755	GO:0001755	neural crest cell migration	7/577	62/28891	0.000232311	0.00133546	0.00071641	22160/18187/13618/20353/20346/17311/24136	7
GO:0099172	GO:0099172	presynapse organization	7/577	63/28891	0.000256905	0.00145502	0.00078055	20617/18213/26875/13643/54725/219228/53378	7
GO:0032535	GO:0032535	regulation of cellular component size	20/577	411/28891	0.000261399	0.00147544	0.000791504	11826/18645/58804/18213/14158/26875/20353/20739/20346/56177/24088/50884/19241/27279/11816/12774/12704/30948/68585/227753	20
GO:0098739	GO:0098739	import across plasma membrane	13/577	207/28891	0.000290729	0.00163001	0.000874427	16521/12389/20512/74051/65221/108072/21926/16819/21825/54208/20539/18436/98660	13
GO:0071825	GO:0071825	protein-lipid complex organization	6/577	46/28891	0.000293841	0.00163001	0.000874427	11812/11303/16956/27226/11816/30948	6
GO:0001919	GO:0001919	regulation of receptor recycling	5/577	30/28891	0.000294344	0.00163001	0.000874427	20617/53623/13132/11423/12306	5
GO:0007350	GO:0007350	blastoderm segmentation	5/577	30/28891	0.000294344	0.00163001	0.000874427	18187/214575/21386/20346/50884	5
GO:0010742	GO:0010742	macrophage derived foam cell differentiation	5/577	30/28891	0.000294344	0.00163001	0.000874427	16173/12977/16956/16416/18035	5
GO:0044346	GO:0044346	fibroblast apoptotic process	5/577	30/28891	0.000294344	0.00163001	0.000874427	14456/56312/12125/12226/12367	5
GO:0045730	GO:0045730	respiratory burst	5/577	30/28891	0.000294344	0.00163001	0.000874427	83433/14824/13057/13058/17972	5
GO:1903978	GO:1903978	regulation of microglial cell activation	4/577	17/28891	0.000304678	0.00167791	0.000900123	83433/14824/17394/13032	4
GO:0006066	GO:0006066	alcohol metabolic process	18/577	354/28891	0.000310176	0.00170631	0.000915356	20617/19662/18858/11812/74155/20208/14182/13618/67800/11303/171504/16189/11816/233571/13132/19012/17886/12606	18
GO:0045927	GO:0045927	positive regulation of growth	17/577	324/28891	0.000315022	0.00172535	0.00092557	14182/18213/17967/12977/12166/19219/27279/11816/12266/13057/12494/12767/73094/12534/268697/17387/53378	17
GO:0043954	GO:0043954	cellular component maintenance	8/577	86/28891	0.000326403	0.00178181	0.000955859	54725/20346/83433/14824/11816/16416/66961/211401	8
GO:0033198	GO:0033198	response to ATP	5/577	31/28891	0.000345226	0.00185811	0.000996788	18770/70839/18438/22027/18436	5
GO:1903522	GO:1903522	regulation of blood circulation	15/577	268/28891	0.000355821	0.00190689	0.00102296	16521/13009/12389/13618/20346/109676/19218/21926/15558/18438/12494/11689/30948/18436/98660	15
GO:0071805	GO:0071805	potassium ion transmembrane transport	13/577	212/28891	0.000365772	0.00195812	0.00105044	16521/12389/14199/20512/12512/70839/109676/83433/16526/19218/16533/30948/98660	13
GO:0140895	GO:0140895	cell surface toll-like receptor signaling pathway	7/577	67/28891	0.000377053	0.00200345	0.00107476	83433/24088/83490/13057/18035/327957/12475	7
GO:1900221	GO:1900221	regulation of amyloid-beta clearance	4/577	18/28891	0.000385565	0.0020335	0.00109088	83433/16189/11816/21926	4
GO:0050770	GO:0050770	regulation of axonogenesis	12/577	186/28891	0.000385987	0.00203357	0.00109092	18213/13643/20353/20346/27279/11816/12774/22352/11423/140570/68585/24136	12
GO:0030900	GO:0030900	forebrain development	20/577	425/28891	0.000401463	0.00210272	0.00112801	15209/11803/11826/18187/14182/17967/21386/70839/22177/12166/20346/76089/19218/14461/12767/22151/68585/21335/24136/98660	20
GO:0006516	GO:0006516	glycoprotein catabolic process	5/577	32/28891	0.000402488	0.00210272	0.00112801	14733/15931/66967/13039/52120	5
GO:0035455	GO:0035455	response to interferon-alpha	5/577	32/28891	0.000402488	0.00210272	0.00112801	14456/15958/15951/15957/69550	5
GO:0060586	GO:0060586	multicellular organismal-level iron ion homeostasis	5/577	32/28891	0.000402488	0.00210272	0.00112801	19743/19746/53945/11733/15368	5
GO:1904951	GO:1904951	positive regulation of establishment of protein localization	18/577	362/28891	0.000404736	0.00211216	0.00113308	19662/14456/14064/16193/16163/12297/66259/20660/83433/24088/19219/20296/21926/12494/12534/17886/18751/52163	18
GO:0002832	GO:0002832	negative regulation of response to biotic stimulus	12/577	187/28891	0.000405142	0.00211216	0.00113308	15018/110557/14190/67664/83433/16145/14824/20847/74136/15015/20877/100038882	12
GO:0006029	GO:0006029	proteoglycan metabolic process	8/577	89/28891	0.000412411	0.00214511	0.00115075	12814/15476/50786/14733/15931/52120/15211/66175	8
GO:0034599	GO:0034599	cellular response to oxidative stress	14/577	243/28891	0.000414978	0.00215218	0.00115455	20617/11826/14158/16193/18104/93734/11629/54683/15368/16952/16819/56615/19156/11689	14
GO:1903115	GO:1903115	regulation of actin filament-based movement	6/577	49/28891	0.000417067	0.00215629	0.00115675	12389/109676/19218/30948/24136/98660	6
GO:0007626	GO:0007626	locomotory behavior	15/577	273/28891	0.000432078	0.00222927	0.0011959	20617/18858/13643/214230/14824/11906/108072/11816/56226/13014/60344/15211/19156/98660/214084	15
GO:1900076	GO:1900076	regulation of cellular response to insulin stimulus	8/577	90/28891	0.000444862	0.00228577	0.00122621	16956/17118/20660/13033/53322/21926/12702/18751	8
GO:0050886	GO:0050886	endocrine process	9/577	113/28891	0.000450324	0.00230457	0.0012363	11826/57264/14182/13618/21386/12873/20750/13057/13132	9
GO:0045664	GO:0045664	regulation of neuron differentiation	14/577	245/28891	0.000450372	0.00230457	0.0012363	12389/14182/13618/16193/18546/11906/19218/14461/17965/12774/12704/69743/30948/68585	14
GO:0042092	GO:0042092	type 2 immune response	6/577	50/28891	0.000466032	0.00236388	0.00126811	16173/16193/12772/16189/16952/58185	6
GO:0019216	GO:0019216	regulation of lipid metabolic process	19/577	398/28891	0.000466705	0.00236388	0.00126811	20617/15446/11812/22160/12389/67800/11810/20660/83433/29817/53322/11816/16952/21926/15558/12266/13132/11541/19156	19
GO:0061982	GO:0061982	meiosis I cell cycle process	10/577	139/28891	0.000498125	0.0025052	0.00134392	12125/20878/12448/12442/66197/11799/21973/107995/30939/18817	10
GO:0030101	GO:0030101	natural killer cell activation	10/577	140/28891	0.000527052	0.00263209	0.001412	14456/15018/110557/16173/27218/18030/22177/16783/246256/15015	10
GO:0015695	GO:0015695	organic cation transport	7/577	71/28891	0.000538439	0.00268626	0.00144106	20617/19743/70839/19218/74136/11542/11541	7
GO:0043266	GO:0043266	regulation of potassium ion transport	9/577	116/28891	0.000545613	0.00271391	0.00145588	12389/14199/12512/109676/83433/19218/16533/15558/30948	9
GO:0032507	GO:0032507	maintenance of protein location in cell	7/577	72/28891	0.000586309	0.00288182	0.00154596	12389/20660/19241/19073/15277/227753/66573	7
GO:0031330	GO:0031330	negative regulation of cellular catabolic process	12/577	195/28891	0.000589332	0.0028871	0.0015488	20617/11812/11810/52187/56312/20660/83433/18550/15368/20539/12306/20556	12
GO:0034349	GO:0034349	glial cell apoptotic process	4/577	20/28891	0.000591439	0.0028871	0.0015488	14456/18858/83433/12367	4
GO:0035457	GO:0035457	cellular response to interferon-alpha	4/577	20/28891	0.000591439	0.0028871	0.0015488	14456/15958/15951/15957	4
GO:0051341	GO:0051341	regulation of oxidoreductase activity	8/577	94/28891	0.000596038	0.00290671	0.00155931	20617/12389/16163/11816/54683/21926/13057/11689	8
GO:0043547	GO:0043547	positive regulation of GTPase activity	14/577	253/28891	0.000618844	0.00300909	0.00161424	320292/18213/20293/19731/76089/227937/106952/20296/76281/14744/20302/20305/50778/30948	14
GO:1900542	GO:1900542	regulation of purine nucleotide metabolic process	6/577	53/28891	0.000640165	0.00309465	0.00166013	20617/83433/16189/210808/11541/17436	6
GO:0061351	GO:0061351	neural precursor cell proliferation	13/577	225/28891	0.000641804	0.00309657	0.00166116	14182/18213/12950/20732/225341/14824/14461/12774/140570/22041/12767/21335/24136	13
GO:2000241	GO:2000241	regulation of reproductive process	13/577	225/28891	0.000641804	0.00309657	0.00166116	57264/16173/13618/22253/56312/20346/19219/20878/192199/16416/107995/17886/54486	13
GO:0009410	GO:0009410	response to xenobiotic stimulus	17/577	346/28891	0.000662905	0.00318911	0.00171081	20617/14456/74155/17967/20512/11810/18104/80859/16819/15558/215449/19274/56615/12494/18751/13058/214084	17
GO:0061448	GO:0061448	connective tissue development	16/577	316/28891	0.000686762	0.00329752	0.00176896	12814/14182/12977/67800/16956/12166/20660/16948/20204/16416/21825/16905/12267/66175/208647/12633	16
GO:0048066	GO:0048066	developmental pigmentation	6/577	54/28891	0.000708188	0.00336795	0.00180675	13618/12512/17311/12125/67844/24136	6
GO:0002507	GO:0002507	tolerance induction	6/577	55/28891	0.000781668	0.00367531	0.00197163	15018/110557/60533/12524/15015/12267	6
GO:0048864	GO:0048864	stem cell development	8/577	98/28891	0.000786227	0.00369327	0.00198127	22160/18187/13618/20353/12166/20346/17311/24136	8
GO:0044000	GO:0044000	movement in host	9/577	123/28891	0.000833242	0.00388173	0.00208237	14456/12389/20732/18550/16852/13030/16416/18453/227753	9
GO:0048588	GO:0048588	developmental cell growth	15/577	291/28891	0.000833357	0.00388173	0.00208237	71436/18187/18213/20353/12305/20346/214230/56177/20878/27279/11816/12774/12767/68585/24136	15
GO:0010692	GO:0010692	regulation of alkaline phosphatase activity	3/577	10/28891	0.000856438	0.00394135	0.00211435	114249/16398/21926	3
GO:0072488	GO:0072488	ammonium transmembrane transport	3/577	10/28891	0.000856438	0.00394135	0.00211435	19743/19746/11826	3
GO:1901724	GO:1901724	positive regulation of cell proliferation involved in kidney development	3/577	10/28891	0.000856438	0.00394135	0.00211435	16416/12267/12633	3
GO:0008203	GO:0008203	cholesterol metabolic process	10/577	150/28891	0.000900765	0.00409245	0.00219541	18858/11812/74155/20208/67800/11303/171504/16189/11816/12606	10
GO:0006979	GO:0006979	response to oxidative stress	18/577	389/28891	0.000930874	0.00422539	0.00226672	20617/11826/14158/16193/14778/18104/93734/11629/11816/54683/15368/16952/16819/56615/12494/19156/11689/12367	18
GO:0001912	GO:0001912	positive regulation of leukocyte mediated cytotoxicity	8/577	101/28891	0.000958628	0.00430821	0.00231115	15018/110557/54725/22177/16783/20296/15015/16174	8
GO:0050931	GO:0050931	pigment cell differentiation	5/577	39/28891	0.00102595	0.00457916	0.00245651	13618/12512/17311/67844/24136	5
GO:0031579	GO:0031579	membrane raft organization	4/577	23/28891	0.00103086	0.00457916	0.00245651	18858/12389/140792/227753	4
GO:0007611	GO:0007611	learning or memory	16/577	331/28891	0.00111873	0.00493431	0.00264703	17967/20620/66259/18163/214230/83433/24088/67092/11816/18733/19141/16819/15558/12367/17159/98660	16
GO:0033619	GO:0033619	membrane protein proteolysis	6/577	59/28891	0.00113606	0.0050019	0.00268328	11501/11816/21926/13036/21938/17886	6
GO:0030574	GO:0030574	collagen catabolic process	5/577	40/28891	0.00115348	0.00506332	0.00271624	17394/13030/13039/13040/17387	5
GO:0070257	GO:0070257	positive regulation of mucus secretion	3/577	11/28891	0.00116017	0.00506332	0.00271624	19219/13057/11542	3
GO:0014706	GO:0014706	striated muscle tissue development	15/577	301/28891	0.00116918	0.00509372	0.00273254	19662/545261/13009/22160/12814/14182/17967/21386/12166/16526/16948/16905/108000/12534/268697	15
GO:0071347	GO:0071347	cellular response to interleukin-1	7/577	81/28891	0.00118678	0.00516136	0.00276883	16193/20293/20296/20302/20305/12608/18035	7
GO:0007413	GO:0007413	axonal fasciculation	4/577	24/28891	0.00121765	0.00526804	0.00282606	17967/20346/12367/68585	4
GO:0106030	GO:0106030	neuron projection fasciculation	4/577	24/28891	0.00121765	0.00526804	0.00282606	17967/20346/12367/68585	4
GO:2000269	GO:2000269	regulation of fibroblast apoptotic process	4/577	24/28891	0.00121765	0.00526804	0.00282606	14456/56312/12125/12226	4
GO:0006826	GO:0006826	iron ion transport	6/577	60/28891	0.00124132	0.00536576	0.00287848	53945/70358/74051/67712/16819/22041	6
GO:0001508	GO:0001508	action potential	10/577	158/28891	0.00133651	0.0057325	0.00307522	16521/18858/12389/18213/12297/109676/21926/18438/30948/18436	10
GO:0002090	GO:0002090	regulation of receptor internalization	7/577	83/28891	0.00136956	0.0058541	0.00314045	20620/12512/192199/16416/13132/20963/53378	7
GO:0032409	GO:0032409	regulation of transporter activity	15/577	307/28891	0.00142069	0.00606227	0.00325212	20617/12389/14199/80281/12772/12297/109676/83433/20296/233571/13040/66395/11689/57816/98660	15
GO:0010464	GO:0010464	regulation of mesenchymal cell proliferation	5/577	42/28891	0.00144323	0.00611134	0.00327845	14182/15227/12166/20204/16905	5
GO:0055078	GO:0055078	sodium ion homeostasis	5/577	42/28891	0.00144323	0.00611134	0.00327845	13618/20512/20750/57816/98660	5
GO:0060191	GO:0060191	regulation of lipase activity	7/577	84/28891	0.00146882	0.00620391	0.00332811	20617/11812/14182/17118/12524/16952/15558	7
GO:0050807	GO:0050807	regulation of synapse organization	15/577	309/28891	0.00151401	0.00633622	0.00339909	20617/71436/18187/71228/18213/13643/17118/83433/24088/11816/21926/19249/19073/107995/52163	15
GO:0001781	GO:0001781	neutrophil apoptotic process	3/577	12/28891	0.00152403	0.00633622	0.00339909	16173/16193/16952	3
GO:0035810	GO:0035810	positive regulation of urine volume	3/577	12/28891	0.00152403	0.00633622	0.00339909	13618/19219/19218	3
GO:0060048	GO:0060048	cardiac muscle contraction	9/577	134/28891	0.0015243	0.00633622	0.00339909	16521/13009/12389/109676/18438/12767/30948/98660/227753	9
GO:0035458	GO:0035458	cellular response to interferon-beta	6/577	63/28891	0.00160215	0.00661783	0.00355016	226695/15959/16145/15951/15957/14469	6
GO:0030261	GO:0030261	chromosome condensation	5/577	43/28891	0.00160666	0.00661783	0.00355016	14211/108907/21973/12534/268697	5
GO:0097028	GO:0097028	dendritic cell differentiation	5/577	43/28891	0.00160666	0.00661783	0.00355016	83433/16189/18733/14460/12608	5
GO:0097178	GO:0097178	ruffle assembly	5/577	43/28891	0.00160666	0.00661783	0.00355016	18645/12389/56753/70839/11629	5
GO:0032288	GO:0032288	myelin assembly	4/577	26/28891	0.00165994	0.00680917	0.0036528	18858/24088/14733/12527	4
GO:0032411	GO:0032411	positive regulation of transporter activity	9/577	136/28891	0.00168899	0.00691694	0.00371062	12772/12297/109676/83433/20296/233571/13040/11689/57816	9
GO:0043087	GO:0043087	regulation of GTPase activity	16/577	345/28891	0.00171059	0.00699967	0.003755	320292/18213/20293/19731/76089/227937/106952/20296/76281/14744/20302/20305/319939/50778/140570/30948	16
GO:0008217	GO:0008217	regulation of blood pressure	12/577	221/28891	0.00173477	0.00709277	0.00380494	14456/13618/66259/12873/15368/21926/13057/12267/18438/15937/18436/98660	12
GO:1900015	GO:1900015	regulation of cytokine production involved in inflammatory response	6/577	64/28891	0.00173855	0.00709659	0.00380699	16193/83433/104759/21926/11689/18807	6
GO:0003158	GO:0003158	endothelium development	9/577	137/28891	0.00177651	0.00723377	0.00388058	53945/13618/57265/76089/22436/21926/16819/12767/12226	9
GO:0002021	GO:0002021	response to dietary excess	5/577	44/28891	0.00178327	0.00724946	0.003889	14562/20660/11816/23886/73094	5
GO:0006883	GO:0006883	intracellular sodium ion homeostasis	4/577	27/28891	0.00191816	0.0076865	0.00412345	20512/20750/57816/98660	4
GO:0034369	GO:0034369	plasma lipoprotein particle remodeling	4/577	27/28891	0.00191816	0.0076865	0.00412345	11812/16956/27226/11816	4
GO:0046716	GO:0046716	muscle cell cellular homeostasis	4/577	27/28891	0.00191816	0.0076865	0.00412345	13009/12389/16193/16948	4
GO:0070841	GO:0070841	inclusion body assembly	4/577	27/28891	0.00191816	0.0076865	0.00412345	18858/20660/11816/19156	4
GO:0009895	GO:0009895	negative regulation of catabolic process	16/577	349/28891	0.00192143	0.0076865	0.00412345	20617/11812/11810/52187/56312/18104/20660/83433/18550/15368/21926/56150/15937/20539/12306/20556	16
GO:0140962	GO:0140962	multicellular organismal-level chemical homeostasis	7/577	88/28891	0.00192317	0.0076865	0.00412345	19743/19746/11826/53945/11733/15368/13036	7
GO:0050803	GO:0050803	regulation of synapse structure or activity	15/577	317/28891	0.00194023	0.00773476	0.00414934	20617/71436/18187/71228/18213/13643/17118/83433/24088/11816/21926/19249/19073/107995/52163	15
GO:0050954	GO:0050954	sensory perception of mechanical stimulus	15/577	317/28891	0.00194023	0.00773476	0.00414934	12814/14182/16173/20512/16398/12297/21926/56226/15558/18438/12581/15211/12767/19156/12367	15
GO:1902170	GO:1902170	cellular response to reactive nitrogen species	3/577	13/28891	0.00195198	0.00773959	0.00415193	11826/21825/12633	3
GO:0000302	GO:0000302	response to reactive oxygen species	11/577	195/28891	0.00197435	0.00780344	0.00418618	11826/14158/16193/18104/93734/54683/15368/16952/16819/19156/12367	11
GO:0031644	GO:0031644	regulation of nervous system process	10/577	167/28891	0.00201741	0.00796735	0.00427411	16193/26875/20620/16398/12297/225908/21926/22041/21938/13032	10
GO:0006925	GO:0006925	inflammatory cell apoptotic process	4/577	28/28891	0.00220289	0.00857079	0.00459783	16173/16193/16952/12774	4
GO:0051354	GO:0051354	negative regulation of oxidoreductase activity	4/577	28/28891	0.00220289	0.00857079	0.00459783	20617/12389/16163/54683	4
GO:0060445	GO:0060445	branching involved in salivary gland morphogenesis	4/577	28/28891	0.00220289	0.00857079	0.00459783	14182/16193/20346/21926	4
GO:0010656	GO:0010656	negative regulation of muscle cell apoptotic process	6/577	68/28891	0.00237394	0.00920039	0.00493558	16880/12389/56312/15368/20539/12633	6
GO:0006836	GO:0006836	neurotransmitter transport	12/577	230/28891	0.0024155	0.0093252	0.00500253	20617/18645/26875/13195/19219/215449/16416/18751/18436/98660/20908/214084	12
GO:0048070	GO:0048070	regulation of developmental pigmentation	3/577	14/28891	0.00244768	0.00936962	0.00502637	17311/12125/24136	3
GO:0051610	GO:0051610	serotonin uptake	3/577	14/28891	0.00244768	0.00936962	0.00502637	20617/16416/214084	3
GO:0075294	GO:0075294	positive regulation by symbiont of entry into host	3/577	14/28891	0.00244768	0.00936962	0.00502637	18550/16852/18453	3
GO:0007589	GO:0007589	body fluid secretion	8/577	117/28891	0.00245425	0.00937318	0.00502828	11826/12389/12305/19219/22436/13057/11542/12306	8
GO:0042267	GO:0042267	natural killer cell mediated cytotoxicity	8/577	117/28891	0.00245425	0.00937318	0.00502828	15018/110557/16173/54725/16783/246256/15015/16174	8
GO:1900027	GO:1900027	regulation of ruffle assembly	4/577	29/28891	0.00251545	0.0095411	0.00511836	18645/12389/56753/70839	4
GO:0042440	GO:0042440	pigment metabolic process	6/577	69/28891	0.00255697	0.00966917	0.00518706	12892/76089/15368/233016/11655/24136	6
GO:0070613	GO:0070613	regulation of protein processing	6/577	69/28891	0.00255697	0.00966917	0.00518706	18550/64138/21825/17886/17387/227753	6
GO:0045926	GO:0045926	negative regulation of growth	13/577	263/28891	0.00260341	0.00983729	0.00527725	19662/14199/20353/56742/20346/16526/19141/69550/12774/23886/13132/12581/68585	13
GO:0030856	GO:0030856	regulation of epithelial cell differentiation	10/577	173/28891	0.00260959	0.00985319	0.00528578	74155/12389/14562/19126/21386/22436/21926/12608/12226/24136	10
GO:1902932	GO:1902932	positive regulation of alcohol biosynthetic process	4/577	30/28891	0.00285716	0.0106428	0.00570937	20617/233571/13132/17886	4
GO:1990000	GO:1990000	amyloid fibril formation	4/577	30/28891	0.00285716	0.0106428	0.00570937	20617/83433/11816/227753	4
GO:0006470	GO:0006470	protein dephosphorylation	12/577	235/28891	0.00287907	0.0106925	0.00573601	105352/80281/18733/21926/19249/19252/19274/22027/67603/72391/109700/217303	12
GO:0048469	GO:0048469	cell maturation	12/577	235/28891	0.00287907	0.0106925	0.00573601	18858/14182/214575/13618/16598/12259/14461/20878/12266/268697/12606/80752	12
GO:0002931	GO:0002931	response to ischemia	5/577	49/28891	0.00288603	0.0106944	0.00573705	12389/12977/83433/18438/15277	5
GO:0034350	GO:0034350	regulation of glial cell apoptotic process	3/577	15/28891	0.00301451	0.0110554	0.00593072	14456/18858/83433	3
GO:0045188	GO:0045188	regulation of circadian sleep/wake cycle, non-REM sleep	3/577	15/28891	0.00301451	0.0110554	0.00593072	16193/19219/19218	3
GO:0046794	GO:0046794	transport of virus	3/577	15/28891	0.00301451	0.0110554	0.00593072	12389/69550/16647	3
GO:0090209	GO:0090209	negative regulation of triglyceride metabolic process	3/577	15/28891	0.00301451	0.0110554	0.00593072	11810/20660/11816	3
GO:1900426	GO:1900426	positive regulation of defense response to bacterium	3/577	15/28891	0.00301451	0.0110554	0.00593072	14824/246707/13057	3
GO:0006779	GO:0006779	porphyrin-containing compound biosynthetic process	4/577	31/28891	0.0032293	0.0117738	0.00631611	11733/20739/12892/11655	4
GO:0033014	GO:0033014	tetrapyrrole biosynthetic process	4/577	31/28891	0.0032293	0.0117738	0.00631611	11733/20739/12892/11655	4
GO:0007163	GO:0007163	establishment or maintenance of cell polarity	12/577	239/28891	0.00329978	0.0120132	0.00644453	11826/71228/15227/69581/50884/56150/16905/73804/12615/17886/227753/18817	12
GO:0030032	GO:0030032	lamellipodium assembly	6/577	73/28891	0.00339666	0.0123209	0.00660961	11826/18858/14158/12554/70839/50884	6
GO:0034763	GO:0034763	negative regulation of transmembrane transport	9/577	151/28891	0.00342861	0.0124278	0.00666692	12389/80281/12297/19218/21926/21825/18751/30948/98660	9
GO:0015718	GO:0015718	monocarboxylic acid transport	10/577	180/28891	0.00346825	0.0125259	0.00671957	101488/21934/64008/11816/16952/21926/21825/80879/11520/20963	10
GO:0006879	GO:0006879	intracellular iron ion homeostasis	6/577	74/28891	0.0036353	0.0129859	0.00696632	13056/53945/74051/15368/16819/22041	6
GO:0051014	GO:0051014	actin filament severing	3/577	16/28891	0.00365554	0.0129859	0.00696632	13009/17886/227753	3
GO:0060732	GO:0060732	positive regulation of inositol phosphate biosynthetic process	3/577	16/28891	0.00365554	0.0129859	0.00696632	20617/233571/17886	3
GO:0070278	GO:0070278	extracellular matrix constituent secretion	3/577	16/28891	0.00365554	0.0129859	0.00696632	26427/66214/21938	3
GO:0120305	GO:0120305	regulation of pigmentation	3/577	16/28891	0.00365554	0.0129859	0.00696632	17311/12125/24136	3
GO:2000833	GO:2000833	positive regulation of steroid hormone secretion	3/577	16/28891	0.00365554	0.0129859	0.00696632	57264/20750/13132	3
GO:0050687	GO:0050687	negative regulation of defense response to virus	5/577	52/28891	0.00374608	0.0132697	0.00711858	14190/67664/83433/16145/74136	5
GO:0051588	GO:0051588	regulation of neurotransmitter transport	8/577	126/28891	0.00387196	0.013667	0.00733173	20617/18645/19219/215449/16416/18751/18436/214084	8
GO:0007040	GO:0007040	lysosome organization	7/577	100/28891	0.00395549	0.0139126	0.00746347	11303/11984/16145/14824/11432/15211/170833	7
GO:0080171	GO:0080171	lytic vacuole organization	7/577	100/28891	0.00395549	0.0139126	0.00746347	11303/11984/16145/14824/11432/15211/170833	7
GO:0002920	GO:0002920	regulation of humoral immune response	5/577	53/28891	0.00406962	0.0141848	0.0076095	11801/12509/83433/21926/12266	5
GO:0035094	GO:0035094	response to nicotine	4/577	33/28891	0.00406989	0.0141848	0.0076095	16163/15368/21926/98660	4
GO:0044273	GO:0044273	sulfur compound catabolic process	4/577	33/28891	0.00406989	0.0141848	0.0076095	14733/15931/52120/15211	4
GO:0032890	GO:0032890	regulation of organic acid transport	7/577	101/28891	0.00417867	0.014493	0.00777483	20617/21934/21926/21825/54208/20539/20963	7
GO:0071498	GO:0071498	cellular response to fluid shear stress	3/577	17/28891	0.00437358	0.0150227	0.00805897	16598/20750/211401	3
GO:0072112	GO:0072112	podocyte differentiation	3/577	17/28891	0.00437358	0.0150227	0.00805897	19126/13618/71602	3
GO:0072311	GO:0072311	glomerular epithelial cell differentiation	3/577	17/28891	0.00437358	0.0150227	0.00805897	19126/13618/71602	3
GO:0098712	GO:0098712	L-glutamate import across plasma membrane	3/577	17/28891	0.00437358	0.0150227	0.00805897	20512/21926/54208	3
GO:1902285	GO:1902285	semaphorin-plexin signaling pathway involved in neuron projection guidance	3/577	17/28891	0.00437358	0.0150227	0.00805897	18187/20346/140570	3
GO:0034446	GO:0034446	substrate adhesion-dependent cell spreading	7/577	102/28891	0.00441123	0.0151047	0.00810299	14158/72007/56753/225341/16416/13132/18453	7
GO:0046189	GO:0046189	phenol-containing compound biosynthetic process	5/577	54/28891	0.00441262	0.0151047	0.00810299	20617/13195/76089/15186/24136	5
GO:0043409	GO:0043409	negative regulation of MAPK cascade	10/577	187/28891	0.00453742	0.0153954	0.00825892	74155/12389/20660/83433/11910/11816/19252/13132/67603/217303	10
GO:0071353	GO:0071353	cellular response to interleukin-4	4/577	34/28891	0.00454078	0.0153954	0.00825892	18030/17533/16189/246746	4
GO:0099010	GO:0099010	modification of postsynaptic structure	4/577	34/28891	0.00454078	0.0153954	0.00825892	18645/70598/17118/215449	4
GO:2000178	GO:2000178	negative regulation of neural precursor cell proliferation	4/577	34/28891	0.00454078	0.0153954	0.00825892	20732/225341/14461/12774	4
GO:0051302	GO:0051302	regulation of cell division	10/577	188/28891	0.00470927	0.0159341	0.00854792	268451/227937/19348/20878/52276/12704/20877/11799/71819/18817	10
GO:0031331	GO:0031331	positive regulation of cellular catabolic process	15/577	349/28891	0.0047643	0.0160985	0.00863609	20617/22160/74480/16193/20620/11501/12125/16145/24088/16189/11816/15368/21926/15558/21938	15
GO:0051353	GO:0051353	positive regulation of oxidoreductase activity	5/577	55/28891	0.00477572	0.0161261	0.00865092	20617/11816/21926/13057/11689	5
GO:0001505	GO:0001505	regulation of neurotransmitter levels	11/577	220/28891	0.0049491	0.0166552	0.00893473	20617/18645/26875/19219/215449/16416/18751/18436/98660/20908/214084	11
GO:0007584	GO:0007584	response to nutrient	6/577	79/28891	0.00501921	0.0167963	0.00901045	14456/16956/80859/67092/20750/12581	6
GO:1905897	GO:1905897	regulation of response to endoplasmic reticulum stress	6/577	79/28891	0.00501921	0.0167963	0.00901045	12389/26427/56312/16145/11689/66168	6
GO:0018958	GO:0018958	phenol-containing compound metabolic process	8/577	132/28891	0.00512171	0.017012	0.00912614	20617/13371/13195/76089/13030/13039/15186/24136	8
GO:0010463	GO:0010463	mesenchymal cell proliferation	5/577	56/28891	0.00515952	0.017012	0.00912614	14182/15227/12166/20204/16905	5
GO:0031529	GO:0031529	ruffle organization	5/577	56/28891	0.00515952	0.017012	0.00912614	18645/12389/56753/70839/11629	5
GO:0030033	GO:0030033	microvillus assembly	3/577	18/28891	0.00517118	0.017012	0.00912614	76089/12224/56226	3
GO:0032604	GO:0032604	granulocyte macrophage colony-stimulating factor production	3/577	18/28891	0.00517118	0.017012	0.00912614	16173/12523/20963	3
GO:0062099	GO:0062099	negative regulation of programmed necrotic cell death	3/577	18/28891	0.00517118	0.017012	0.00912614	12389/56312/12633	3
GO:0048545	GO:0048545	response to steroid hormone	12/577	253/28891	0.0051789	0.0170261	0.00913373	11826/74155/12389/16193/20750/16948/16952/21926/97165/13132/98660/18600	12
GO:0035265	GO:0035265	organ growth	11/577	222/28891	0.00529034	0.0173811	0.00932413	19662/14182/17967/12166/12125/16526/21825/67603/19156/12534/268697	11
GO:0021700	GO:0021700	developmental maturation	16/577	389/28891	0.00549627	0.0180101	0.00966159	18858/14182/214575/13618/16598/12512/12259/14461/20878/67844/12266/13039/107995/268697/12606/80752	16
GO:0051293	GO:0051293	establishment of spindle localization	5/577	57/28891	0.00556465	0.0181728	0.00974885	56150/108907/12615/17886/18817	5
GO:0009991	GO:0009991	response to extracellular stimulus	18/577	460/28891	0.0055807	0.0181728	0.00974885	14456/14562/52187/16956/20660/80859/67092/58809/20750/11910/53322/11816/11520/23886/11541/12581/73094/24136	18
GO:0010614	GO:0010614	negative regulation of cardiac muscle hypertrophy	4/577	36/28891	0.00558966	0.0181728	0.00974885	74155/16905/18438/21938	4
GO:0030431	GO:0030431	sleep	4/577	36/28891	0.00558966	0.0181728	0.00974885	16173/16193/19219/19218	4
GO:0070670	GO:0070670	response to interleukin-4	4/577	36/28891	0.00558966	0.0181728	0.00974885	18030/17533/16189/246746	4
GO:0086091	GO:0086091	regulation of heart rate by cardiac conduction	4/577	36/28891	0.00558966	0.0181728	0.00974885	16521/12389/109676/30948	4
GO:0090596	GO:0090596	sensory organ morphogenesis	14/577	322/28891	0.00568428	0.0184443	0.00989451	15209/19662/11826/22160/12814/14182/19126/21386/57265/14461/20204/19274/19881/69743	14

## Sheet: GO_pHE-iHSPC
ID	Description	GeneRatio	BgRatio	pvalue	p.adjust	qvalue	geneID	Count
GO:0050900	GO:0050900	leukocyte migration	47/500	398/28891	2.64499e-25	1.20506e-21	7.69831e-22	16854/14254/54725/20201/20202/24088/27218/27226/12527/17101/12986/102103/11820/20308/12765/20302/16409/16189/104099/13601/17524/12977/13618/20305/12772/19252/16412/16416/11689/13143/12978/14158/20750/16414/57781/19261/20963/14131/16421/12768/16398/12798/321019/16952/18438/19218/20303	47
GO:0030595	GO:0030595	leukocyte chemotaxis	33/500	240/28891	3.80546e-20	5.77922e-17	3.69196e-17	16854/14254/20201/20202/27218/27226/17101/12986/102103/11820/20308/12765/20302/16409/16189/104099/17524/12977/13618/20305/12772/19252/11689/13143/12978/20750/16414/20963/14131/12768/321019/16952/20303	33
GO:0050727	GO:0050727	regulation of inflammatory response	39/500	411/28891	8.21266e-18	7.48337e-15	4.78063e-15	110557/21934/21923/229521/15018/20201/20202/12487/24088/15015/11690/239849/15234/11820/20302/16189/12608/56312/13618/17394/12772/11689/12978/11816/57781/11687/74603/19261/14125/14131/14972/17228/21946/15937/69769/23871/16952/210029/19218	39
GO:0006935	GO:0006935	chemotaxis	40/500	462/28891	7.50666e-17	4.88576e-14	3.12119e-14	15417/16854/14254/20201/20202/27218/27226/17101/12986/102103/15234/11820/20308/12765/20302/16409/16189/104099/17524/12977/13618/20305/12772/19252/16416/11689/13143/12978/14158/20750/16414/20351/20963/14131/12768/16398/321019/16952/18438/20303	40
GO:1901342	GO:1901342	regulation of vasculature development	32/500	311/28891	7.86216e-16	3.582e-13	2.2883e-13	19274/22417/16854/14254/241556/70097/16480/16598/15234/12765/11745/13601/14645/26427/27279/12772/11852/16412/16416/11689/16002/12226/16414/20351/14461/242705/246707/17228/18751/23871/23796/15901	32
GO:0002274	GO:0002274	myeloid leukocyte activation	30/500	280/28891	2.14086e-15	8.86706e-13	5.66458e-13	12890/229521/24088/225825/27218/11820/12765/16409/14728/16189/22177/11745/17474/14460/17394/12772/214084/12978/14158/16174/16414/246746/14125/20963/56743/14461/12523/14131/16952/14126	30
GO:0042060	GO:0042060	wound healing	33/500	370/28891	1.77392e-14	6.21689e-12	3.97156e-12	22417/71326/432628/229521/12389/20202/22371/59048/109620/12527/17101/216350/14728/20720/14460/27279/12772/16412/16416/11689/11816/18793/11687/18436/17886/20963/14461/246707/66395/12306/14058/12798/16952	33
GO:0070661	GO:0070661	leukocyte proliferation	35/500	425/28891	3.06404e-14	9.97126e-12	6.36997e-12	22417/110557/20739/16854/12494/15018/12487/21942/15015/69816/27218/60533/16409/14728/21940/16189/22177/12608/12977/12772/20556/12984/12983/16889/16002/12978/16197/16414/20963/14972/19122/16477/12798/321019/16952	35
GO:0002444	GO:0002444	myeloid leukocyte mediated immunity	22/500	158/28891	5.64012e-14	1.71309e-11	1.09438e-11	110557/12890/15018/15015/17101/16409/16189/22177/11745/14460/12772/214084/14158/16414/14125/20963/56743/14461/12523/14131/14972/14126	22
GO:0006909	GO:0006909	phagocytosis	26/500	242/28891	1.52409e-13	4.08456e-11	2.60935e-11	16847/229521/11303/24088/27218/17101/16409/22177/11745/12772/16412/16416/16414/17972/246746/11687/19261/17886/20963/14461/17304/14131/227753/16398/12798/16952	26
GO:0002696	GO:0002696	positive regulation of leukocyte activation	34/500	432/28891	2.6468e-13	6.69934e-11	4.27977e-11	110557/20739/12522/12494/15018/12389/12487/225825/15015/27218/13643/17101/60533/16409/14728/21940/16189/22177/17474/14460/17394/12772/16002/12978/16197/16414/19261/14125/20963/14461/14972/321019/16952/14126	34
GO:0032102	GO:0032102	negative regulation of response to external stimulus	36/500	485/28891	2.97039e-13	7.12268e-11	4.55021e-11	22417/110557/102774/229521/15018/15015/12527/216350/15234/16189/20720/17002/231712/53322/67664/19252/11689/100038882/16002/11816/18793/57781/20351/19261/547253/14972/12768/12306/21946/15937/14190/69769/23871/56045/210029/74136	36
GO:0007159	GO:0007159	leukocyte cell-cell adhesion	34/500	447/28891	6.96502e-13	1.58663e-10	1.01359e-10	110557/20739/16854/12522/15018/20201/12389/20202/12487/15015/27218/13643/78473/60533/16409/14728/21940/16189/12608/12772/16412/11689/16002/16197/16414/19261/20963/16421/14972/19122/14190/69769/23871/16952	34
GO:0030099	GO:0030099	myeloid cell differentiation	35/500	480/28891	1.07006e-12	2.2333e-10	1.42671e-10	19743/13819/21934/24088/16598/12986/14582/109711/11820/20308/20302/16409/14728/16189/22177/12608/80752/17536/14460/12977/16416/100038882/16889/12978/14281/11655/246746/17886/22041/14461/12768/16477/23871/321019/12192	35
GO:0002263	GO:0002263	cell activation involved in immune response	29/500	337/28891	1.73497e-12	3.29355e-10	2.10403e-10	12890/16854/12487/27218/11820/16409/14728/16189/22177/11745/17474/56619/14460/12772/20556/214084/14158/16414/20351/14125/20963/56743/14461/12523/21946/14190/321019/16952/14126	29
GO:0002886	GO:0002886	regulation of myeloid leukocyte mediated immunity	17/500	102/28891	2.12225e-12	3.86759e-10	2.47075e-10	110557/15018/15015/16409/16189/22177/14460/12772/14158/16414/14125/20963/14461/12523/14131/14972/14126	17
GO:0002699	GO:0002699	positive regulation of immune effector process	28/500	326/28891	4.41681e-12	6.93896e-10	4.43284e-10	327957/110557/54725/15018/12487/24088/225825/15015/69816/27218/16409/14728/21940/16189/22177/14460/12772/14158/16174/16414/14125/20963/14461/12523/14131/14972/16952/14126	28
GO:0022409	GO:0022409	positive regulation of cell-cell adhesion	29/500	354/28891	5.85961e-12	8.89879e-10	5.68485e-10	110557/20739/432628/12522/15018/12389/12487/15015/27218/13643/78473/60533/14728/21940/16189/12772/11689/16002/16197/18793/12550/16414/11687/19261/20963/14972/246707/23871/16952	29
GO:0007599	GO:0007599	hemostasis	21/500	179/28891	6.26305e-12	9.20467e-10	5.88025e-10	71326/432628/241556/12389/20202/22371/59048/12527/17101/216350/14728/20720/14460/16416/11816/18793/18436/20963/246707/12306/14058	21
GO:0046651	GO:0046651	lymphocyte proliferation	30/500	383/28891	7.79011e-12	1.04387e-09	6.66862e-10	22417/110557/20739/16854/12494/15018/12487/21942/15015/69816/27218/60533/16409/14728/21940/16189/22177/12608/12772/20556/16889/16002/12978/16197/16414/20963/14972/19122/321019/16952	30
GO:0070663	GO:0070663	regulation of leukocyte proliferation	27/500	313/28891	9.69235e-12	1.26167e-09	8.05995e-10	110557/20739/16854/12494/15018/12487/21942/15015/69816/27218/60533/14728/16189/22177/12608/12977/12772/12984/12983/16002/12978/20963/14972/19122/12798/321019/16952	27
GO:0002685	GO:0002685	regulation of leukocyte migration	24/500	249/28891	1.36861e-11	1.68524e-09	1.07659e-09	16854/24088/27218/27226/12527/102103/11820/12765/16189/13601/17524/12977/12772/19252/16416/13143/12978/57781/12768/16398/12798/16952/18438/19218	24
GO:0019221	GO:0019221	cytokine-mediated signaling pathway	32/500	450/28891	1.9716e-11	2.30323e-09	1.47138e-09	16847/21934/102774/12389/12986/20308/12765/20302/213002/14728/16189/68713/14581/13601/12977/20305/17394/12772/12984/100038882/12983/12978/16197/14158/77128/16174/246746/20963/547253/12768/56045/20303	32
GO:0007596	GO:0007596	blood coagulation	20/500	175/28891	3.23951e-11	3.6898e-09	2.35717e-09	71326/432628/12389/20202/22371/59048/12527/17101/216350/14728/20720/14460/16416/11816/18793/18436/20963/246707/12306/14058	20
GO:1903555	GO:1903555	regulation of tumor necrosis factor superfamily cytokine production	22/500	219/28891	4.36289e-11	4.80032e-09	3.0666e-09	110557/229521/15018/24088/15015/27218/60533/11820/20302/14728/16189/22177/17002/17394/12772/12978/19261/20963/12523/14131/14972/20303	22
GO:0050817	GO:0050817	coagulation	20/500	178/28891	4.42523e-11	4.80032e-09	3.0666e-09	71326/432628/12389/20202/22371/59048/12527/17101/216350/14728/20720/14460/16416/11816/18793/18436/20963/246707/12306/14058	20
GO:0071706	GO:0071706	tumor necrosis factor superfamily cytokine production	22/500	226/28891	8.07329e-11	8.17376e-09	5.22167e-09	110557/229521/15018/24088/15015/27218/60533/11820/20302/14728/16189/22177/17002/17394/12772/12978/19261/20963/12523/14131/14972/20303	22
GO:0043299	GO:0043299	leukocyte degranulation	15/500	97/28891	1.28163e-10	1.21648e-08	7.77126e-09	12890/16409/16189/11745/14460/12772/214084/14158/16414/14125/20963/56743/14461/12523/14126	15
GO:0050777	GO:0050777	negative regulation of immune response	22/500	239/28891	2.38274e-10	2.12858e-08	1.35981e-08	110557/16854/15018/15015/27218/14728/16189/231712/12772/100038882/16002/16197/14158/11687/12523/547253/14972/12768/21946/14190/56045/16952	22
GO:0042742	GO:0042742	defense response to bacterium	29/500	430/28891	6.06616e-10	4.84867e-08	3.09749e-08	110557/105450/229521/15018/24088/15015/17101/67701/14469/11820/12608/11745/17474/17002/56619/66107/16819/100034251/15439/497106/100038882/16197/17105/22041/20963/20568/14972/246707/21946	29
GO:0043542	GO:0043542	endothelial cell migration	21/500	231/28891	7.68514e-10	6.01354e-08	3.84165e-08	19274/105450/20202/70097/16480/11745/14645/16819/11852/16412/16416/16002/11816/16414/20351/17886/14461/56233/23871/16952/18438	21
GO:0010631	GO:0010631	epithelial cell migration	25/500	328/28891	7.81144e-10	6.01354e-08	3.84165e-08	19274/105450/20202/70097/11881/16480/16189/56753/11745/14645/16819/11852/16412/16416/16002/11816/16414/20351/17886/14461/56233/16398/23871/16952/18438	25
GO:0090132	GO:0090132	epithelium migration	25/500	330/28891	8.85924e-10	6.51011e-08	4.15888e-08	19274/105450/20202/70097/11881/16480/16189/56753/11745/14645/16819/11852/16412/16416/16002/11816/16414/20351/17886/14461/56233/16398/23871/16952/18438	25
GO:0050670	GO:0050670	regulation of lymphocyte proliferation	23/500	286/28891	1.33401e-09	9.35039e-08	5.97335e-08	110557/20739/16854/12494/15018/12487/21942/15015/69816/27218/60533/14728/16189/22177/12608/12772/16002/12978/20963/14972/19122/321019/16952	23
GO:0045639	GO:0045639	positive regulation of myeloid cell differentiation	15/500	116/28891	1.68804e-09	1.14786e-07	7.33294e-08	14582/20308/20302/16409/22177/14460/12977/16416/100038882/12978/14281/14461/12768/23871/12192	15
GO:0150076	GO:0150076	neuroinflammatory response	13/500	85/28891	2.54379e-09	1.67964e-07	1.07301e-07	229521/24088/239849/11820/16409/16189/22177/56312/17394/16412/12978/57781/74603	13
GO:0002526	GO:0002526	acute inflammatory response	16/500	139/28891	2.73965e-09	1.78312e-07	1.13912e-07	110557/21934/15018/22371/15015/11690/12765/16189/56312/13618/15439/16889/14125/14131/14972/19218	16
GO:0010632	GO:0010632	regulation of epithelial cell migration	21/500	250/28891	3.21232e-09	2.03269e-07	1.29855e-07	19274/105450/70097/11881/16480/16189/56753/11745/14645/16819/11852/16416/16002/11816/20351/14461/56233/16398/23871/16952/18438	21
GO:0043300	GO:0043300	regulation of leukocyte degranulation	11/500	57/28891	3.36583e-09	2.10065e-07	1.34196e-07	16409/16189/14460/12772/14158/16414/14125/20963/14461/12523/14126	11
GO:0006691	GO:0006691	leukotriene metabolic process	8/500	24/28891	4.38849e-09	2.66586e-07	1.70304e-07	211666/24088/17001/11690/72054/11689/14125/20963	8
GO:0061041	GO:0061041	regulation of wound healing	15/500	128/28891	6.70414e-09	3.8541e-07	2.46213e-07	22417/12389/20202/22371/12527/216350/20720/27279/16412/11689/11816/18793/246707/12306/16952	15
GO:0034329	GO:0034329	cell junction assembly	29/500	481/28891	7.69359e-09	4.17521e-07	2.66727e-07	22417/14613/269788/53624/54725/18163/12389/12064/24088/227937/16480/13643/12527/12560/76089/109711/11820/13144/16412/16416/56460/12550/26364/20351/17886/56233/217692/16398/23796	29
GO:0070371	GO:0070371	ERK1 and ERK2 cascade	25/500	367/28891	7.69794e-09	4.17521e-07	2.66727e-07	327957/21934/12389/15209/24088/27218/76089/11820/20308/20302/20305/19252/16416/12978/11816/11687/19261/17886/22041/20963/12768/11984/321019/20303/12192	25
GO:0050866	GO:0050866	negative regulation of cell activation	19/500	225/28891	1.65767e-08	8.39149e-07	5.36076e-07	16854/229521/12527/60533/14728/16189/22177/20720/12608/12772/14158/11816/246746/12523/19122/21946/14190/69769/16952	19
GO:0050863	GO:0050863	regulation of T cell activation	26/500	411/28891	1.76046e-08	8.81391e-07	5.63062e-07	110557/20739/16854/12522/15018/12389/12487/21942/15015/27218/13643/60533/14728/21940/16189/12608/12772/16002/16197/19261/20963/14972/19122/14190/69769/16952	26
GO:0032418	GO:0032418	lysosome localization	13/500	102/28891	2.4655e-08	1.19498e-06	7.63394e-07	17760/12890/16189/14460/214084/14158/14125/17886/20963/56743/14461/12523/14126	13
GO:1990849	GO:1990849	vacuolar localization	13/500	102/28891	2.4655e-08	1.19498e-06	7.63394e-07	17760/12890/16189/14460/214084/14158/14125/17886/20963/56743/14461/12523/14126	13
GO:0043303	GO:0043303	mast cell degranulation	11/500	69/28891	2.75987e-08	1.30444e-06	8.33318e-07	12890/16189/14460/214084/14158/14125/20963/56743/14461/12523/14126	11
GO:0033006	GO:0033006	regulation of mast cell activation involved in immune response	9/500	41/28891	2.77722e-08	1.30444e-06	8.33318e-07	14728/16189/14460/14158/14125/20963/14461/12523/14126	9
GO:0001906	GO:0001906	cell killing	21/500	286/28891	3.41211e-08	1.53916e-06	9.8327e-07	110557/16854/54725/15018/225825/15015/17101/14469/16409/16189/22177/17002/16002/16197/16174/17105/20963/14131/14972/21946/14190	21
GO:0031589	GO:0031589	cell-substrate adhesion	24/500	368/28891	3.52486e-08	1.57444e-06	1.0058e-06	22417/67896/22371/16480/16777/78473/109711/16409/56753/104099/13144/12977/27279/16412/16416/14158/20750/16414/11687/19261/17886/16421/170736/16398	24
GO:0052547	GO:0052547	regulation of peptidase activity	27/500	457/28891	3.86137e-08	1.67547e-06	1.07035e-06	69982/20725/20732/22035/20201/12389/20202/20861/67701/22436/18788/15234/11820/21858/20720/17002/13601/55948/13033/18793/12550/18436/20963/13014/20568/227753/18550	27
GO:0019370	GO:0019370	leukotriene biosynthetic process	6/500	13/28891	4.03696e-08	1.73513e-06	1.10846e-06	211666/17001/11690/11689/14125/20963	6
GO:0048872	GO:0048872	homeostasis of number of cells	25/500	401/28891	4.4057e-08	1.87592e-06	1.1984e-06	19743/20739/13819/53945/16598/14582/12765/16409/14728/20482/68632/14460/12442/12977/12772/100038882/16889/12978/16197/11655/14461/23871/321019/16952/12192	25
GO:0051656	GO:0051656	establishment of organelle localization	28/500	491/28891	4.55337e-08	1.90322e-06	1.21584e-06	17760/67749/12890/229521/16574/56742/12560/235180/72080/16189/100502766/14460/338367/51944/16412/214084/14158/110033/108907/66442/14125/17886/16319/20963/56743/14461/12523/14126	28
GO:0015850	GO:0015850	organic hydroxy compound transport	22/500	318/28891	4.66232e-08	1.93105e-06	1.23362e-06	101488/16854/18546/229521/12389/11303/53322/214084/16416/16889/64008/11816/20750/18436/14125/20963/14131/18550/80879/12306/18751/19218	22
GO:2001233	GO:2001233	regulation of apoptotic signaling pathway	26/500	437/28891	6.01475e-08	2.44671e-06	1.56304e-06	22417/93734/16854/14373/22035/21987/20201/12389/20202/12064/15234/11820/16189/20482/56312/14460/13144/26427/22658/66168/27279/16994/13143/18793/15937/64294	26
GO:0006898	GO:0006898	receptor-mediated endocytosis	20/500	272/28891	7.0677e-08	2.80004e-06	1.78876e-06	14800/229521/12389/20215/12527/50765/11820/12765/16409/14728/16189/15366/16412/16416/11816/16414/22041/20963/12306/19218	20
GO:0045088	GO:0045088	regulation of innate immune response	27/500	474/28891	8.11949e-08	3.16174e-06	2.01983e-06	327957/110557/54725/15018/12389/24088/225825/15015/14469/11820/22177/14581/17002/56619/231712/67664/100038882/16002/11816/16174/246746/20963/547253/14972/12768/56045/74136	27
GO:0050870	GO:0050870	positive regulation of T cell activation	20/500	277/28891	9.52116e-08	3.64524e-06	2.32871e-06	110557/20739/12522/15018/12389/12487/15015/27218/13643/60533/14728/21940/16189/12772/16002/16197/19261/20963/14972/16952	20
GO:0002764	GO:0002764	immune response-regulating signaling pathway	26/500	450/28891	1.07096e-07	3.99941e-06	2.55496e-06	327957/16854/12494/12389/12487/24088/225825/14469/78473/11820/14728/22177/17474/14581/17002/56619/67664/16889/14158/246746/20963/56743/19122/18751/23880/74136	26
GO:0002237	GO:0002237	response to molecule of bacterial origin	25/500	421/28891	1.12168e-07	4.15479e-06	2.65422e-06	327957/235527/21934/20201/11303/20202/24088/70097/12514/14469/60533/14728/12608/14581/17002/14460/66107/13618/17394/14158/19261/56615/12523/20568/19218	25
GO:0030282	GO:0030282	bone mineralization	14/500	137/28891	1.2255e-07	4.50274e-06	2.8765e-06	22417/12166/80752/13601/211401/14460/19228/11689/100038882/12978/20750/11687/12768/12393	14
GO:0006911	GO:0006911	phagocytosis, engulfment	10/500	65/28891	1.68294e-07	6.03739e-06	3.85689e-06	11303/16409/16414/11687/19261/17886/14461/14131/227753/16398	10
GO:0010324	GO:0010324	membrane invagination	11/500	82/28891	1.73098e-07	6.06347e-06	3.87355e-06	229521/11303/16409/16414/11687/19261/17886/14461/14131/227753/16398	11
GO:0070372	GO:0070372	regulation of ERK1 and ERK2 cascade	22/500	343/28891	1.74848e-07	6.06347e-06	3.87355e-06	327957/21934/12389/24088/27218/76089/11820/20308/20302/20305/19252/16416/12978/11816/11687/19261/17886/20963/12768/11984/321019/20303	22
GO:0032970	GO:0032970	regulation of actin filament-based process	24/500	402/28891	1.82522e-07	6.25061e-06	3.9931e-06	98660/66898/22417/14613/20739/102774/12389/24088/109620/16480/56753/211401/13144/16416/12704/12332/12978/14158/11687/17886/227753/12798/19218/15901	24
GO:0030100	GO:0030100	regulation of endocytosis	22/500	344/28891	1.83841e-07	6.25061e-06	3.9931e-06	16854/229521/12389/24088/50765/11820/16189/16412/16416/11816/246746/11687/19261/17886/22041/20963/14461/14131/12306/16398/12798/19341	22
GO:0007229	GO:0007229	integrin-mediated signaling pathway	12/500	101/28891	1.87148e-07	6.31591e-06	4.03482e-06	16777/16409/22177/104099/16412/16416/100038882/16414/20963/16421/16398/23880	12
GO:0030193	GO:0030193	regulation of blood coagulation	10/500	66/28891	1.95306e-07	6.49498e-06	4.14921e-06	12389/20202/22371/12527/216350/20720/11816/18793/246707/12306	10
GO:0051047	GO:0051047	positive regulation of secretion	25/500	437/28891	2.26839e-07	7.36489e-06	4.70494e-06	16847/21934/16854/18546/57264/12494/20201/20202/24088/50765/16409/16189/14645/14460/53322/70456/20750/16414/14125/17886/20963/14461/12306/18751/14126	25
GO:0010038	GO:0010038	response to metal ion	21/500	320/28891	2.2793e-07	7.36489e-06	4.70494e-06	16533/53945/66871/229521/12389/15209/234577/11690/22436/50765/11820/11810/14281/12550/11687/22041/227753/19122/16477/18438/12925	21
GO:0043304	GO:0043304	regulation of mast cell degranulation	8/500	38/28891	2.3587e-07	7.51486e-06	4.80075e-06	16189/14460/14158/14125/20963/14461/12523/14126	8
GO:0002833	GO:0002833	positive regulation of response to biotic stimulus	24/500	413/28891	2.98356e-07	9.37456e-06	5.98879e-06	327957/110557/105450/54725/15018/12389/24088/225825/15015/70097/14469/60533/11820/22177/14581/17002/56619/67664/16174/246746/20963/14972/246707/74136	24
GO:0031345	GO:0031345	negative regulation of cell projection organization	17/500	221/28891	3.5812e-07	1.11753e-05	7.13916e-06	67749/12494/13643/76089/11820/218203/56753/14581/16412/12704/11816/12550/20351/14972/19122/15901/64294	17
GO:0034341	GO:0034341	response to type II interferon	14/500	150/28891	3.77895e-07	1.17093e-05	7.48031e-06	15018/24088/14469/20308/20302/213002/68713/13144/20305/12332/19261/547253/227753/20303	14
GO:0050818	GO:0050818	regulation of coagulation	10/500	71/28891	3.95665e-07	1.20983e-05	7.72882e-06	12389/20202/22371/12527/216350/20720/11816/18793/246707/12306	10
GO:0001503	GO:0001503	ossification	26/500	484/28891	4.35841e-07	1.30638e-05	8.34558e-06	22417/21934/12166/97064/68713/12608/17002/80752/13601/211401/14460/26427/12977/19228/11689/100038882/18514/16002/12978/20750/11687/56233/12768/12393/16477/15901	26
GO:0050678	GO:0050678	regulation of epithelial cell proliferation	24/500	426/28891	5.2108e-07	1.53164e-05	9.78462e-06	19274/105450/12166/14254/12389/12560/22436/56753/13601/211401/14645/56312/55948/13618/16416/11689/16002/11816/12550/14461/12393/23796/15901/12192	24
GO:1904062	GO:1904062	regulation of monoatomic cation transmembrane transport	22/500	367/28891	5.5298e-07	1.6047e-05	1.02513e-05	98660/16533/18823/12389/57442/57440/11820/13830/16189/108072/16819/16412/16416/11689/20530/18436/66395/19122/18438/14126/19218/23796	22
GO:0034113	GO:0034113	heterotypic cell-cell adhesion	9/500	57/28891	5.5798e-07	1.60896e-05	1.02786e-05	109620/16480/78473/16412/16416/16414/57781/11687/16421	9
GO:0001820	GO:0001820	serotonin secretion	6/500	19/28891	5.84308e-07	1.65294e-05	1.05595e-05	16854/214084/18436/14125/20963/14131	6
GO:0030217	GO:0030217	T cell differentiation	21/500	339/28891	5.87701e-07	1.65294e-05	1.05595e-05	22417/16847/12522/12487/21942/14728/21940/16189/17474/56619/12772/16889/16205/16197/20351/20963/12393/14190/321019/16952/12192	21
GO:0010959	GO:0010959	regulation of metal ion transport	25/500	461/28891	6.10896e-07	1.70751e-05	1.09082e-05	98660/16533/18823/16854/241556/12389/57442/57440/13830/20720/108072/16819/16412/16416/20530/18436/22041/12523/66395/12768/19122/18438/14126/19218/23796	25
GO:1902074	GO:1902074	response to salt	21/500	343/28891	7.10822e-07	1.95091e-05	1.2463e-05	16533/66871/229521/12389/12064/234577/11690/11820/18770/13618/11810/110454/14281/12550/11687/18436/12393/16477/18751/18438/67865	21
GO:0007015	GO:0007015	actin filament organization	25/500	471/28891	9.03411e-07	2.37916e-05	1.51988e-05	66898/22417/56370/20739/69581/102774/108897/24088/237436/109711/56753/211401/13800/338367/11852/12704/12332/14158/11687/19261/17886/22041/227753/12798/15901	25
GO:0071248	GO:0071248	cellular response to metal ion	15/500	187/28891	1.02692e-06	2.64093e-05	1.68712e-05	53945/66871/229521/15209/234577/11690/50765/14281/12550/11687/22041/227753/19122/16477/18438	15
GO:0006837	GO:0006837	serotonin transport	7/500	32/28891	1.03179e-06	2.64093e-05	1.68712e-05	16854/214084/16416/18436/14125/20963/14131	7
GO:0050920	GO:0050920	regulation of chemotaxis	17/500	243/28891	1.34531e-06	3.34931e-05	2.13965e-05	27218/27226/102103/11820/12765/16189/17524/12977/12772/19252/13143/12978/20351/12768/16398/321019/18438	17
GO:0030278	GO:0030278	regulation of ossification	13/500	144/28891	1.43552e-06	3.53525e-05	2.25844e-05	22417/12166/80752/13601/14460/26427/12977/11689/100038882/18514/12978/12768/12393	13
GO:0001659	GO:0001659	temperature homeostasis	15/500	195/28891	1.73874e-06	4.19138e-05	2.67759e-05	13371/16847/13819/21934/14373/12389/16189/16775/12608/13618/16819/12772/20963/19218/15901	15
GO:0046631	GO:0046631	alpha-beta T cell activation	16/500	221/28891	1.75632e-06	4.21148e-05	2.69043e-05	110557/12522/15018/12487/15015/60533/14728/16189/12608/12772/16205/20351/20963/14972/321019/16952	16
GO:0048732	GO:0048732	gland development	25/500	489/28891	1.77379e-06	4.2311e-05	2.70297e-05	22417/21934/12166/21923/15417/54725/12389/15209/22371/16004/22436/15234/20878/20720/12608/12442/12977/15439/18514/16889/16002/18793/12550/14461/16952	25
GO:0002702	GO:0002702	positive regulation of production of molecular mediator of immune response	14/500	171/28891	1.84079e-06	4.34574e-05	2.77621e-05	327957/110557/15018/12487/24088/225825/15015/69816/27218/21940/16189/14125/20963/14972	14
GO:0042063	GO:0042063	gliogenesis	22/500	397/28891	2.02966e-06	4.76656e-05	3.04504e-05	20732/16847/18823/17181/14254/20201/20202/24088/16777/12527/11820/20302/16409/20720/12977/12772/12978/69743/22041/321019/16952/18438	22
GO:1990845	GO:1990845	adaptive thermogenesis	14/500	173/28891	2.11292e-06	4.91146e-05	3.13761e-05	13371/16847/13819/14373/12389/16189/16775/12608/16819/12709/12772/16889/20963/15901	14
GO:0050767	GO:0050767	regulation of neurogenesis	25/500	494/28891	2.12571e-06	4.91611e-05	3.14058e-05	17760/20732/12166/14254/12064/24088/13643/76089/20482/20720/665113/27279/16412/12704/12978/11816/12550/12227/20351/69743/22041/14461/20893/12306/15901	25
GO:0002819	GO:0002819	regulation of adaptive immune response	17/500	252/28891	2.21093e-06	5.08736e-05	3.24998e-05	110557/15018/12487/225825/15015/27218/78473/60533/14728/16189/12772/16197/11687/14125/14131/14972/16952	17
GO:0034109	GO:0034109	homotypic cell-cell adhesion	10/500	86/28891	2.40739e-06	5.46341e-05	3.49021e-05	432628/109620/16480/12527/20720/14460/16416/18793/20963/246707	10
GO:0055094	GO:0055094	response to lipoprotein particle	7/500	36/28891	2.41033e-06	5.46341e-05	3.49021e-05	12527/12514/218203/16412/11816/16414/20963	7
GO:0001894	GO:0001894	tissue homeostasis	18/500	283/28891	2.57945e-06	5.78914e-05	3.6983e-05	21934/102774/12494/97064/12560/14460/12977/19228/12772/16412/16416/67171/16889/12978/20750/22041/20963/14461	18
GO:0060249	GO:0060249	anatomical structure homeostasis	18/500	283/28891	2.57945e-06	5.78914e-05	3.6983e-05	21934/102774/12494/97064/12560/14460/12977/19228/12772/16412/16416/67171/16889/12978/20750/22041/20963/14461	18
GO:0051090	GO:0051090	regulation of DNA-binding transcription factor activity	23/500	436/28891	2.73049e-06	6.09809e-05	3.89567e-05	21934/14239/12389/12064/24088/16480/57321/11820/16189/11745/14581/17002/56312/18514/14158/16174/16414/20963/12523/19122/20893/18751/15901	23
GO:0002367	GO:0002367	cytokine production involved in immune response	14/500	178/28891	2.95658e-06	6.50733e-05	4.1571e-05	327957/110557/15018/24088/225825/15015/27218/14728/16189/12772/16174/14125/20963/14972	14
GO:0045216	GO:0045216	cell-cell junction organization	16/500	231/28891	3.12081e-06	6.80308e-05	4.34603e-05	14613/53624/18163/12389/227937/109620/16480/12527/12560/211401/16412/56460/12978/12550/56233/23796	16
GO:0002269	GO:0002269	leukocyte activation involved in inflammatory response	8/500	53/28891	3.40537e-06	7.33362e-05	4.68497e-05	229521/24088/11820/16409/16189/22177/17394/12978	8
GO:0031341	GO:0031341	regulation of cell killing	13/500	157/28891	3.77808e-06	8.00602e-05	5.11451e-05	110557/54725/15018/225825/15015/16409/16189/22177/16002/16197/16174/20963/14972	13
GO:0071402	GO:0071402	cellular response to lipoprotein particle stimulus	7/500	39/28891	4.24638e-06	8.83401e-05	5.64346e-05	12527/12514/218203/16412/11816/16414/20963	7
GO:0002832	GO:0002832	negative regulation of response to biotic stimulus	14/500	187/28891	5.25526e-06	0.000107851	6.8899e-05	110557/15018/15015/17002/231712/67664/100038882/16002/547253/14972/12768/14190/56045/74136	14
GO:0008277	GO:0008277	regulation of G protein-coupled receptor signaling pathway	12/500	138/28891	5.3674e-06	0.000109234	6.97826e-05	11803/23984/78600/20215/11820/16412/16416/22158/17886/19218/23796/67865	12
GO:0043254	GO:0043254	regulation of protein-containing complex assembly	22/500	437/28891	9.37835e-06	0.00018105	0.000115661	66898/20739/53624/102774/16854/229521/12389/11303/56742/24088/14544/14469/78473/329679/327959/100038882/12332/14158/11816/11687/20963/227753	22
GO:0002714	GO:0002714	positive regulation of B cell mediated immunity	9/500	80/28891	1.0118e-05	0.000192074	0.000122703	110557/15018/12487/225825/15015/16189/14125/14131/14972	9
GO:0002891	GO:0002891	positive regulation of immunoglobulin mediated immune response	9/500	80/28891	1.0118e-05	0.000192074	0.000122703	110557/15018/12487/225825/15015/16189/14125/14131/14972	9
GO:0120162	GO:0120162	positive regulation of cold-induced thermogenesis	10/500	101/28891	1.03684e-05	0.000195463	0.000124869	13371/16847/13819/14373/12389/16189/12608/16819/12772/20963	10
GO:0007162	GO:0007162	negative regulation of cell adhesion	18/500	315/28891	1.13173e-05	0.000211319	0.000134998	53624/21923/16854/17075/16777/12527/60533/14728/16189/56753/20720/12608/19252/12550/19122/14190/69769/16952	18
GO:0010466	GO:0010466	negative regulation of peptidase activity	16/500	257/28891	1.20552e-05	0.000223267	0.00014263	69982/20725/20732/20861/67701/18788/15234/11820/21858/20720/17002/13601/55948/18793/13014/20568	16
GO:0001935	GO:0001935	endothelial cell proliferation	13/500	175/28891	1.23386e-05	0.000225892	0.000144307	19274/105450/14254/12389/22436/13601/16416/11689/16889/16002/11816/14461/23796	13
GO:0031623	GO:0031623	receptor internalization	12/500	150/28891	1.26116e-05	0.000227824	0.000145542	14800/12389/20215/12527/11820/12765/14728/16412/16416/16414/20963/19218	12
GO:0002520	GO:0002520	immune system development	16/500	258/28891	1.26513e-05	0.000227824	0.000145542	110557/21934/53945/15018/12487/15015/60533/14728/16189/12442/16994/18514/16889/16197/14972/56045	16
GO:0007204	GO:0007204	positive regulation of cytosolic calcium ion concentration	14/500	202/28891	1.27069e-05	0.000227924	0.000145606	14704/12494/12389/23833/12765/20302/14460/13618/19228/12772/14461/12768/18438/19218	14
GO:0001649	GO:0001649	osteoblast differentiation	15/500	230/28891	1.29945e-05	0.000232168	0.000148317	22417/12166/97064/68713/12608/17002/80752/26427/19228/16002/20750/56233/12393/16477/15901	15
GO:0050764	GO:0050764	regulation of phagocytosis	11/500	127/28891	1.36827e-05	0.000241621	0.000154356	229521/24088/246746/11687/19261/17886/20963/14461/14131/16398/12798	11
GO:0046850	GO:0046850	regulation of bone remodeling	8/500	64/28891	1.43996e-05	0.000251359	0.000160577	16847/21934/12494/16416/12978/20750/22041/20963	8
GO:0051346	GO:0051346	negative regulation of hydrolase activity	19/500	356/28891	1.69638e-05	0.000287313	0.000183545	69982/20725/20732/16847/102774/20861/67701/18788/15234/11820/21858/20720/17002/13601/55948/18793/13014/20568/16952	19
GO:0002437	GO:0002437	inflammatory response to antigenic stimulus	10/500	107/28891	1.72912e-05	0.000290697	0.000185707	110557/15018/12487/15015/12514/12765/14728/14125/14131/14972	10
GO:0006979	GO:0006979	response to oxidative stress	20/500	389/28891	1.75616e-05	0.000293935	0.000187775	13819/93734/13070/12494/60599/212032/15234/11820/22658/16819/11852/11689/14281/14158/11816/19261/56615/19122/16952/15926	20
GO:0043954	GO:0043954	cellular component maintenance	9/500	86/28891	1.83087e-05	0.000301732	0.000192756	54725/11820/211401/16412/16416/12978/11816/66961/19122	9
GO:0040013	GO:0040013	negative regulation of locomotion	19/500	358/28891	1.83315e-05	0.000301732	0.000192756	19274/22417/105450/12166/12389/60599/16480/16189/68713/56753/11852/19252/11816/12550/57781/20351/17886/246707/12798	19
GO:0002460	GO:0002460	adaptive immune response based on somatic recombination of immune receptors built from immunoglobulin superfamily domains	23/500	491/28891	1.8697e-05	0.000305757	0.000195328	110557/15018/12487/225825/15015/27218/17101/12986/60533/14728/16189/12772/20556/12984/12983/16197/16174/20351/14125/14131/14972/14190/16952	23
GO:0060759	GO:0060759	regulation of response to cytokine stimulus	12/500	156/28891	1.87239e-05	0.000305757	0.000195328	12389/24088/14581/13601/12977/17394/100038882/77128/246746/20963/547253/56045	12
GO:0140014	GO:0140014	mitotic nuclear division	16/500	267/28891	1.93157e-05	0.000314294	0.000200782	56742/12487/20878/100502766/107995/108912/51944/12704/16002/16551/110033/108907/66442/16319/71819/68612	16
GO:0006809	GO:0006809	nitric oxide biosynthetic process	9/500	87/28891	2.01122e-05	0.00032609	0.000208317	12389/24088/16598/11820/16189/17394/16414/19261/18438	9
GO:0001909	GO:0001909	leukocyte mediated cytotoxicity	13/500	185/28891	2.22934e-05	0.000357637	0.000228471	110557/54725/15018/225825/15015/17101/16409/22177/16002/16197/16174/14131/14972	13
GO:0035296	GO:0035296	regulation of tube diameter	13/500	186/28891	2.35976e-05	0.000372499	0.000237965	98660/19274/16533/14613/12494/12389/16598/13618/11689/11816/18436/18438/19218	13
GO:0097746	GO:0097746	blood vessel diameter maintenance	13/500	186/28891	2.35976e-05	0.000372499	0.000237965	98660/19274/16533/14613/12494/12389/16598/13618/11689/11816/18436/18438/19218	13
GO:0045787	GO:0045787	positive regulation of cell cycle	19/500	365/28891	2.39306e-05	0.000374666	0.000239349	22417/56742/12487/227937/12531/11820/20878/17536/56312/107995/12704/18514/16002/12978/108907/16319/71819/68612/16952	19
GO:0048771	GO:0048771	tissue remodeling	14/500	215/28891	2.55378e-05	0.0003971	0.000253681	14613/16847/13819/21934/12494/12389/19228/12772/16416/16889/12978/20750/22041/20963	14
GO:0001910	GO:0001910	regulation of leukocyte mediated cytotoxicity	11/500	136/28891	2.60595e-05	0.000403833	0.000257982	110557/54725/15018/225825/15015/16409/22177/16002/16197/16174/14972	11
GO:0033627	GO:0033627	cell adhesion mediated by integrin	9/500	90/28891	2.64552e-05	0.000408576	0.000261012	78473/16409/104099/16412/16416/16414/20963/16421/16398	9
GO:0006959	GO:0006959	humoral immune response	18/500	337/28891	2.78397e-05	0.000421745	0.000269425	14133/110557/16854/15018/20202/15015/67701/11820/17002/66107/100034251/12772/11689/22041/20568/14972/21946/321019	18
GO:1905952	GO:1905952	regulation of lipid localization	13/500	190/28891	2.95057e-05	0.000443657	0.000283423	21934/57264/12389/11303/11520/53322/16416/11816/20750/20963/69573/18550/12306	13
GO:0003018	GO:0003018	vascular process in circulatory system	15/500	247/28891	2.99595e-05	0.000448998	0.000286835	98660/19274/16533/14613/12494/12389/16598/12765/13618/11689/11816/18436/18438/19218/20303	15
GO:0046209	GO:0046209	nitric oxide metabolic process	9/500	92/28891	3.15655e-05	0.000466924	0.000298287	12389/24088/16598/11820/16189/17394/16414/19261/18438	9
GO:0002456	GO:0002456	T cell mediated immunity	12/500	165/28891	3.26972e-05	0.000480543	0.000306987	110557/15018/15015/27218/17101/14728/16189/12772/20556/16197/16174/14972	12
GO:0071900	GO:0071900	regulation of protein serine/threonine kinase activity	18/500	343/28891	3.50757e-05	0.000505712	0.000323066	21934/14254/21987/12389/56742/70097/76089/11820/17002/12449/12442/55948/19252/11816/12428/14125/52163/20963	18
GO:0006937	GO:0006937	regulation of muscle contraction	12/500	167/28891	3.68125e-05	0.000529077	0.000337993	98660/14613/14254/12389/109620/57440/16480/21955/18436/16398/18438/19218	12
GO:2001057	GO:2001057	reactive nitrogen species metabolic process	9/500	94/28891	3.74882e-05	0.000537095	0.000343114	12389/24088/16598/11820/16189/17394/16414/19261/18438	9
GO:0036005	GO:0036005	response to macrophage colony-stimulating factor	4/500	12/28891	3.92952e-05	0.00055427	0.000354086	24088/12977/12978/14158	4
GO:0036006	GO:0036006	cellular response to macrophage colony-stimulating factor stimulus	4/500	12/28891	3.92952e-05	0.00055427	0.000354086	24088/12977/12978/14158	4
GO:0007009	GO:0007009	plasma membrane organization	12/500	169/28891	4.13696e-05	0.000579939	0.000370484	66898/235527/20739/229521/12389/20202/12527/211401/17886/227753/66395/12306	12
GO:0045428	GO:0045428	regulation of nitric oxide biosynthetic process	8/500	74/28891	4.2163e-05	0.000587446	0.00037528	12389/24088/16598/11820/16189/17394/16414/19261	8
GO:0070555	GO:0070555	response to interleukin-1	9/500	96/28891	4.43245e-05	0.000611947	0.000390933	21934/11820/20308/20302/12608/20305/19261/16952/20303	9
GO:0000280	GO:0000280	nuclear division	21/500	450/28891	4.51872e-05	0.000621973	0.000397337	22417/56742/12487/12531/20878/100502766/107995/12442/108912/51944/56371/12704/16002/16551/110033/108907/66442/16319/71819/68612/66197	21
GO:0034405	GO:0034405	response to fluid shear stress	5/500	24/28891	4.92767e-05	0.000669616	0.000427773	11303/16598/211401/20750/18438	5
GO:0036344	GO:0036344	platelet morphogenesis	5/500	24/28891	4.92767e-05	0.000669616	0.000427773	59048/109711/14460/12978/17886	5
GO:0002449	GO:0002449	lymphocyte mediated immunity	22/500	489/28891	5.15862e-05	0.000693295	0.0004429	110557/54725/15018/12487/225825/15015/27218/17101/12986/14728/16189/12772/20556/12984/12983/16002/16197/16174/14125/14131/14972/14190	22
GO:0030198	GO:0030198	extracellular matrix organization	17/500	322/28891	5.33639e-05	0.000709349	0.000453156	20732/11803/17181/16854/67896/12389/16777/11820/104009/18451/26427/17394/16412/16416/17228/12306/23871	17
GO:0010721	GO:0010721	negative regulation of cell development	17/500	323/28891	5.54475e-05	0.000732229	0.000467772	12166/12064/13643/76089/14728/16189/13618/12704/12550/12227/20351/69743/14461/21946/14190/16952/15901	17
GO:1900272	GO:1900272	negative regulation of long-term synaptic potentiation	4/500	13/28891	5.59836e-05	0.000734487	0.000469215	11820/22177/11816/19122	4
GO:0080164	GO:0080164	regulation of nitric oxide metabolic process	8/500	77/28891	5.62634e-05	0.000734487	0.000469215	12389/24088/16598/11820/16189/17394/16414/19261	8
GO:0006936	GO:0006936	muscle contraction	17/500	324/28891	5.76027e-05	0.000745562	0.00047629	98660/14613/14254/11443/12494/12389/57442/109620/57440/16480/21955/13618/18436/227753/16398/18438/19218	17
GO:0032930	GO:0032930	positive regulation of superoxide anion generation	5/500	25/28891	6.07229e-05	0.000782755	0.00050005	11820/16409/22177/16414/20963	5
GO:0002440	GO:0002440	production of molecular mediator of immune response	20/500	425/28891	6.08198e-05	0.000782755	0.00050005	327957/110557/15018/12487/24088/225825/15015/69816/27218/14728/21940/16189/12772/16197/16174/14125/20963/14972/14190/56045	20
GO:0016358	GO:0016358	dendrite development	17/500	327/28891	6.45186e-05	0.000822853	0.000525666	17760/67749/17181/102774/18163/12064/76089/11820/107995/665113/16412/12704/11816/93691/52163/217692/15901	17
GO:1902903	GO:1902903	regulation of supramolecular fiber organization	19/500	393/28891	6.47682e-05	0.000822853	0.000525666	66898/22417/20739/102774/12389/56742/24088/14544/11820/56753/211401/13144/12704/12332/14158/11816/11687/227753/15901	19
GO:0032872	GO:0032872	regulation of stress-activated MAPK cascade	13/500	206/28891	6.80036e-05	0.000855868	0.000546757	327957/21987/27218/70097/22436/15234/11820/21940/665113/12772/19252/19261/227753	13
GO:0045732	GO:0045732	positive regulation of protein catabolic process	13/500	208/28891	7.50241e-05	0.000918844	0.000586988	20671/12389/11820/218203/20878/242960/218215/56312/107995/56371/11816/77128/15937	13
GO:1903522	GO:1903522	regulation of blood circulation	15/500	268/28891	7.58647e-05	0.000926273	0.000591735	98660/14613/13819/12494/12389/57442/109620/57440/16480/11820/13618/11689/18436/18438/19218	15
GO:0042886	GO:0042886	amide transport	20/500	432/28891	7.60374e-05	0.000926273	0.000591735	13371/16847/12494/20201/11303/20202/12064/50765/14645/53322/70456/16412/214084/11689/64008/93691/17886/18751/16952/19218	20
GO:2000644	GO:2000644	regulation of receptor catabolic process	4/500	14/28891	7.73058e-05	0.000934232	0.000596819	218203/11816/18550/12306	4
GO:0000281	GO:0000281	mitotic cytokinesis	8/500	81/28891	8.09737e-05	0.000965749	0.000616953	102774/19348/11852/12704/108907/16319/71819/74107	8
GO:0030048	GO:0030048	actin filament-based movement	10/500	130/28891	9.21091e-05	0.00106781	0.000682153	98660/14613/12389/57442/109620/16480/338367/17886/227753/19218	10
GO:0034599	GO:0034599	cellular response to oxidative stress	14/500	243/28891	9.62486e-05	0.00110327	0.000704803	13819/93734/60599/212032/15234/22658/16819/11852/11689/14281/14158/19261/56615/16952	14
GO:0032368	GO:0032368	regulation of lipid transport	11/500	158/28891	0.000102442	0.0011639	0.000743539	21934/57264/12389/11303/53322/16416/11816/20750/20963/18550/12306	11
GO:1901888	GO:1901888	regulation of cell junction assembly	14/500	246/28891	0.000109573	0.00122357	0.000781657	22417/269788/12389/12064/24088/13643/76089/11820/13144/26364/20351/17886/217692/23796	14
GO:0002532	GO:0002532	production of molecular mediator involved in inflammatory response	9/500	108/28891	0.000111409	0.001238	0.000790874	11690/14728/214084/11689/16889/18807/19261/18436/20963	9
GO:1902850	GO:1902850	microtubule cytoskeleton organization involved in mitosis	11/500	160/28891	0.000114593	0.0012672	0.000809528	56742/72080/20878/100502766/107995/16412/16551/108907/66442/16319/71819	11
GO:0034755	GO:0034755	iron ion transmembrane transport	5/500	29/28891	0.000128202	0.00139068	0.000888415	53945/70358/17002/16819/22041	5
GO:0086005	GO:0086005	ventricular cardiac muscle cell action potential	5/500	29/28891	0.000128202	0.00139068	0.000888415	14613/12389/57442/109620/16480	5
GO:0019058	GO:0019058	viral life cycle	14/500	250/28891	0.000129811	0.00140213	0.000895729	20732/12389/13830/213002/68713/17002/16647/16416/100038882/11816/57444/20568/227753/18550	14
GO:0043312	GO:0043312	neutrophil degranulation	4/500	16/28891	0.000136744	0.00145222	0.000927729	16409/11745/16414/20963	4
GO:0071216	GO:0071216	cellular response to biotic stimulus	17/500	349/28891	0.000141803	0.00149859	0.00095735	327957/235527/11303/24088/70097/12514/14469/60533/14728/12608/14581/17002/14460/17394/19261/20963/12523	17
GO:0003158	GO:0003158	endothelium development	10/500	137/28891	0.000142425	0.00149859	0.00095735	20671/53945/22436/76089/13618/16819/11852/16889/12226/15901	10
GO:0043547	GO:0043547	positive regulation of GTPase activity	14/500	253/28891	0.000147042	0.00153545	0.000980899	22417/239027/227937/19731/76089/20308/20302/50778/20305/16412/76281/217692/20303/67865	14
GO:0044772	GO:0044772	mitotic cell cycle phase transition	20/500	454/28891	0.000148161	0.00154115	0.000984537	69581/21987/12531/11820/12449/107995/12442/26427/16412/56371/12704/18514/12428/66442/16319/68612/66197/15937/16952/12192	20
GO:0010811	GO:0010811	positive regulation of cell-substrate adhesion	10/500	140/28891	0.000170188	0.00174105	0.00111224	22417/67896/16480/78473/12977/16412/16416/20750/11687/17886	10
GO:0030101	GO:0030101	natural killer cell activation	10/500	140/28891	0.000170188	0.00174105	0.00111224	110557/15018/15015/27218/17101/14728/22177/18514/14972/21946	10
GO:0001788	GO:0001788	antibody-dependent cellular cytotoxicity	5/500	31/28891	0.000178276	0.00180094	0.0011505	110557/15018/15015/14131/14972	5
GO:1903115	GO:1903115	regulation of actin filament-based movement	6/500	49/28891	0.000194064	0.00193469	0.00123595	98660/14613/12389/109620/16480/19218	6
GO:0042267	GO:0042267	natural killer cell mediated cytotoxicity	9/500	117/28891	0.000205194	0.00202791	0.0012955	110557/54725/15018/225825/15015/17101/16002/16174/14972	9
GO:0060562	GO:0060562	epithelial tube morphogenesis	18/500	395/28891	0.000208135	0.00203966	0.00130301	20671/22417/20732/105450/21923/102774/14254/15209/12765/56753/211401/13800/12977/16819/11852/18514/22158/23796	18
GO:0060586	GO:0060586	multicellular organismal-level iron ion homeostasis	5/500	32/28891	0.000208304	0.00203966	0.00130301	19743/13819/53945/50765/242960	5
GO:0097006	GO:0097006	regulation of plasma lipoprotein particle levels	7/500	70/28891	0.000208622	0.00203966	0.00130301	11303/67800/27226/218203/16889/11816/12306	7
GO:0042092	GO:0042092	type 2 immune response	6/500	50/28891	0.000217336	0.00211126	0.00134875	14728/16189/13601/12772/14125/16952	6
GO:1902075	GO:1902075	cellular response to salt	12/500	202/28891	0.00022547	0.00217636	0.00139033	66871/229521/234577/11690/110454/14281/12550/11687/16477/18751/18438/67865	12
GO:0006816	GO:0006816	calcium ion transport	20/500	469/28891	0.000226984	0.00218173	0.00139376	98660/18823/16854/241556/12389/57442/57440/108072/13618/16416/18436/12523/66395/12768/19122/18751/18438/14126/19218/23796	20
GO:0055117	GO:0055117	regulation of cardiac muscle contraction	7/500	72/28891	0.000248876	0.00234272	0.00149661	98660/14613/12389/109620/57440/16480/18438	7
GO:1903317	GO:1903317	regulation of protein maturation	7/500	73/28891	0.000271223	0.00252697	0.00161432	50765/20720/18793/12550/17886/227753/18550	7
GO:1905664	GO:1905664	regulation of calcium ion import across plasma membrane	4/500	19/28891	0.000279467	0.00256453	0.00163831	12389/108072/18436/19122	4
GO:0001796	GO:0001796	regulation of type IIa hypersensitivity	5/500	34/28891	0.000279757	0.00256453	0.00163831	110557/15018/15015/14131/14972	5
GO:0001798	GO:0001798	positive regulation of type IIa hypersensitivity	5/500	34/28891	0.000279757	0.00256453	0.00163831	110557/15018/15015/14131/14972	5
GO:0002892	GO:0002892	regulation of type II hypersensitivity	5/500	34/28891	0.000279757	0.00256453	0.00163831	110557/15018/15015/14131/14972	5
GO:0002894	GO:0002894	positive regulation of type II hypersensitivity	5/500	34/28891	0.000279757	0.00256453	0.00163831	110557/15018/15015/14131/14972	5
GO:0045862	GO:0045862	positive regulation of proteolysis	17/500	372/28891	0.000299608	0.00272239	0.00173915	22035/20201/12389/20202/22436/11820/20878/218215/56312/107995/13033/56371/11816/18436/17886/20963/227753	17
GO:0002478	GO:0002478	antigen processing and presentation of exogenous peptide antigen	6/500	53/28891	0.000300562	0.00272239	0.00173915	110557/15018/15015/65972/14131/14972	6
GO:1902930	GO:1902930	regulation of alcohol biosynthetic process	6/500	53/28891	0.000300562	0.00272239	0.00173915	22417/50781/14581/19228/11816/17886	6
GO:0001570	GO:0001570	vasculogenesis	8/500	99/28891	0.000328849	0.00294349	0.0018804	20671/12389/22436/76089/56233/16477/23796/12192	8
GO:0009620	GO:0009620	response to fungus	7/500	76/28891	0.000348099	0.00309754	0.00197881	327957/24088/11820/17474/17002/56619/20963	7
GO:0051783	GO:0051783	regulation of nuclear division	10/500	153/28891	0.000348878	0.00309842	0.00197938	22417/12487/107995/108912/56371/16002/108907/66442/16319/68612	10
GO:0050807	GO:0050807	regulation of synapse organization	15/500	309/28891	0.000356456	0.00315956	0.00201843	239027/269788/12064/24088/13643/11820/107995/11852/16412/11816/26364/20351/52163/19122/217692	15
GO:0019915	GO:0019915	lipid storage	8/500	101/28891	0.000376723	0.00328802	0.0021005	12389/67800/11520/16416/16889/11816/69573/15211	8
GO:0043087	GO:0043087	regulation of GTPase activity	16/500	345/28891	0.000380417	0.00331392	0.00211704	22417/239027/235633/102774/227937/19731/76089/20308/20302/50778/20305/16412/76281/217692/20303/67865	16
GO:0051222	GO:0051222	positive regulation of protein transport	16/500	346/28891	0.000392659	0.00341404	0.002181	16847/12494/24088/16480/11820/13830/16409/14645/55948/70456/77128/12550/17886/52163/19122/18751	16
GO:0045071	GO:0045071	negative regulation of viral genome replication	6/500	56/28891	0.000406922	0.00350596	0.00223973	213002/68713/17002/100038882/57444/20568	6
GO:0044839	GO:0044839	cell cycle G2/M phase transition	10/500	156/28891	0.000407079	0.00350596	0.00223973	21987/12531/11820/12442/26427/56371/12704/18514/12428/15937	10
GO:1905153	GO:1905153	regulation of membrane invagination	4/500	21/28891	0.000419859	0.00360328	0.0023019	229521/11687/14461/16398	4
GO:0097242	GO:0097242	amyloid-beta clearance	5/500	37/28891	0.000419961	0.00360328	0.0023019	11820/16409/16189/11816/16414	5
GO:0000041	GO:0000041	transition metal ion transport	8/500	103/28891	0.000430118	0.00367658	0.00234873	53945/70358/50765/30791/17002/16819/20530/22041	8
GO:1905897	GO:1905897	regulation of response to endoplasmic reticulum stress	7/500	79/28891	0.000441515	0.00376693	0.00240644	12389/11820/56312/26427/66168/11689/77128	7
GO:0032956	GO:0032956	regulation of actin cytoskeleton organization	16/500	351/28891	0.000459092	0.00388777	0.00248364	66898/22417/20739/102774/24088/56753/211401/13144/16416/12704/12332/12978/14158/11687/227753/15901	16
GO:0051302	GO:0051302	regulation of cell division	11/500	188/28891	0.000463108	0.0039145	0.00250072	20671/102774/227937/12531/20878/19348/55948/12704/16002/16319/71819	11
GO:0050803	GO:0050803	regulation of synapse structure or activity	15/500	317/28891	0.000465664	0.00392883	0.00250987	239027/269788/12064/24088/13643/11820/107995/11852/16412/11816/26364/20351/52163/19122/217692	15
GO:0010639	GO:0010639	negative regulation of organelle organization	17/500	387/28891	0.000470322	0.00396079	0.00253029	20739/93734/102774/24088/235180/57321/15234/56753/100502766/56312/12449/107995/12332/66442/16319/227753/15937	17
GO:1990868	GO:1990868	response to chemokine	7/500	80/28891	0.000476748	0.00399264	0.00255064	20308/20302/20305/12772/19252/12768/20303	7
GO:0016055	GO:0016055	Wnt signaling pathway	19/500	460/28891	0.00047761	0.00399264	0.00255064	20671/22417/50781/18163/12389/97064/15209/24088/16480/12560/11820/218581/13144/665113/13618/11816/12550/76281/11984	19
GO:0002474	GO:0002474	antigen processing and presentation of peptide antigen via MHC class I	6/500	58/28891	0.000492733	0.00409651	0.00261699	110557/15018/15015/65972/14131/14972	6
GO:0198738	GO:0198738	cell-cell signaling by wnt	19/500	462/28891	0.000503379	0.00416274	0.0026593	20671/22417/50781/18163/12389/97064/15209/24088/16480/12560/11820/218581/13144/665113/13618/11816/12550/76281/11984	19
GO:0006066	GO:0006066	alcohol metabolic process	16/500	354/28891	0.000503414	0.00416274	0.0026593	22417/16847/50781/13070/233549/11303/67800/11820/16189/14581/13618/19228/16889/11816/17886/15926	16
GO:0044794	GO:0044794	positive regulation by host of viral process	4/500	22/28891	0.00050618	0.00416274	0.0026593	16004/13830/12978/11816	4
GO:0072170	GO:0072170	metanephric tubule development	4/500	22/28891	0.00050618	0.00416274	0.0026593	22417/97064/12765/211401	4
GO:0007033	GO:0007033	vacuole organization	12/500	221/28891	0.000509028	0.00417862	0.00266944	11303/60599/17101/235180/170833/56312/13033/16889/19331/66734/11984/15211	12
GO:0031346	GO:0031346	positive regulation of cell projection organization	19/500	463/28891	0.000516709	0.00422644	0.00269999	17760/102774/18546/20202/12064/11881/235180/76089/15234/208647/20482/20720/665113/27279/16819/16412/11816/52163/16398	19
GO:0014002	GO:0014002	astrocyte development	5/500	39/28891	0.000539184	0.00438664	0.00280234	18823/20201/20202/11820/12978	5
GO:0032388	GO:0032388	positive regulation of intracellular transport	11/500	192/28891	0.00055251	0.00447111	0.0028563	16480/235180/13830/16409/55948/77128/241062/12550/52163/19122/12306	11
GO:0008202	GO:0008202	steroid metabolic process	16/500	358/28891	0.000568188	0.0045495	0.00290637	22417/16847/50781/13070/11303/67800/11820/16189/14581/29817/13618/18514/16889/16002/11816/20750	16
GO:0010714	GO:0010714	positive regulation of collagen metabolic process	5/500	40/28891	0.000607531	0.00478051	0.00305395	22417/57264/268977/26427/16398	5
GO:0086004	GO:0086004	regulation of cardiac muscle cell contraction	5/500	40/28891	0.000607531	0.00478051	0.00305395	98660/14613/12389/109620/16480	5
GO:0000302	GO:0000302	response to reactive oxygen species	11/500	195/28891	0.000628641	0.00491267	0.00313838	93734/13070/212032/15234/22658/16819/11852/14281/14158/19261/16952	11
GO:0031330	GO:0031330	negative regulation of cellular catabolic process	11/500	195/28891	0.000628641	0.00491267	0.00313838	52187/16847/235180/104009/21858/56312/11810/20556/56460/18550/12306	11
GO:0010977	GO:0010977	negative regulation of neuron projection development	10/500	165/28891	0.00063209	0.00493117	0.0031502	67749/12494/13643/218203/14581/11816/12550/20351/14972/64294	10
GO:1904951	GO:1904951	positive regulation of establishment of protein localization	16/500	362/28891	0.000639972	0.00498412	0.00318402	16847/12494/24088/16480/11820/13830/16409/14645/55948/70456/77128/12550/17886/52163/19122/18751	16
GO:0042157	GO:0042157	lipoprotein metabolic process	9/500	137/28891	0.000657468	0.00511165	0.00326549	11303/67800/14645/13033/11810/16416/16889/11816/241062	9
GO:0015711	GO:0015711	organic anion transport	18/500	436/28891	0.000670312	0.00519615	0.00331947	101488/69698/21934/12064/11520/241919/70456/16412/64008/11816/14664/20963/56615/80879/20527/16952/50934/19218	18
GO:0043112	GO:0043112	receptor metabolic process	7/500	85/28891	0.000687988	0.00528579	0.00337674	14800/57440/218203/13033/11816/18550/12306	7
GO:0050868	GO:0050868	negative regulation of T cell activation	9/500	138/28891	0.000692788	0.00529588	0.00338318	16854/60533/14728/16189/12608/19122/14190/69769/16952	9
GO:0042446	GO:0042446	hormone biosynthetic process	6/500	62/28891	0.000706127	0.0053888	0.00344255	13371/22417/50781/13070/14581/16002	6
GO:0042759	GO:0042759	long-chain fatty acid biosynthetic process	4/500	24/28891	0.000715441	0.00544165	0.00347631	18823/17001/11689/11687	4
GO:0007611	GO:0007611	learning or memory	15/500	331/28891	0.000726035	0.00550922	0.00351947	98660/229521/53418/18163/12064/24088/16777/11820/17536/16819/16412/16002/11816/12227/19122	15
GO:0071692	GO:0071692	protein localization to extracellular region	18/500	441/28891	0.000763917	0.00574426	0.00366963	14613/16847/12494/11303/24088/268977/17101/14645/13618/70456/214084/11689/11816/93691/17886/18751/16952/19218	18
GO:0019372	GO:0019372	lipoxygenase pathway	3/500	11/28891	0.000766574	0.00574426	0.00366963	11690/11689/11687	3
GO:0031620	GO:0031620	regulation of fever generation	3/500	11/28891	0.000766574	0.00574426	0.00366963	21934/13618/19218	3
GO:0032353	GO:0032353	negative regulation of hormone biosynthetic process	3/500	11/28891	0.000766574	0.00574426	0.00366963	22417/50781/14581	3
GO:0097120	GO:0097120	receptor localization to synapse	7/500	87/28891	0.000790782	0.00589657	0.00376693	269788/16574/22177/665113/16412/16416/19400	7
GO:0010894	GO:0010894	negative regulation of steroid biosynthetic process	4/500	25/28891	0.000840149	0.00623864	0.00398545	22417/50781/14581/11816	4
GO:0006869	GO:0006869	lipid transport	18/500	445/28891	0.000846674	0.00626209	0.00400043	101488/235527/21934/432628/57264/12389/11303/11520/53322/16416/16889/64008/11816/20750/20963/18550/12306/16952	18
GO:0008360	GO:0008360	regulation of cell shape	9/500	142/28891	0.000849899	0.00627576	0.00400916	20739/69581/20302/13144/12978/20351/17886/170736/16952	9
GO:0030856	GO:0030856	regulation of epithelial cell differentiation	10/500	173/28891	0.000910287	0.00667837	0.00426637	12389/97064/22436/12608/55948/12978/12226/93691/15901/12192	10
GO:0009914	GO:0009914	hormone transport	17/500	411/28891	0.000916713	0.0067147	0.00428958	13371/16847/57264/12494/50765/14645/53322/70456/214084/11689/93691/20750/17886/18751/16952/50934/19218	17
GO:0001504	GO:0001504	neurotransmitter uptake	5/500	44/28891	0.000947455	0.00691764	0.00441922	98660/16412/214084/16416/14664	5
GO:0019098	GO:0019098	reproductive behavior	6/500	66/28891	0.000984818	0.0070882	0.00452818	13070/11820/20720/13618/77128/18436	6
GO:0001781	GO:0001781	neutrophil apoptotic process	3/500	12/28891	0.001009	0.00712435	0.00455128	12765/16409/16952	3
GO:0034650	GO:0034650	cortisol metabolic process	3/500	12/28891	0.001009	0.00712435	0.00455128	22417/50781/13070	3
GO:0035331	GO:0035331	negative regulation of hippo signaling	3/500	12/28891	0.001009	0.00712435	0.00455128	211652/101543/12704	3
GO:0044771	GO:0044771	meiotic cell cycle phase transition	3/500	12/28891	0.001009	0.00712435	0.00455128	12531/107995/12442	3
GO:0050774	GO:0050774	negative regulation of dendrite morphogenesis	3/500	12/28891	0.001009	0.00712435	0.00455128	76089/12704/15901	3
GO:0045665	GO:0045665	negative regulation of neuron differentiation	7/500	91/28891	0.00103259	0.00726003	0.00463795	12389/11820/16412/12704/18514/69743/19218	7
GO:0007059	GO:0007059	chromosome segregation	17/500	416/28891	0.00104531	0.0073268	0.00468061	56742/70454/20878/66468/100502766/107995/12442/108912/51944/12704/16551/110033/108907/66442/16319/71819/68612	17
GO:0009952	GO:0009952	anterior/posterior pattern specification	12/500	240/28891	0.00104709	0.007328	0.00468137	20671/12166/15417/103889/20878/68713/22658/18514/22158/241062/12227/20893	12
GO:1901568	GO:1901568	fatty acid derivative metabolic process	5/500	45/28891	0.00105091	0.00734346	0.00469125	67800/72054/11689/11687/330450	5
GO:0007088	GO:0007088	regulation of mitotic nuclear division	8/500	119/28891	0.00111673	0.00776767	0.00496225	12487/107995/108912/16002/108907/66442/16319/68612	8
GO:0009410	GO:0009410	response to xenobiotic stimulus	15/500	346/28891	0.00113306	0.00778203	0.00497142	19274/12494/12064/17101/16819/11810/214084/16889/16002/14281/56615/19122/14862/18751/20303	15
GO:0045939	GO:0045939	negative regulation of steroid metabolic process	4/500	27/28891	0.00113417	0.00778203	0.00497142	22417/50781/14581/11816	4
GO:0060143	GO:0060143	positive regulation of syncytium formation by plasma membrane fusion	4/500	27/28891	0.00113417	0.00778203	0.00497142	16189/22177/12508/52163	4
GO:0098901	GO:0098901	regulation of cardiac muscle cell action potential	4/500	27/28891	0.00113417	0.00778203	0.00497142	14613/12389/109620/16480	4
GO:0000768	GO:0000768	syncytium formation by plasma membrane fusion	6/500	68/28891	0.00115248	0.0078603	0.00502142	12527/16189/22177/12508/17886/52163	6
GO:0043903	GO:0043903	regulation of biological process involved in symbiotic interaction	6/500	68/28891	0.00115248	0.0078603	0.00502142	12389/213002/68713/17002/227753/18550	6
GO:0140253	GO:0140253	cell-cell fusion	6/500	68/28891	0.00115248	0.0078603	0.00502142	12527/16189/22177/12508/17886/52163	6
GO:0033028	GO:0033028	myeloid cell apoptotic process	5/500	46/28891	0.00116251	0.00788152	0.00503498	12765/16409/14460/16889/16952	5
GO:0098813	GO:0098813	nuclear chromosome segregation	14/500	312/28891	0.00118442	0.00800629	0.00511469	56742/20878/100502766/107995/12442/51944/12704/16551/110033/108907/66442/16319/71819/68612	14
GO:0062014	GO:0062014	negative regulation of small molecule metabolic process	8/500	121/28891	0.00124352	0.00835997	0.00534063	22417/16847/50781/67800/14581/56312/11816/15937	8
GO:0043525	GO:0043525	positive regulation of neuron apoptotic process	7/500	94/28891	0.00124937	0.00837075	0.00534752	12064/11820/20302/56312/16819/19122/19400	7
GO:0045063	GO:0045063	T-helper 1 cell differentiation	4/500	28/28891	0.00130526	0.00866874	0.00553789	16189/12772/20351/16952	4
GO:0030900	GO:0030900	forebrain development	17/500	425/28891	0.00131558	0.00872456	0.00557354	98660/22417/11803/67749/12166/102774/15209/16777/76089/11820/16409/22177/12978/241062/12227/14461/19218	17
GO:0033674	GO:0033674	positive regulation of kinase activity	17/500	426/28891	0.00134897	0.00886852	0.00566551	21934/14254/21987/56742/70097/76089/12531/11820/16189/17002/12977/16416/12978/14125/52163/20963/19122	17
GO:0051258	GO:0051258	protein polymerization	13/500	282/28891	0.00137795	0.00902002	0.00576229	66898/20739/102774/12389/56742/24088/14544/211401/12332/14158/11687/68612/227753	13
GO:0032963	GO:0032963	collagen metabolic process	8/500	123/28891	0.00138151	0.00903034	0.00576888	22417/57264/268977/26427/17394/16412/16398/15901	8
GO:1901617	GO:1901617	organic hydroxy compound biosynthetic process	12/500	248/28891	0.00138476	0.00903863	0.00577418	22417/13819/50781/12560/76089/14581/19228/13195/16889/11816/11687/17886	12
GO:0070588	GO:0070588	calcium ion transmembrane transport	15/500	354/28891	0.00141941	0.00922516	0.00589334	98660/18823/12389/57442/57440/108072/13618/16416/18436/66395/19122/18438/14126/19218/23796	15
GO:0001890	GO:0001890	placenta development	10/500	184/28891	0.00144963	0.00935483	0.00597618	20732/13819/22371/12608/12449/16002/12550/14461/16477/12192	10
GO:0042692	GO:0042692	muscle cell differentiation	18/500	468/28891	0.001487	0.00958244	0.00612159	22417/12166/11443/12064/16777/12527/109711/16189/21955/13618/12508/16412/16002/18807/12978/17886/52163/23796	18
GO:0030072	GO:0030072	peptide hormone secretion	14/500	321/28891	0.00154672	0.00987697	0.00630974	13371/16847/12494/50765/14645/53322/70456/214084/11689/93691/17886/18751/16952/19218	14
GO:0003015	GO:0003015	heart process	12/500	252/28891	0.00158467	0.0100414	0.00641477	98660/14613/13819/12389/97064/57442/109620/57440/16480/13618/227753/18438	12
GO:0099173	GO:0099173	postsynapse organization	12/500	252/28891	0.00158467	0.0100414	0.00641477	239027/269788/11443/54725/18163/11820/16412/16416/11816/19122/217692/19400	12
GO:0001660	GO:0001660	fever generation	3/500	14/28891	0.00162698	0.0102101	0.00652253	21934/13618/19218	3
GO:0007144	GO:0007144	female meiosis I	3/500	14/28891	0.00162698	0.0102101	0.00652253	12531/20878/12442	3
GO:0032341	GO:0032341	aldosterone metabolic process	3/500	14/28891	0.00162698	0.0102101	0.00652253	22417/50781/13618	3
GO:0009306	GO:0009306	protein secretion	17/500	434/28891	0.00164281	0.0102389	0.00654097	14613/16847/12494/11303/24088/17101/14645/13618/70456/214084/11689/11816/93691/17886/18751/16952/19218	17
GO:1905330	GO:1905330	regulation of morphogenesis of an epithelium	6/500	73/28891	0.0016673	0.0103632	0.00662034	22417/105450/15234/56753/16819/12550	6
GO:0035592	GO:0035592	establishment of protein localization to extracellular region	17/500	435/28891	0.00168308	0.0104385	0.00666847	14613/16847/12494/11303/24088/17101/14645/13618/70456/214084/11689/11816/93691/17886/18751/16952/19218	17
GO:0046718	GO:0046718	viral entry into host cell	7/500	99/28891	0.00168813	0.0104385	0.00666847	20732/12389/213002/68713/16416/227753/18550	7
GO:0001778	GO:0001778	plasma membrane repair	4/500	30/28891	0.00170004	0.0104385	0.00666847	229521/17886/66395/12306	4
GO:0031664	GO:0031664	regulation of lipopolysaccharide-mediated signaling pathway	4/500	30/28891	0.00170004	0.0104385	0.00666847	327957/70097/17002/12523	4
GO:0071887	GO:0071887	leukocyte apoptotic process	9/500	157/28891	0.00171623	0.0105238	0.00672294	16854/60533/76089/12765/16409/21940/16889/16197/16952	9
GO:0009612	GO:0009612	response to mechanical stimulus	10/500	189/28891	0.00176861	0.0108304	0.00691879	98660/12389/14009/16480/20720/14581/14281/227753/16398/12798	10
GO:0006879	GO:0006879	intracellular iron ion homeostasis	6/500	74/28891	0.00178837	0.0109366	0.0069867	13056/53945/50765/242960/16819/22041	6
GO:0045786	GO:0045786	negative regulation of cell cycle	16/500	400/28891	0.00180261	0.0109942	0.0070235	20878/21858/100502766/56312/12449/107995/26427/11852/56371/12226/66442/12227/16319/15937/23871/12192	16
GO:1990778	GO:1990778	protein localization to cell periphery	16/500	400/28891	0.00180261	0.0109942	0.0070235	269788/16854/241556/57440/16480/72080/78473/76089/665113/16412/56460/12550/19122/12306/19400/23880	16
GO:0007189	GO:0007189	adenylate cyclase-activating G protein-coupled receptor signaling pathway	9/500	159/28891	0.00187188	0.0113257	0.00723527	11803/23984/11303/76089/11820/19228/26364/13733/19218	9
GO:0060560	GO:0060560	developmental growth involved in morphogenesis	13/500	292/28891	0.00187553	0.0113328	0.00723978	21923/56177/54725/12064/11820/20878/12977/27279/16412/12978/11816/12550/20351	13
GO:0061614	GO:0061614	miRNA transcription	6/500	75/28891	0.00191599	0.0115314	0.00736662	12166/11820/14728/14281/14461/23871	6
GO:0006027	GO:0006027	glycosaminoglycan catabolic process	4/500	31/28891	0.00192548	0.0115428	0.00737391	11881/15366/21946/15211	4
GO:0009155	GO:0009155	purine deoxyribonucleotide catabolic process	3/500	15/28891	0.00200773	0.0119415	0.00762864	14544/22436/56045	3
GO:0033690	GO:0033690	positive regulation of osteoblast proliferation	3/500	15/28891	0.00200773	0.0119415	0.00762864	17002/14460/16416	3
GO:0043393	GO:0043393	regulation of protein binding	11/500	228/28891	0.0022096	0.0128733	0.00822392	20739/12389/12064/76089/11820/20878/11816/52163/20568/12306/15901	11
GO:0051495	GO:0051495	positive regulation of cytoskeleton organization	10/500	195/28891	0.00222392	0.0129402	0.00826664	66898/22417/12389/56742/14544/211401/14158/11687/227753/15901	10
GO:0032092	GO:0032092	positive regulation of protein binding	7/500	104/28891	0.0022382	0.0129901	0.00829853	20739/12389/12064/76089/11820/11816/12306	7
GO:0032535	GO:0032535	regulation of cellular component size	16/500	411/28891	0.00236305	0.0136455	0.00871722	66898/20739/102774/56177/12064/24088/27279/12704/12332/16197/14158/11816/12550/11687/20351/227753	16
GO:0014910	GO:0014910	regulation of smooth muscle cell migration	7/500	105/28891	0.00236311	0.0136455	0.00871722	12166/57264/12389/16416/20195/17886/16398	7
GO:2000027	GO:2000027	regulation of animal organ morphogenesis	8/500	134/28891	0.00237259	0.0136829	0.00874111	22417/12166/72080/15234/56753/12977/12550/12393	8
GO:2000352	GO:2000352	negative regulation of endothelial cell apoptotic process	4/500	33/28891	0.00243683	0.0137554	0.00878738	16189/16416/14461/15901	4
GO:0008212	GO:0008212	mineralocorticoid metabolic process	3/500	16/28891	0.00243949	0.0137554	0.00878738	22417/50781/13618	3
GO:0030644	GO:0030644	intracellular chloride ion homeostasis	3/500	16/28891	0.00243949	0.0137554	0.00878738	57442/12709/20750	3
GO:0031650	GO:0031650	regulation of heat generation	3/500	16/28891	0.00243949	0.0137554	0.00878738	21934/13618/19218	3
GO:0051014	GO:0051014	actin filament severing	3/500	16/28891	0.00243949	0.0137554	0.00878738	12332/17886/227753	3
GO:1902950	GO:1902950	regulation of dendritic spine maintenance	3/500	16/28891	0.00243949	0.0137554	0.00878738	11820/11816/19122	3
GO:1901136	GO:1901136	carbohydrate derivative catabolic process	9/500	166/28891	0.00250757	0.0141043	0.0090103	52120/11881/74091/14544/22436/15366/21946/15211/56045	9
GO:0016052	GO:0016052	carbohydrate catabolic process	9/500	167/28891	0.00261087	0.0146247	0.00934273	11881/212032/11820/18770/56312/110095/16889/15937/15211	9
GO:0031099	GO:0031099	regeneration	9/500	167/28891	0.00261087	0.0146247	0.00934273	17181/21923/12064/12527/15234/20878/12608/14460/16952	9
GO:0090288	GO:0090288	negative regulation of cellular response to growth factor stimulus	7/500	107/28891	0.00262897	0.0146965	0.00938859	22417/105450/12389/22436/16189/20482/26427	7
GO:0006090	GO:0006090	pyruvate metabolic process	8/500	137/28891	0.00272166	0.0151188	0.00965841	212032/11820/18770/56312/70456/16889/80879/15937	8
GO:0002828	GO:0002828	regulation of type 2 immune response	4/500	34/28891	0.00272444	0.0151188	0.00965841	16189/13601/12772/16952	4
GO:0040036	GO:0040036	regulation of fibroblast growth factor receptor signaling pathway	4/500	34/28891	0.00272444	0.0151188	0.00965841	22417/80752/26427/12393	4
GO:2000178	GO:2000178	negative regulation of neural precursor cell proliferation	4/500	34/28891	0.00272444	0.0151188	0.00965841	20732/12064/12227/14461	4
GO:0048469	GO:0048469	cell maturation	11/500	235/28891	0.00279003	0.0154265	0.00985494	13819/107993/16598/12531/11820/20878/80752/13618/19228/14461/12393	11
GO:0045444	GO:0045444	fat cell differentiation	12/500	270/28891	0.00280071	0.0154667	0.00988065	13371/102774/57264/97064/16775/12608/53322/66107/11689/14461/210029/12192	12
GO:0071347	GO:0071347	cellular response to interleukin-1	6/500	81/28891	0.00283189	0.0155635	0.00994246	20308/20302/12608/20305/19261/20303	6
