# Supplementary material for: Conversion of placental hemogenic endothelial cells to hematopoietic stem and progenitor cells
Source: Cell Discov. 2025 Jan 28;11:9. doi: 10.1038/s41421-024-00760-2 (PMC11775181; doi:10.1038/s41421-024-00760-2)
Supplement: Supplementary file 6 — Supplementary Table S5 [file 41421_2024_760_MOESM6_ESM.xlsx]

## Sheet: Cell type
Supplementary Table S5:Information of iHSPC
Cell type	Site	Population
aHE-iHSPC1	in vitro	aHE-induced cells
aHE-iHSPC2	in vitro	aHE-induced cells
pHE-iHSPC	in vitro	pHE-induced cells

## Sheet: DEGs
	p_val	avg_logFC	pct.1	pct.2	p_val_adj	cluster	gene
1	5.0331e-93	1.60584	1	0.97	1.00662e-89	aHE-iHSPC2	H2afy
2	8.98491e-84	1.08977	1	0.996	1.79698e-80	aHE-iHSPC2	Npm1
3	5.96045e-83	1.27665	0.974	0.559	1.19209e-79	aHE-iHSPC2	Mef2c
4	2.40597e-81	1.20159	1	0.987	4.81195e-78	aHE-iHSPC2	Ncl
5	1.0166e-78	1.06772	0.992	0.843	2.0332e-75	aHE-iHSPC2	Phgdh
6	3.55847e-76	1.03843	1	0.949	7.11694e-73	aHE-iHSPC2	Hspe1
7	2.21929e-73	0.870433	0.997	0.975	4.43857e-70	aHE-iHSPC2	Set
8	2.18154e-69	1.17404	0.987	0.928	4.36308e-66	aHE-iHSPC2	Hspd1
9	2.42751e-68	1.08825	0.979	0.843	4.85501e-65	aHE-iHSPC2	C1qbp
10	6.34406e-68	1.06464	0.968	0.674	1.26881e-64	aHE-iHSPC2	Lmo2
11	5.19695e-67	0.753952	1	0.962	1.03939e-63	aHE-iHSPC2	Ranbp1
12	1.29478e-66	1.10908	0.955	0.653	2.58957e-63	aHE-iHSPC2	Ifi203
13	2.90438e-66	0.66153	1	0.996	5.80876e-63	aHE-iHSPC2	Nme2
14	2.96986e-65	0.59867	1	1	5.93972e-62	aHE-iHSPC2	Hsp90ab1
15	2.53248e-63	0.762764	0.992	0.814	5.06497e-60	aHE-iHSPC2	Prmt1
16	3.26294e-63	0.704227	0.995	0.949	6.52588e-60	aHE-iHSPC2	Nudc
17	3.44087e-63	0.833544	0.976	0.742	6.88173e-60	aHE-iHSPC2	Ppa1
18	1.00544e-61	0.833172	0.982	0.843	2.01088e-58	aHE-iHSPC2	Pa2g4
19	2.26445e-61	0.920303	0.979	0.725	4.5289e-58	aHE-iHSPC2	Mndal
20	5.68887e-61	0.787059	0.995	0.924	1.13777e-57	aHE-iHSPC2	Cacybp
21	2.16141e-60	0.839332	0.976	0.869	4.32282e-57	aHE-iHSPC2	Nhp2
22	7.40776e-59	0.465367	1	1	1.48155e-55	aHE-iHSPC2	Ptma
23	8.08522e-58	0.749371	0.984	0.898	1.61704e-54	aHE-iHSPC2	Cct6a
24	8.32701e-58	0.663717	1	0.962	1.6654e-54	aHE-iHSPC2	Eef1g
25	1.49193e-57	0.764167	0.963	0.767	2.98386e-54	aHE-iHSPC2	Fkbp1a
26	1.53662e-57	0.827865	0.926	0.703	3.07323e-54	aHE-iHSPC2	Odc1
27	1.83397e-57	0.72166	1	0.979	3.66795e-54	aHE-iHSPC2	Mif
28	3.86518e-56	0.695946	1	0.996	7.73035e-53	aHE-iHSPC2	Hsp90aa1
29	2.95803e-55	0.767842	0.955	0.758	5.91606e-52	aHE-iHSPC2	Mybbp1a
30	1.75626e-54	0.839129	0.95	0.657	3.51252e-51	aHE-iHSPC2	Tmem176b
31	1.00164e-53	0.664644	0.997	0.962	2.00328e-50	aHE-iHSPC2	Nap1l1
32	1.21949e-53	0.981414	0.889	0.581	2.43899e-50	aHE-iHSPC2	Egfl7
33	1.63702e-53	0.815295	0.955	0.797	3.27404e-50	aHE-iHSPC2	Lyar
34	1.70227e-53	0.570697	1	0.996	3.40454e-50	aHE-iHSPC2	Serbp1
35	4.30179e-53	0.574181	1	0.996	8.60358e-50	aHE-iHSPC2	Eif5a
36	5.35096e-53	0.812434	0.853	0.559	1.07019e-49	aHE-iHSPC2	BC035044
37	1.14648e-52	0.727504	0.976	0.881	2.29296e-49	aHE-iHSPC2	Rsl1d1
38	1.30255e-52	0.740545	0.971	0.801	2.60511e-49	aHE-iHSPC2	Nop56
39	2.4041e-52	0.72448	0.966	0.847	4.80819e-49	aHE-iHSPC2	Hspa9
40	1.29656e-51	0.764039	0.937	0.75	2.59312e-48	aHE-iHSPC2	Nolc1
41	1.70183e-51	0.661985	0.987	0.911	3.40365e-48	aHE-iHSPC2	Snu13
42	2.44576e-51	0.868154	0.926	0.644	4.89152e-48	aHE-iHSPC2	Tcf4
43	8.86604e-50	0.715302	0.945	0.839	1.77321e-46	aHE-iHSPC2	Fkbp4
44	2.00061e-49	0.512634	1	1	4.00122e-46	aHE-iHSPC2	Ybx1
45	3.96241e-49	0.562744	1	1	7.92482e-46	aHE-iHSPC2	Ran
46	2.41578e-48	0.736946	0.971	0.894	4.83156e-45	aHE-iHSPC2	Tomm5
47	9.04132e-48	0.675973	0.932	0.784	1.80826e-44	aHE-iHSPC2	Mrto4
48	1.36251e-47	0.558404	1	0.966	2.72502e-44	aHE-iHSPC2	Snrpf
49	5.82345e-47	0.611456	0.966	0.805	1.16469e-43	aHE-iHSPC2	Impdh2
50	4.02376e-46	0.665926	0.924	0.729	8.04753e-43	aHE-iHSPC2	Bzw2
51	7.24951e-46	0.754941	0.955	0.877	1.4499e-42	aHE-iHSPC2	Ybx3
52	7.50556e-45	0.640216	0.979	0.881	1.50111e-41	aHE-iHSPC2	Slc25a4
53	1.43961e-44	0.662925	0.976	0.873	2.87923e-41	aHE-iHSPC2	Nop58
54	1.56062e-44	0.45527	1	0.996	3.12124e-41	aHE-iHSPC2	Anp32b
55	1.73262e-44	0.729246	0.953	0.822	3.46525e-41	aHE-iHSPC2	Mrpl12
56	6.93347e-44	0.584018	0.989	0.881	1.38669e-40	aHE-iHSPC2	Cnbp
57	7.37217e-44	0.583795	0.979	0.924	1.47443e-40	aHE-iHSPC2	Dnajc2
58	7.67938e-44	0.630118	0.939	0.75	1.53588e-40	aHE-iHSPC2	Tomm40
59	1.2539e-42	0.73048	0.903	0.712	2.50781e-39	aHE-iHSPC2	Gnl3
60	1.51754e-42	0.704743	0.95	0.792	3.03508e-39	aHE-iHSPC2	Ddx21
61	4.16439e-42	0.545951	0.989	0.907	8.32877e-39	aHE-iHSPC2	Hmgn1
62	4.32543e-42	0.630699	0.95	0.792	8.65085e-39	aHE-iHSPC2	Wdr43
63	8.76985e-42	0.963034	0.811	0.572	1.75397e-38	aHE-iHSPC2	Hmga2
64	1.31787e-41	0.581788	0.889	0.602	2.63573e-38	aHE-iHSPC2	Npm3
65	1.33221e-41	0.545766	0.984	0.907	2.66442e-38	aHE-iHSPC2	Cdk4
66	1.41607e-41	0.583911	0.934	0.805	2.83213e-38	aHE-iHSPC2	Apex1
67	2.59688e-41	0.632433	0.916	0.763	5.19375e-38	aHE-iHSPC2	Dkc1
68	6.0379e-41	0.488314	1	0.979	1.20758e-37	aHE-iHSPC2	Hnrnpab
69	1.34157e-40	0.551913	0.982	0.907	2.68314e-37	aHE-iHSPC2	Cct3
70	7.93068e-40	0.667893	0.932	0.695	1.58614e-36	aHE-iHSPC2	Pou2f2
71	1.39525e-39	0.622778	0.911	0.75	2.79049e-36	aHE-iHSPC2	Timm8a1
72	1.69206e-39	0.57232	0.966	0.86	3.38412e-36	aHE-iHSPC2	Nasp
73	1.7865e-39	0.502267	1	0.958	3.57299e-36	aHE-iHSPC2	Srsf7
74	5.33884e-39	0.513874	0.995	0.945	1.06777e-35	aHE-iHSPC2	Ppp1r14b
75	5.55561e-39	0.627443	0.845	0.623	1.11112e-35	aHE-iHSPC2	Timm9
76	1.32612e-38	0.627181	0.924	0.725	2.65225e-35	aHE-iHSPC2	Cdk6
77	8.07343e-38	0.542107	0.953	0.809	1.61469e-34	aHE-iHSPC2	1110038B12Rik
78	8.21916e-38	0.51342	0.982	0.911	1.64383e-34	aHE-iHSPC2	Tcp1
79	1.42578e-37	0.594706	0.855	0.665	2.85156e-34	aHE-iHSPC2	Chchd4
80	2.34692e-37	0.533173	0.918	0.758	4.69385e-34	aHE-iHSPC2	Tcof1
81	4.35472e-37	0.563067	0.918	0.763	8.70944e-34	aHE-iHSPC2	Ppid
82	1.36134e-36	0.550438	0.955	0.839	2.72268e-33	aHE-iHSPC2	Eprs
83	1.90817e-36	0.520802	0.995	0.966	3.81634e-33	aHE-iHSPC2	Nme1
84	1.99022e-36	1.04557	0.971	0.89	3.98044e-33	aHE-iHSPC2	Prtn3
85	9.85887e-36	0.293304	0.416	0.11	1.97177e-32	aHE-iHSPC2	Slco3a1
86	1.51928e-35	0.575194	0.905	0.699	3.03857e-32	aHE-iHSPC2	Parp1
87	3.0988e-35	0.529503	0.963	0.847	6.1976e-32	aHE-iHSPC2	Fbl
88	3.38283e-35	0.459384	1	0.996	6.76565e-32	aHE-iHSPC2	Atp5g1
89	3.42174e-35	0.689651	0.874	0.754	6.84348e-32	aHE-iHSPC2	Srm
90	6.07438e-35	0.556448	0.908	0.716	1.21488e-31	aHE-iHSPC2	Taf1d
91	6.3223e-35	0.357976	1	1	1.26446e-31	aHE-iHSPC2	Rps2
92	2.59513e-34	0.458218	1	0.975	5.19026e-31	aHE-iHSPC2	Hnrnpa1
93	3.26891e-34	0.780524	0.813	0.568	6.53783e-31	aHE-iHSPC2	Ighm
94	9.08669e-34	0.525589	0.868	0.699	1.81734e-30	aHE-iHSPC2	Cdca7
95	1.96894e-33	0.810694	0.739	0.525	3.93788e-30	aHE-iHSPC2	Ccnd1
96	2.58241e-33	0.86425	0.808	0.64	5.16481e-30	aHE-iHSPC2	Bcl11a
97	3.9281e-33	0.488835	0.963	0.784	7.85621e-30	aHE-iHSPC2	Ssrp1
98	6.68847e-33	0.691346	0.758	0.542	1.33769e-29	aHE-iHSPC2	Serpina3g
99	7.69462e-33	0.517772	0.834	0.661	1.53892e-29	aHE-iHSPC2	Gpatch4
100	8.38498e-33	0.499423	0.984	0.915	1.677e-29	aHE-iHSPC2	Nop10
101	8.52504e-33	0.390301	1	1	1.70501e-29	aHE-iHSPC2	Hspa8
102	1.00582e-32	0.544399	0.8	0.648	2.01163e-29	aHE-iHSPC2	Fam136a
103	1.09334e-32	0.503801	0.974	0.915	2.18668e-29	aHE-iHSPC2	G3bp1
104	2.4704e-32	0.556436	0.789	0.614	4.9408e-29	aHE-iHSPC2	Rrp1b
105	5.65968e-32	0.919111	0.761	0.564	1.13194e-28	aHE-iHSPC2	Sox4
106	6.59793e-32	0.375796	1	0.975	1.31959e-28	aHE-iHSPC2	Snrpd1
107	1.81048e-31	0.536885	0.95	0.669	3.62095e-28	aHE-iHSPC2	Ccnd2
108	2.91378e-31	0.50222	0.876	0.729	5.82755e-28	aHE-iHSPC2	Noc2l
109	7.4468e-31	0.934434	0.803	0.492	1.48936e-27	aHE-iHSPC2	Ly6a
110	1.38143e-30	0.493616	0.718	0.504	2.76286e-27	aHE-iHSPC2	Plppr3
111	3.91612e-30	0.47055	0.9	0.75	7.83224e-27	aHE-iHSPC2	Dnajc15
112	4.19208e-30	0.534923	0.771	0.581	8.38416e-27	aHE-iHSPC2	Nop16
113	9.41971e-30	0.486131	0.874	0.758	1.88394e-26	aHE-iHSPC2	Gar1
114	1.1157e-29	0.421578	0.561	0.263	2.23141e-26	aHE-iHSPC2	Hoxa7
115	3.27427e-29	0.576064	0.7	0.5	6.54853e-26	aHE-iHSPC2	Bex6
116	7.8157e-29	0.473613	1	0.958	1.56314e-25	aHE-iHSPC2	Cycs
117	2.70187e-28	0.463349	0.834	0.648	5.40373e-25	aHE-iHSPC2	Tmem176a
118	4.68598e-28	0.425231	0.968	0.898	9.37196e-25	aHE-iHSPC2	Siva1
119	1.08358e-27	0.401127	1	0.979	2.16716e-24	aHE-iHSPC2	Eif4a1
120	2.54015e-27	0.774972	0.745	0.581	5.08031e-24	aHE-iHSPC2	Irf8
121	5.8293e-27	0.429481	0.897	0.754	1.16586e-23	aHE-iHSPC2	Wdr12
122	9.02513e-26	0.445449	0.803	0.64	1.80503e-22	aHE-iHSPC2	Atic
123	2.41689e-25	0.333475	1	0.996	4.83378e-22	aHE-iHSPC2	Srsf3
124	9.10646e-25	0.290083	1	1	1.82129e-21	aHE-iHSPC2	Hmgb1
125	1.31277e-24	0.440873	0.776	0.648	2.62553e-21	aHE-iHSPC2	Shmt2
126	1.54843e-24	0.482985	0.866	0.746	3.09686e-21	aHE-iHSPC2	Hells
127	5.56014e-24	0.449771	0.763	0.61	1.11203e-20	aHE-iHSPC2	Ndufaf4
128	6.23013e-24	0.456048	0.708	0.492	1.24603e-20	aHE-iHSPC2	Snhg4
129	1.81293e-23	0.375336	0.963	0.881	3.62585e-20	aHE-iHSPC2	Denr
130	2.26306e-23	0.447458	0.758	0.636	4.52613e-20	aHE-iHSPC2	Ppat
131	2.46573e-23	0.415019	0.934	0.746	4.93147e-20	aHE-iHSPC2	Snhg1
132	3.07604e-23	0.478305	0.926	0.716	6.15208e-20	aHE-iHSPC2	Pim1
133	5.39654e-23	0.396891	0.945	0.835	1.07931e-19	aHE-iHSPC2	Mcm7
134	1.45416e-22	0.390424	0.984	0.945	2.90832e-19	aHE-iHSPC2	Dut
135	2.05386e-22	0.371359	0.605	0.369	4.10772e-19	aHE-iHSPC2	Cd79b
136	8.33798e-22	0.381845	0.937	0.847	1.6676e-18	aHE-iHSPC2	AI506816
137	2.84692e-21	0.460763	0.826	0.737	5.69383e-18	aHE-iHSPC2	Fh1
138	4.33113e-21	0.572851	0.7	0.559	8.66227e-18	aHE-iHSPC2	Myc
139	1.6088e-20	0.356722	0.976	0.89	3.21761e-17	aHE-iHSPC2	Rbbp7
140	2.15543e-20	0.345826	0.947	0.809	4.31086e-17	aHE-iHSPC2	Tipin
141	2.40388e-20	0.428514	0.695	0.572	4.80776e-17	aHE-iHSPC2	Tspan3
142	2.60048e-20	0.397244	0.553	0.352	5.20095e-17	aHE-iHSPC2	Hoxa9
143	5.33927e-20	0.732792	0.618	0.47	1.06785e-16	aHE-iHSPC2	Il12a
144	5.45416e-20	0.330248	0.616	0.403	1.09083e-16	aHE-iHSPC2	Slc7a1
145	6.79844e-20	0.40308	0.808	0.703	1.35969e-16	aHE-iHSPC2	Marcksl1
146	8.72149e-20	0.405285	0.647	0.483	1.7443e-16	aHE-iHSPC2	Parp8
147	9.25485e-20	0.33755	0.995	0.953	1.85097e-16	aHE-iHSPC2	Eif4g2
148	1.62856e-19	0.312476	0.9	0.695	3.25713e-16	aHE-iHSPC2	Cybb
149	1.66702e-19	0.326075	0.866	0.669	3.33404e-16	aHE-iHSPC2	Igfbp4
150	3.01663e-19	0.296579	0.995	0.975	6.03325e-16	aHE-iHSPC2	Selenoh
151	7.43357e-19	0.259292	1	0.992	1.48671e-15	aHE-iHSPC2	Prdx1
152	1.8847e-18	0.466205	0.768	0.669	3.7694e-15	aHE-iHSPC2	Snhg3
153	1.95416e-18	0.365339	0.879	0.797	3.90833e-15	aHE-iHSPC2	Fam162a
154	9.88584e-18	0.349155	0.908	0.835	1.97717e-14	aHE-iHSPC2	Gtpbp4
155	1.31251e-17	0.339354	0.634	0.419	2.62502e-14	aHE-iHSPC2	Hsph1
156	1.60797e-17	0.327128	0.911	0.78	3.21594e-14	aHE-iHSPC2	Lrrc59
157	2.19142e-17	0.296016	0.924	0.843	4.38283e-14	aHE-iHSPC2	Ccdc34
158	2.72137e-17	0.624591	0.7	0.602	5.44274e-14	aHE-iHSPC2	Lsp1
159	3.78776e-17	0.283474	0.482	0.314	7.57552e-14	aHE-iHSPC2	Snhg12
160	4.04767e-17	0.35688	0.808	0.708	8.09534e-14	aHE-iHSPC2	Eef1e1
161	4.85134e-17	0.302002	0.918	0.839	9.70269e-14	aHE-iHSPC2	Hpf1
162	6.86693e-17	0.300556	0.937	0.898	1.37339e-13	aHE-iHSPC2	Dtymk
163	7.60671e-17	0.409302	0.684	0.5	1.52134e-13	aHE-iHSPC2	Cd34
164	9.36882e-17	0.306528	0.508	0.347	1.87376e-13	aHE-iHSPC2	Mcrip2
165	1.02454e-16	0.365366	0.718	0.597	2.04908e-13	aHE-iHSPC2	Ppan
166	3.95782e-16	0.341526	0.892	0.75	7.91564e-13	aHE-iHSPC2	Txnrd1
167	9.61863e-16	0.451861	0.6	0.492	1.92373e-12	aHE-iHSPC2	Bmyc
168	1.45056e-15	0.285164	0.75	0.644	2.90111e-12	aHE-iHSPC2	Wfdc17
169	2.56369e-15	0.308432	0.908	0.873	5.12738e-12	aHE-iHSPC2	Sms
170	2.74326e-15	0.294044	0.937	0.864	5.48651e-12	aHE-iHSPC2	Cbx5
171	3.0156e-15	0.475077	0.684	0.619	6.0312e-12	aHE-iHSPC2	Dusp2
172	4.74586e-15	0.377869	0.474	0.258	9.49172e-12	aHE-iHSPC2	Myl4
173	1.55756e-14	0.363584	0.616	0.517	3.11512e-11	aHE-iHSPC2	Cd2ap
174	2.3456e-14	0.344734	0.803	0.725	4.69121e-11	aHE-iHSPC2	Uhrf1
175	3.09572e-14	0.383023	0.695	0.636	6.19145e-11	aHE-iHSPC2	Tma16
176	6.61396e-14	0.300446	0.579	0.458	1.32279e-10	aHE-iHSPC2	Asns
177	8.4861e-14	0.269046	0.968	0.826	1.69722e-10	aHE-iHSPC2	Ramp1
178	8.86156e-14	0.329347	0.732	0.648	1.77231e-10	aHE-iHSPC2	Tor3a
179	1.01207e-13	0.292726	0.863	0.606	2.02414e-10	aHE-iHSPC2	Zfas1
180	1.05616e-13	0.299213	0.829	0.754	2.11233e-10	aHE-iHSPC2	Mcm2
181	1.31309e-13	0.28688	0.974	0.928	2.62619e-10	aHE-iHSPC2	Pclaf
182	2.80882e-13	0.25695	0.295	0.064	5.61764e-10	aHE-iHSPC2	Sdc1
183	6.21833e-13	0.315769	0.918	0.852	1.24367e-09	aHE-iHSPC2	Mat2a
184	6.36443e-13	0.288441	0.855	0.754	1.27289e-09	aHE-iHSPC2	Snx5
185	1.51762e-12	0.482517	0.497	0.373	3.03525e-09	aHE-iHSPC2	Flt3
186	1.55262e-12	0.335295	0.663	0.593	3.10524e-09	aHE-iHSPC2	Iars
187	1.78447e-12	0.256819	0.934	0.864	3.56894e-09	aHE-iHSPC2	Hat1
188	2.95075e-12	0.255283	1	0.975	5.90151e-09	aHE-iHSPC2	Gas5
189	3.07187e-12	0.295958	0.713	0.517	6.14374e-09	aHE-iHSPC2	Ifi27
190	3.20695e-12	0.334834	0.816	0.75	6.4139e-09	aHE-iHSPC2	Epsti1
191	4.67766e-12	0.255226	0.842	0.767	9.35533e-09	aHE-iHSPC2	Mcm5
192	6.37014e-12	0.87534	0.103	0.373	1.27403e-08	aHE-iHSPC2	Hbb-bt
193	1.03661e-11	0.279623	0.618	0.496	2.07323e-08	aHE-iHSPC2	Mgst3
194	2.89614e-11	0.34803	0.724	0.699	5.79228e-08	aHE-iHSPC2	Mthfd2
195	3.12454e-11	0.278193	0.942	0.877	6.24909e-08	aHE-iHSPC2	Isg15
196	4.14083e-11	0.27633	0.576	0.483	8.28166e-08	aHE-iHSPC2	Snhg15
197	4.56757e-11	0.282341	0.821	0.763	9.13513e-08	aHE-iHSPC2	Mcm4
198	5.16847e-11	0.315717	0.539	0.381	1.03369e-07	aHE-iHSPC2	Satb1
199	7.86211e-11	0.313929	0.579	0.538	1.57242e-07	aHE-iHSPC2	Ass1
200	9.75209e-11	0.333934	0.642	0.606	1.95042e-07	aHE-iHSPC2	Chchd10
201	1.6989e-10	0.28785	0.795	0.75	3.3978e-07	aHE-iHSPC2	Oasl2
202	3.89333e-10	0.25849	0.721	0.682	7.78666e-07	aHE-iHSPC2	Snhg6
203	1.0715e-09	0.258519	0.724	0.695	2.143e-06	aHE-iHSPC2	Pabpc4
204	1.09686e-09	0.276216	0.666	0.623	2.19373e-06	aHE-iHSPC2	Tk1
205	1.61569e-09	0.375268	0.532	0.504	3.23138e-06	aHE-iHSPC2	Il6st
206	1.63068e-09	0.366339	0.603	0.564	3.26136e-06	aHE-iHSPC2	Ydjc
207	3.44007e-09	0.339343	0.705	0.521	6.88014e-06	aHE-iHSPC2	Ptprcap
208	2.02576e-08	0.328767	0.616	0.619	4.05151e-05	aHE-iHSPC2	Ifi47
209	6.13466e-08	0.640996	0.568	0.589	0.000122693	aHE-iHSPC2	Dennd5b
210	1.8991e-07	0.378298	0.489	0.475	0.000379821	aHE-iHSPC2	Cnn3
211	2.51547e-07	0.253516	0.613	0.564	0.000503093	aHE-iHSPC2	Cgas
212	1.13379e-06	0.404307	0.716	0.814	0.00226758	aHE-iHSPC2	Gm47283
213	5.45106e-06	0.572512	0.445	0.441	0.0109021	aHE-iHSPC2	Adgrl4
214	2.42432e-05	0.26384	0.953	0.953	0.0484864	aHE-iHSPC2	Samsn1
215	3.54811e-05	0.335136	0.484	0.508	0.0709623	aHE-iHSPC2	Ifi206
216	4.78566e-05	0.458125	0.616	0.657	0.0957133	aHE-iHSPC2	Lpl
217	7.21465e-05	0.288011	0.434	0.458	0.144293	aHE-iHSPC2	Lmo1
218	0.0003264	0.300251	0.445	0.475	0.6528	aHE-iHSPC2	Atp2b4
219	0.000366286	0.375482	0.461	0.504	0.732571	aHE-iHSPC2	Hmgn3
220	0.0011112	0.292657	0.613	0.674	1	aHE-iHSPC2	Ifit1
221	0.00284598	0.306261	0.647	0.703	1	aHE-iHSPC2	Comt
222	0.00370385	0.369242	0.397	0.449	1	aHE-iHSPC2	Serpina3f
223	1.36248e-46	1.05105	0.956	0.293	2.72496e-43	aHE-iHSPC1	Gata2
224	4.20649e-46	0.864198	0.822	0.193	8.41298e-43	aHE-iHSPC1	Il1rl1
225	9.1645e-46	1.61833	0.933	0.32	1.8329e-42	aHE-iHSPC1	Cpa3
226	1.08784e-41	1.27332	0.97	0.368	2.17569e-38	aHE-iHSPC1	Cd63
227	1.34579e-38	1.10414	0.867	0.26	2.69157e-35	aHE-iHSPC1	Hdc
228	5.50131e-37	0.884923	0.919	0.362	1.10026e-33	aHE-iHSPC1	Tent5a
229	1.70303e-35	1.04861	1	0.969	3.40606e-32	aHE-iHSPC1	Srgn
230	1.26902e-33	0.825465	0.911	0.347	2.53803e-30	aHE-iHSPC1	Fcgr3
231	3.59756e-31	0.648674	1	0.994	7.19513e-28	aHE-iHSPC1	Lgals1
232	4.8278e-31	0.751888	1	0.992	9.6556e-28	aHE-iHSPC1	Itm2b
233	5.33259e-31	0.967601	0.993	0.867	1.06652e-27	aHE-iHSPC1	Fcer1g
234	2.47145e-29	0.799994	0.933	0.632	4.9429e-26	aHE-iHSPC1	Csf2rb
235	1.28684e-28	0.532806	0.696	0.2	2.57367e-25	aHE-iHSPC1	Slc18a2
236	3.21597e-28	0.878828	0.711	0.222	6.43194e-25	aHE-iHSPC1	Ms4a2
237	5.75026e-28	0.811955	1	1	1.15005e-24	aHE-iHSPC1	Tmsb4x
238	2.67159e-27	0.652219	0.748	0.277	5.34318e-24	aHE-iHSPC1	Csf2rb2
239	7.6733e-27	1.06368	0.622	0.208	1.53466e-23	aHE-iHSPC1	Scin
240	4.93322e-26	0.795226	0.948	0.859	9.86643e-23	aHE-iHSPC1	Ctsd
241	3.2297e-25	0.67183	0.933	0.509	6.45939e-22	aHE-iHSPC1	Cd9
242	7.29767e-25	0.746394	0.963	0.867	1.45953e-21	aHE-iHSPC1	S100a10
243	8.68934e-24	0.573068	0.659	0.241	1.73787e-20	aHE-iHSPC1	Fam129a
244	1.63492e-23	0.583842	0.6	0.208	3.26984e-20	aHE-iHSPC1	Papss2
245	1.11029e-22	0.51337	0.541	0.156	2.22059e-19	aHE-iHSPC1	Cd55
246	1.90956e-22	0.521013	0.593	0.22	3.81913e-19	aHE-iHSPC1	Slc22a3
247	2.01771e-22	0.955374	0.941	0.852	4.03542e-19	aHE-iHSPC1	Lmo4
248	2.60522e-22	0.680098	0.674	0.222	5.21044e-19	aHE-iHSPC1	Cd200r3
249	6.85969e-22	0.525766	0.593	0.195	1.37194e-18	aHE-iHSPC1	Alox5
250	9.8356e-22	0.616662	0.993	0.963	1.96712e-18	aHE-iHSPC1	Vim
251	2.59681e-21	0.796911	0.585	0.212	5.19361e-18	aHE-iHSPC1	Cyp11a1
252	3.31666e-21	0.656765	0.667	0.281	6.63333e-18	aHE-iHSPC1	Ikzf2
253	1.18623e-20	0.908098	0.793	0.412	2.37247e-17	aHE-iHSPC1	Lgals3
254	1.43845e-20	0.587918	0.926	0.696	2.87689e-17	aHE-iHSPC1	Casp3
255	1.84341e-20	0.463591	0.585	0.187	3.68683e-17	aHE-iHSPC1	Stx3
256	2.31184e-20	0.520888	0.867	0.657	4.62367e-17	aHE-iHSPC1	Adk
257	3.82705e-20	0.62573	0.874	0.555	7.65411e-17	aHE-iHSPC1	Neat1
258	1.00735e-19	0.915421	0.978	0.979	2.01469e-16	aHE-iHSPC1	Ifitm1
259	3.91198e-19	0.507213	0.548	0.198	7.82396e-16	aHE-iHSPC1	Rapsn
260	3.99213e-19	0.492994	0.311	0.06	7.98425e-16	aHE-iHSPC1	Rab27b
261	1.09408e-18	0.503757	0.978	0.861	2.18816e-15	aHE-iHSPC1	Nedd4
262	2.09474e-18	1.92699	0.348	0.087	4.18947e-15	aHE-iHSPC1	Gzmb
263	2.13648e-18	0.648043	0.815	0.63	4.27296e-15	aHE-iHSPC1	Mns1
264	2.19859e-18	0.385206	1	1	4.39717e-15	aHE-iHSPC1	Actb
265	7.05969e-18	0.477467	0.644	0.322	1.41194e-14	aHE-iHSPC1	Oaf
266	9.90394e-18	0.713273	0.748	0.536	1.98079e-14	aHE-iHSPC1	Blvrb
267	1.20645e-17	0.579476	0.77	0.432	2.4129e-14	aHE-iHSPC1	Fut8
268	2.6748e-17	0.339841	0.474	0.152	5.34959e-14	aHE-iHSPC1	Lat
269	2.79633e-17	0.496204	0.815	0.522	5.59267e-14	aHE-iHSPC1	P2rx4
270	3.14576e-17	0.478412	0.519	0.175	6.29153e-14	aHE-iHSPC1	Cd200r4
271	3.80393e-17	0.432033	1	1	7.60787e-14	aHE-iHSPC1	Malat1
272	6.38873e-17	0.514411	0.533	0.195	1.27775e-13	aHE-iHSPC1	Perp
273	1.70961e-16	0.543105	0.57	0.216	3.41922e-13	aHE-iHSPC1	Rnase12
274	1.89287e-16	0.485795	0.948	0.938	3.78574e-13	aHE-iHSPC1	Prdx5
275	1.97185e-16	0.686389	0.659	0.339	3.9437e-13	aHE-iHSPC1	Nkg7
276	1.52174e-15	0.332015	0.43	0.141	3.04349e-12	aHE-iHSPC1	Adora3
277	2.98305e-15	0.534506	0.652	0.322	5.96609e-12	aHE-iHSPC1	Itgb7
278	5.04824e-15	0.354174	0.415	0.148	1.00965e-11	aHE-iHSPC1	Emid1
279	5.68493e-15	0.390536	0.556	0.231	1.13699e-11	aHE-iHSPC1	Ltb4r1
280	7.95066e-15	0.453701	0.97	0.9	1.59013e-11	aHE-iHSPC1	S100a11
281	8.40525e-15	0.316693	0.444	0.173	1.68105e-11	aHE-iHSPC1	Ndst2
282	9.83409e-15	0.574568	0.874	0.696	1.96682e-11	aHE-iHSPC1	Ero1l
283	1.29881e-14	0.499262	0.748	0.462	2.59762e-11	aHE-iHSPC1	Anxa2
284	1.4255e-14	0.368839	0.489	0.185	2.85101e-11	aHE-iHSPC1	Ccr1
285	3.43647e-14	0.324591	0.467	0.183	6.87294e-11	aHE-iHSPC1	Tesc
286	3.6726e-14	0.524816	0.726	0.464	7.3452e-11	aHE-iHSPC1	Lat2
287	4.90951e-14	0.314876	0.452	0.179	9.81901e-11	aHE-iHSPC1	Rgs1
288	6.04159e-14	0.521348	0.659	0.393	1.20832e-10	aHE-iHSPC1	Flnb
289	7.32497e-14	0.426726	0.43	0.183	1.46499e-10	aHE-iHSPC1	Homer2
290	8.35302e-14	0.512665	0.904	0.79	1.6706e-10	aHE-iHSPC1	Fyb
291	1.04172e-13	0.428004	0.859	0.655	2.08344e-10	aHE-iHSPC1	Rgs18
292	1.14324e-13	0.381399	0.496	0.22	2.28648e-10	aHE-iHSPC1	Adgre5
293	1.37218e-13	0.595747	0.785	0.58	2.74436e-10	aHE-iHSPC1	Ier3
294	1.38464e-13	0.413889	0.733	0.43	2.76928e-10	aHE-iHSPC1	Gsn
295	2.2217e-13	0.352796	0.77	0.48	4.4434e-10	aHE-iHSPC1	Ankrd12
296	2.75446e-13	1.01303	0.556	0.328	5.50892e-10	aHE-iHSPC1	Id2
297	5.43443e-13	0.433973	0.911	0.921	1.08689e-09	aHE-iHSPC1	Lst1
298	7.44848e-13	0.459355	0.748	0.615	1.4897e-09	aHE-iHSPC1	Anxa5
299	7.93313e-13	0.467023	0.711	0.486	1.58663e-09	aHE-iHSPC1	Klf6
300	1.21888e-12	0.486739	0.541	0.264	2.43776e-09	aHE-iHSPC1	Lilr4b
301	1.59083e-12	0.358292	0.496	0.21	3.18165e-09	aHE-iHSPC1	Slc7a8
302	6.8857e-12	0.349593	0.422	0.2	1.37714e-08	aHE-iHSPC1	Prkcb
303	7.33053e-12	0.407228	0.837	0.778	1.46611e-08	aHE-iHSPC1	Rnh1
304	7.54551e-12	0.929997	0.822	0.748	1.5091e-08	aHE-iHSPC1	Anxa1
305	9.36412e-12	0.422859	0.541	0.297	1.87282e-08	aHE-iHSPC1	Angpt1
306	1.15518e-11	0.303803	0.4	0.166	2.31037e-08	aHE-iHSPC1	St6galnac3
307	1.41165e-11	0.385453	0.985	0.996	2.82331e-08	aHE-iHSPC1	Ly6e
308	1.84086e-11	0.571175	0.844	0.775	3.68173e-08	aHE-iHSPC1	Grn
309	2.05149e-11	0.55157	0.704	0.524	4.10298e-08	aHE-iHSPC1	Igf1r
310	2.14131e-11	0.336017	0.452	0.195	4.28263e-08	aHE-iHSPC1	Padi2
311	2.43712e-11	0.334861	0.978	0.73	4.87424e-08	aHE-iHSPC1	Xist
312	6.87846e-11	0.502295	0.593	0.397	1.37569e-07	aHE-iHSPC1	Lilrb4a
313	7.43332e-11	0.428175	0.667	0.451	1.48666e-07	aHE-iHSPC1	Ptprs
314	1.6368e-10	0.294647	0.356	0.15	3.27361e-07	aHE-iHSPC1	Lmna
315	2.40889e-10	0.386876	0.356	0.168	4.81779e-07	aHE-iHSPC1	Slc45a3
316	3.3336e-10	0.52144	0.548	0.293	6.66721e-07	aHE-iHSPC1	F10
317	5.67681e-10	0.311708	0.63	0.432	1.13536e-06	aHE-iHSPC1	Asph
318	9.89463e-10	0.605874	0.896	0.867	1.97893e-06	aHE-iHSPC1	Plin2
319	1.09172e-09	0.317962	0.467	0.245	2.18343e-06	aHE-iHSPC1	Cd200r1
320	1.90668e-09	0.478938	0.637	0.47	3.81337e-06	aHE-iHSPC1	Ifi30
321	2.56603e-09	1.79536	0.267	0.123	5.13206e-06	aHE-iHSPC1	Cma1
322	3.06105e-09	0.508014	0.556	0.368	6.12211e-06	aHE-iHSPC1	Ptms
323	3.21663e-09	0.276335	0.37	0.175	6.43326e-06	aHE-iHSPC1	Acss2
324	3.46475e-09	0.352045	0.585	0.385	6.9295e-06	aHE-iHSPC1	Vat1
325	5.77747e-09	0.361211	0.422	0.212	1.15549e-05	aHE-iHSPC1	Syne1
326	7.633e-09	0.37444	0.585	0.397	1.5266e-05	aHE-iHSPC1	Rab44
327	1.06648e-08	0.495366	0.578	0.403	2.13297e-05	aHE-iHSPC1	Egr1
328	1.27618e-08	0.32963	0.519	0.374	2.55237e-05	aHE-iHSPC1	Psen2
329	1.70854e-08	0.305886	0.4	0.225	3.41709e-05	aHE-iHSPC1	Cebpa
330	1.91209e-08	0.307038	0.985	0.973	3.82417e-05	aHE-iHSPC1	Npc2
331	2.01275e-08	0.307495	0.519	0.335	4.02549e-05	aHE-iHSPC1	Cd300a
332	2.21788e-08	0.253106	0.333	0.152	4.43576e-05	aHE-iHSPC1	Il4
333	2.73944e-08	0.344704	0.681	0.497	5.47887e-05	aHE-iHSPC1	Tespa1
334	3.10918e-08	0.314443	0.437	0.285	6.21835e-05	aHE-iHSPC1	Ahnak
335	4.74807e-08	0.283768	0.415	0.239	9.49614e-05	aHE-iHSPC1	Pirb
336	4.75117e-08	0.485988	0.793	0.805	9.50234e-05	aHE-iHSPC1	Itga4
337	5.96985e-08	0.40638	1	1	0.000119397	aHE-iHSPC1	Ftl1
338	6.19517e-08	1.10993	0.422	0.206	0.000123903	aHE-iHSPC1	Prss34
339	6.89204e-08	0.280868	0.415	0.222	0.000137841	aHE-iHSPC1	Pygl
340	7.61167e-08	0.895868	0.444	0.231	0.000152233	aHE-iHSPC1	Mcpt8
341	7.64734e-08	0.502787	0.296	0.17	0.000152947	aHE-iHSPC1	Acod1
342	1.68016e-07	0.435303	0.578	0.451	0.000336032	aHE-iHSPC1	Osbpl8
343	2.10119e-07	0.429578	0.607	0.522	0.000420238	aHE-iHSPC1	Sat1
344	2.8174e-07	0.336942	0.541	0.347	0.000563479	aHE-iHSPC1	Gpr183
345	2.86953e-07	0.35746	0.304	0.152	0.000573906	aHE-iHSPC1	Il6
346	3.10748e-07	0.274073	0.711	0.551	0.000621495	aHE-iHSPC1	Cst7
347	3.40863e-07	0.312561	0.615	0.455	0.000681725	aHE-iHSPC1	Chpt1
348	3.67998e-07	0.361021	0.563	0.443	0.000735995	aHE-iHSPC1	Otulinl
349	4.60114e-07	0.414135	0.756	0.593	0.000920228	aHE-iHSPC1	Crip1
350	4.84957e-07	0.283386	0.267	0.16	0.000969914	aHE-iHSPC1	Adgre1
351	1.31741e-06	0.418932	0.889	0.867	0.00263481	aHE-iHSPC1	Runx1
352	1.40137e-06	0.505753	1	1	0.00280274	aHE-iHSPC1	Fth1
353	1.42527e-06	0.357073	0.422	0.289	0.00285054	aHE-iHSPC1	4930519L02Rik
354	1.64227e-06	0.265317	0.481	0.333	0.00328455	aHE-iHSPC1	Zfp36l1
355	1.77373e-06	0.299643	0.511	0.304	0.00354747	aHE-iHSPC1	Cyp4f18
356	1.81657e-06	0.354659	0.63	0.522	0.00363314	aHE-iHSPC1	Pdcd4
357	2.49855e-06	0.658465	0.741	0.79	0.00499709	aHE-iHSPC1	Cstb
358	3.35158e-06	0.253148	0.578	0.412	0.00670316	aHE-iHSPC1	Grina
359	4.06868e-06	0.433609	0.326	0.214	0.00813735	aHE-iHSPC1	Acp5
360	4.66538e-06	0.297654	0.711	0.593	0.00933076	aHE-iHSPC1	Hist1h1c
361	5.68182e-06	0.305586	0.437	0.262	0.0113636	aHE-iHSPC1	Hgf
362	7.39577e-06	0.259896	0.393	0.239	0.0147915	aHE-iHSPC1	Tbc1d4
363	7.92861e-06	0.283173	0.637	0.547	0.0158572	aHE-iHSPC1	E2f8
364	9.74414e-06	0.282777	0.378	0.254	0.0194883	aHE-iHSPC1	Casz1
365	1.00955e-05	0.516084	0.563	0.545	0.020191	aHE-iHSPC1	Capg
366	1.08101e-05	0.345548	0.333	0.206	0.0216202	aHE-iHSPC1	Pla2g7
367	1.28119e-05	0.268167	0.874	0.817	0.0256239	aHE-iHSPC1	Mki67
368	1.58241e-05	0.269101	0.652	0.528	0.0316482	aHE-iHSPC1	Btg1
369	2.28257e-05	0.695514	0.748	0.948	0.0456514	aHE-iHSPC1	Fabp5
370	3.07346e-05	0.333865	0.637	0.511	0.0614693	aHE-iHSPC1	Atp8b4
371	3.87501e-05	0.267701	0.867	0.94	0.0775003	aHE-iHSPC1	Lamp1
372	5.66499e-05	0.306373	0.563	0.505	0.1133	aHE-iHSPC1	Cndp2
373	6.2363e-05	0.257736	0.348	0.274	0.124726	aHE-iHSPC1	Lxn
374	8.20882e-05	0.271871	0.807	0.8	0.164176	aHE-iHSPC1	Cyp51
375	8.4089e-05	0.391723	0.77	0.753	0.168178	aHE-iHSPC1	Ier2
376	0.000121783	0.332873	0.459	0.322	0.243566	aHE-iHSPC1	Npl
377	0.00013175	0.285198	0.63	0.543	0.263501	aHE-iHSPC1	Cdkn2d
378	0.000157976	0.280497	0.341	0.291	0.315952	aHE-iHSPC1	Hpgds
379	0.000172533	0.274237	0.57	0.528	0.345065	aHE-iHSPC1	S100a6
380	0.000181503	0.286481	0.763	0.761	0.363006	aHE-iHSPC1	Nfkbia
381	0.000251286	0.839129	0.667	0.763	0.502571	aHE-iHSPC1	Basp1
382	0.000256379	0.446998	0.733	0.644	0.512758	aHE-iHSPC1	Mpo
383	0.000266765	0.251077	0.704	0.688	0.533529	aHE-iHSPC1	Cbfa2t3
384	0.000352957	0.253444	0.333	0.225	0.705914	aHE-iHSPC1	Rom1
385	0.000590526	0.309488	0.326	0.227	1	aHE-iHSPC1	Pglyrp1
386	0.000880587	0.251213	0.444	0.358	1	aHE-iHSPC1	Gda
387	0.00110613	0.264679	0.459	0.41	1	aHE-iHSPC1	C3
388	0.00118085	0.4396	0.348	0.287	1	aHE-iHSPC1	C3ar1
389	0.0015496	0.266505	0.637	0.676	1	aHE-iHSPC1	Fdx1
390	0.00169567	1.63511	0.111	0.266	1	aHE-iHSPC1	Prg2
391	0.00178635	0.253271	0.511	0.457	1	aHE-iHSPC1	Cdkn3
392	0.00184377	0.772523	0.267	0.22	1	aHE-iHSPC1	Apoe
393	0.00244366	0.276952	0.281	0.206	1	aHE-iHSPC1	Auts2
394	0.00251411	0.685321	0.4	0.376	1	aHE-iHSPC1	Maf
395	0.00303841	0.358497	0.933	0.981	1	aHE-iHSPC1	Cd52
396	0.00392592	0.281646	0.274	0.206	1	aHE-iHSPC1	Csrp3
397	0.00512404	0.29083	0.415	0.356	1	aHE-iHSPC1	Mgst1
398	0.00661414	0.545189	0.378	0.73	1	aHE-iHSPC1	Ctss
399	0.00669355	0.302966	0.719	0.84	1	aHE-iHSPC1	Efhd2
400	4.48847e-67	0.424998	0.99	0.103	8.97694e-64	pHE-iHSPC	Rom1
401	2.86307e-60	0.9351	1	0.155	5.72614e-57	pHE-iHSPC	Rnase12
402	2.54224e-53	0.955037	0.99	0.19	5.08448e-50	pHE-iHSPC	Cd200r3
403	4.3836e-50	0.683657	0.96	0.171	8.7672e-47	pHE-iHSPC	Hgf
404	1.325e-45	0.902532	0.98	0.202	2.65e-42	pHE-iHSPC	Ms4a2
405	3.16924e-45	1.14293	0.901	0.126	6.33847e-42	pHE-iHSPC	Prss34
406	1.44935e-44	0.360339	1	0.184	2.89871e-41	pHE-iHSPC	4930519L02Rik
407	2.71462e-42	0.979824	1	0.524	5.42925e-39	pHE-iHSPC	Cd9
408	6.82939e-42	1.04554	0.99	0.369	1.36588e-38	pHE-iHSPC	Fcgr3
409	4.60539e-41	0.85504	0.99	0.276	9.21078e-38	pHE-iHSPC	Hdc
410	3.27343e-40	1.19504	1	0.402	6.54687e-37	pHE-iHSPC	Cd63
411	1.35701e-39	1.33145	1	0.975	2.71402e-36	pHE-iHSPC	Ifitm1
412	1.80118e-39	0.906042	0.891	0.157	3.60236e-36	pHE-iHSPC	Mcpt8
413	1.07627e-38	0.54106	0.861	0.103	2.15254e-35	pHE-iHSPC	Adam8
414	1.9462e-38	0.257207	0.96	0.169	3.89241e-35	pHE-iHSPC	Scin
415	1.12965e-37	1.06437	1	1	2.25929e-34	pHE-iHSPC	Tmsb4x
416	1.71537e-37	0.947108	1	0.992	3.43073e-34	pHE-iHSPC	Itm2b
417	2.03002e-37	0.814299	0.99	0.398	4.06003e-34	pHE-iHSPC	Lgals3
418	1.00591e-36	0.826732	0.99	0.33	2.01181e-33	pHE-iHSPC	Gata2
419	1.76426e-36	0.485213	0.931	0.169	3.52852e-33	pHE-iHSPC	Cyp11a1
420	7.37295e-36	1.11821	1	0.718	1.47459e-32	pHE-iHSPC	Anxa1
421	9.62964e-36	0.582315	0.97	0.247	1.92593e-32	pHE-iHSPC	Ikzf2
422	1.07109e-35	1.16671	1	0.971	2.14219e-32	pHE-iHSPC	Srgn
423	1.26483e-34	0.601779	0.941	0.214	2.52966e-31	pHE-iHSPC	Fam129a
424	1.67394e-34	1.02787	1	0.874	3.34788e-31	pHE-iHSPC	Fcer1g
425	2.00748e-34	0.928664	0.99	0.35	4.01495e-31	pHE-iHSPC	Cpa3
426	1.79955e-33	0.889097	0.881	0.245	3.59909e-30	pHE-iHSPC	Cyp4f18
427	1.32112e-32	0.458101	1	0.293	2.64223e-29	pHE-iHSPC	Nkg7
428	1.08881e-31	0.61952	1	0.4	2.17762e-28	pHE-iHSPC	Ptprs
429	1.32812e-31	0.780302	1	0.639	2.65623e-28	pHE-iHSPC	Csf2rb
430	2.86041e-31	0.272267	0.98	0.227	5.72083e-28	pHE-iHSPC	Angpt1
431	3.39521e-31	0.863521	0.99	0.901	6.79041e-28	pHE-iHSPC	S100a11
432	4.94142e-31	0.965013	0.99	0.282	9.88283e-28	pHE-iHSPC	Selenom
433	9.75735e-31	0.54906	0.861	0.157	1.95147e-27	pHE-iHSPC	Slc7a8
434	3.96573e-30	0.441801	1	0.317	7.93146e-27	pHE-iHSPC	Vat1
435	1.36782e-29	0.690741	0.931	0.219	2.73564e-26	pHE-iHSPC	Mmp8
436	3.92135e-29	0.301273	1	0.254	7.8427e-26	pHE-iHSPC	Gda
437	5.17359e-29	0.535496	0.96	0.282	1.03472e-25	pHE-iHSPC	Cxcr4
438	1.69765e-28	0.501709	0.98	0.348	3.3953e-25	pHE-iHSPC	Flnb
439	2.07726e-28	0.791184	0.96	0.39	4.15451e-25	pHE-iHSPC	Tent5a
440	4.8676e-28	0.69196	1	0.449	9.7352e-25	pHE-iHSPC	Atp8b4
441	6.72707e-28	0.56265	0.851	0.155	1.34541e-24	pHE-iHSPC	Perp
442	1.22679e-27	0.669172	0.95	0.408	2.45358e-24	pHE-iHSPC	Gsn
443	1.31983e-27	0.25977	0.911	0.183	2.63966e-24	pHE-iHSPC	Slc22a3
444	2.00458e-27	0.716435	1	0.992	4.00915e-24	pHE-iHSPC	Ly6e
445	7.72175e-27	0.602558	0.901	0.295	1.54435e-23	pHE-iHSPC	Itgb7
446	9.16602e-27	0.483379	0.861	0.169	1.8332e-23	pHE-iHSPC	Alox5
447	2.22356e-26	0.71996	0.99	0.849	4.44711e-23	pHE-iHSPC	Runx1
448	3.35083e-26	0.352479	0.97	0.28	6.70165e-23	pHE-iHSPC	Oaf
449	3.37222e-26	0.619278	1	1	6.74444e-23	pHE-iHSPC	Actb
450	3.50318e-25	0.276926	1	0.299	7.00636e-22	pHE-iHSPC	Lockd
451	3.5707e-25	0.663299	0.861	0.219	7.14141e-22	pHE-iHSPC	Lilr4b
452	3.91443e-25	0.512456	0.832	0.163	7.82886e-22	pHE-iHSPC	Tbc1d4
453	4.282e-25	0.303548	0.287	0.01	8.56401e-22	pHE-iHSPC	Fez1
454	7.12318e-25	0.644912	0.812	0.138	1.42464e-21	pHE-iHSPC	Pglyrp1
455	7.47601e-25	0.589851	1	0.994	1.4952e-21	pHE-iHSPC	Lgals1
456	1.93999e-24	0.698009	1	0.864	3.87997e-21	pHE-iHSPC	Nedd4
457	8.49363e-24	0.682172	1	0.697	1.69873e-20	pHE-iHSPC	Casp3
458	1.12512e-23	0.661851	1	0.928	2.25024e-20	pHE-iHSPC	Prdx5
459	2.41202e-23	0.435468	0.822	0.155	4.82404e-20	pHE-iHSPC	Pygl
460	5.88114e-23	0.649412	0.98	0.783	1.17623e-19	pHE-iHSPC	Fyb
461	1.23062e-22	0.273208	0.842	0.148	2.46125e-19	pHE-iHSPC	Mylip
462	1.51771e-22	0.48111	1	0.849	3.03543e-19	pHE-iHSPC	Plin2
463	3.10834e-22	0.518164	0.881	0.282	6.21669e-19	pHE-iHSPC	Csf2rb2
464	4.86414e-22	0.602395	1	0.866	9.72829e-19	pHE-iHSPC	S100a10
465	7.51849e-22	0.584038	0.812	0.169	1.5037e-18	pHE-iHSPC	Stx3
466	1.50887e-21	0.717777	0.96	0.559	3.01774e-18	pHE-iHSPC	Ier3
467	2.69439e-21	0.531682	0.99	0.856	5.38878e-18	pHE-iHSPC	Ctsd
468	3.57415e-21	0.495428	1	0.971	7.14831e-18	pHE-iHSPC	Npc2
469	2.34993e-20	0.708601	1	0.965	4.69986e-17	pHE-iHSPC	Cd52
470	2.57572e-20	0.586539	0.792	0.144	5.15144e-17	pHE-iHSPC	Cd200r4
471	2.71439e-20	0.381094	1	0.425	5.42877e-17	pHE-iHSPC	Ms4a3
472	2.86896e-20	0.519264	0.832	0.206	5.73793e-17	pHE-iHSPC	Slc18a2
473	3.47038e-20	0.380356	0.871	0.225	6.94077e-17	pHE-iHSPC	Il1rl1
474	3.96087e-20	0.490735	0.96	0.485	7.92173e-17	pHE-iHSPC	Igf1r
475	4.3389e-20	0.992851	1	0.598	8.67781e-17	pHE-iHSPC	Mpo
476	7.14537e-20	0.512744	0.832	0.258	1.42907e-16	pHE-iHSPC	Npl
477	1.3245e-19	0.434733	0.95	0.419	2.64901e-16	pHE-iHSPC	Ifi30
478	1.60039e-19	0.611542	1	0.903	3.20077e-16	pHE-iHSPC	Lst1
479	1.69286e-19	1.00398	0.812	0.258	3.38572e-16	pHE-iHSPC	F10
480	4.40035e-19	0.550987	1	1	8.80071e-16	pHE-iHSPC	Hmgb2
481	5.65511e-19	0.659592	0.881	0.45	1.13102e-15	pHE-iHSPC	Lat2
482	8.81461e-19	0.423835	1	0.482	1.76292e-15	pHE-iHSPC	E2f8
483	9.49923e-19	0.32388	0.703	0.025	1.89985e-15	pHE-iHSPC	Serpinb2
484	9.66681e-19	0.495919	0.941	0.437	1.93336e-15	pHE-iHSPC	Itgal
485	1.22869e-18	0.574744	0.891	0.526	2.45738e-15	pHE-iHSPC	P2rx4
486	1.69913e-18	0.261927	1	0.351	3.39825e-15	pHE-iHSPC	Spns3
487	1.82139e-18	0.289121	0.842	0.194	3.64279e-15	pHE-iHSPC	C3ar1
488	2.01987e-18	0.487307	0.317	0.035	4.03975e-15	pHE-iHSPC	Ltf
489	3.88387e-18	0.417271	1	0.548	7.76774e-15	pHE-iHSPC	Dlgap5
490	7.99406e-18	0.661693	0.871	0.456	1.59881e-14	pHE-iHSPC	Anxa2
491	8.62691e-18	0.516433	0.871	0.365	1.72538e-14	pHE-iHSPC	Grina
492	1.85265e-17	0.461512	0.99	0.685	3.70529e-14	pHE-iHSPC	Ero1l
493	2.13162e-17	0.288384	0.97	0.371	4.26324e-14	pHE-iHSPC	Cdkn3
494	2.29643e-17	0.352758	0.703	0.037	4.59285e-14	pHE-iHSPC	Grm6
495	2.99204e-17	0.626383	0.931	0.557	5.98408e-14	pHE-iHSPC	Hist1h1c
496	5.33549e-17	0.29704	0.713	0.05	1.0671e-13	pHE-iHSPC	Serpine2
497	2.43865e-16	0.445038	0.327	0.05	4.8773e-13	pHE-iHSPC	Stfa2
498	3.14542e-16	0.524361	0.931	0.565	6.29084e-13	pHE-iHSPC	Neat1
499	3.21935e-16	0.273728	1	0.423	6.4387e-13	pHE-iHSPC	Cndp2
500	5.8751e-16	0.531735	0.762	0.159	1.17502e-12	pHE-iHSPC	Syne1
501	5.87599e-16	0.476873	1	0.963	1.1752e-12	pHE-iHSPC	Vim
502	6.11154e-16	0.75317	0.851	0.458	1.22231e-12	pHE-iHSPC	Id1
503	1.382e-15	0.415877	0.713	0.074	2.76401e-12	pHE-iHSPC	Aqp9
504	2.93242e-15	0.329372	0.97	0.509	5.86484e-12	pHE-iHSPC	2024-09-01
505	3.0838e-15	0.603352	0.95	0.722	6.16761e-12	pHE-iHSPC	Ccl3
506	4.70091e-15	0.29459	0.743	0.105	9.40182e-12	pHE-iHSPC	Gata1
507	5.48669e-15	0.252338	0.99	0.361	1.09734e-11	pHE-iHSPC	Ccdc88a
508	6.19621e-15	0.453066	0.851	0.299	1.23924e-11	pHE-iHSPC	Gpr183
509	7.61729e-15	0.54233	0.891	0.476	1.52346e-11	pHE-iHSPC	Ankrd12
510	2.10407e-14	0.490829	0.752	0.153	4.20814e-11	pHE-iHSPC	Ccr1
511	2.1217e-14	0.531206	1	0.847	4.2434e-11	pHE-iHSPC	Lmo4
512	2.5775e-14	0.645242	0.723	0.117	5.155e-11	pHE-iHSPC	Csf1
513	2.6288e-14	0.373877	1	1	5.2576e-11	pHE-iHSPC	Malat1
514	4.31931e-14	0.320714	0.713	0.078	8.63862e-11	pHE-iHSPC	Tdrd5
515	1.54967e-13	0.46508	0.743	0.155	3.09933e-10	pHE-iHSPC	Padi2
516	2.57943e-13	0.375708	0.713	0.089	5.15887e-10	pHE-iHSPC	Il4
517	2.94929e-13	0.4841	0.871	0.493	5.89858e-10	pHE-iHSPC	Btg1
518	3.03412e-13	0.294262	0.792	0.196	6.06823e-10	pHE-iHSPC	Papss2
519	3.54859e-13	0.46083	0.99	0.534	7.09718e-10	pHE-iHSPC	Rgs2
520	3.9224e-13	0.299171	0.772	0.184	7.84479e-10	pHE-iHSPC	Adgre5
521	4.47223e-13	0.353658	0.782	0.198	8.94445e-10	pHE-iHSPC	P2rx7
522	4.56161e-13	0.553148	0.99	0.814	9.12321e-10	pHE-iHSPC	Napsa
523	4.62894e-13	0.465695	0.842	0.476	9.25789e-10	pHE-iHSPC	Klf6
524	5.39325e-13	0.531029	0.762	0.212	1.07865e-09	pHE-iHSPC	Ltb4r1
525	7.01067e-13	0.33798	0.901	0.419	1.40213e-09	pHE-iHSPC	Adgrg3
526	7.18747e-13	0.425962	0.96	0.757	1.43749e-09	pHE-iHSPC	Rnh1
527	7.19748e-13	0.356733	0.832	0.361	1.4395e-09	pHE-iHSPC	Rab44
528	1.12944e-12	0.45334	0.851	0.359	2.25887e-09	pHE-iHSPC	Lilrb4a
529	1.14871e-12	0.42067	0.901	0.495	2.29742e-09	pHE-iHSPC	Cdkn2d
530	1.3612e-12	1.60345	0.743	0.262	2.7224e-09	pHE-iHSPC	Ccl6
531	1.80507e-12	0.461082	1	0.926	3.61014e-09	pHE-iHSPC	H2afv
532	2.18321e-12	0.437925	0.911	0.569	4.36643e-09	pHE-iHSPC	Stfa1
533	2.63993e-12	0.402828	0.99	0.608	5.27986e-09	pHE-iHSPC	Mns1
534	4.23033e-12	0.434453	0.703	0.083	8.46066e-09	pHE-iHSPC	Il6
535	6.31913e-12	0.645056	1	0.742	1.26383e-08	pHE-iHSPC	Xist
536	8.00522e-12	0.295992	0.366	0.344	1.60104e-08	pHE-iHSPC	Wfdc21
537	2.6884e-11	0.266691	0.762	0.186	5.3768e-08	pHE-iHSPC	Casz1
538	2.69998e-11	0.327902	0.673	0.05	5.39995e-08	pHE-iHSPC	Alox15
539	5.75045e-11	0.32906	0.366	0.027	1.15009e-07	pHE-iHSPC	Mcpt2
540	6.18687e-11	0.429807	0.713	0.14	1.23737e-07	pHE-iHSPC	Pla2g7
541	6.29756e-11	0.442655	1	0.763	1.25951e-07	pHE-iHSPC	Cyp51
542	2.53592e-10	0.360435	0.96	0.639	5.07183e-07	pHE-iHSPC	Cbfa2t3
543	2.84287e-10	0.409024	1	0.75	5.68574e-07	pHE-iHSPC	Grn
544	6.70892e-10	0.384809	1	0.715	1.34178e-06	pHE-iHSPC	Nfkbia
545	6.76176e-10	0.513375	0.812	0.447	1.35235e-06	pHE-iHSPC	Fut8
546	7.318e-10	0.339419	0.703	0.122	1.4636e-06	pHE-iHSPC	Acss2
547	1.06785e-09	0.385963	1	0.66	2.13569e-06	pHE-iHSPC	Tuba1c
548	1.20812e-09	0.520826	0.832	0.365	2.41623e-06	pHE-iHSPC	Egr1
549	3.95052e-09	0.310337	0.871	0.476	7.90105e-06	pHE-iHSPC	Sat1
550	5.88857e-09	0.357105	0.723	0.186	1.17771e-05	pHE-iHSPC	Rapsn
551	8.46992e-09	0.471029	0.653	0.068	1.69398e-05	pHE-iHSPC	Arl4c
552	9.13273e-09	0.322484	1	0.652	1.82655e-05	pHE-iHSPC	Nusap1
553	1.83582e-08	0.308426	0.792	0.334	3.67165e-05	pHE-iHSPC	Ptms
554	2.25113e-08	0.395953	1	0.959	4.50225e-05	pHE-iHSPC	Cks2
555	3.26383e-08	0.560273	0.792	0.431	6.52767e-05	pHE-iHSPC	Chpt1
556	4.1008e-08	0.413614	0.911	0.802	8.2016e-05	pHE-iHSPC	Ccl9
557	5.26106e-08	0.317933	1	0.623	0.000105221	pHE-iHSPC	Cenpe
558	8.3848e-08	0.358286	0.703	0.192	0.000167696	pHE-iHSPC	Slc2a3
559	1.1422e-07	0.451852	0.673	0.142	0.000228441	pHE-iHSPC	Cd84
560	1.28921e-07	0.334803	0.98	0.918	0.000257842	pHE-iHSPC	Cebpb
561	1.43607e-07	0.320265	0.891	0.478	0.000287214	pHE-iHSPC	Hexa
562	2.95245e-07	0.376098	0.703	0.214	0.000590491	pHE-iHSPC	Cd200r1
563	3.36641e-07	0.256752	0.396	0.039	0.000673283	pHE-iHSPC	Trf
564	5.92391e-07	0.328193	1	0.691	0.00118478	pHE-iHSPC	Nt5dc2
565	9.67673e-07	0.306488	0.881	0.664	0.00193535	pHE-iHSPC	Rgs18
566	1.80745e-06	0.4867	1	0.994	0.0036149	pHE-iHSPC	Calr
567	2.63314e-06	0.370615	0.693	0.196	0.00526627	pHE-iHSPC	Pirb
568	2.85071e-06	0.36258	0.683	0.181	0.00570142	pHE-iHSPC	Cebpa
569	4.21854e-06	0.328636	0.683	0.153	0.00843707	pHE-iHSPC	Cd55
570	7.08183e-06	0.278262	0.911	0.664	0.0141637	pHE-iHSPC	2024-09-11
571	9.99145e-06	0.263594	0.634	0.062	0.0199829	pHE-iHSPC	Thbs1
572	1.13666e-05	0.361966	0.99	0.798	0.0227331	pHE-iHSPC	Mki67
573	1.21983e-05	0.41908	0.436	0.21	0.0243966	pHE-iHSPC	Cstdc4
574	2.03653e-05	0.612001	0.673	0.153	0.0407307	pHE-iHSPC	Rgs1
575	2.1651e-05	0.336194	0.663	0.153	0.043302	pHE-iHSPC	Ets1
576	3.33142e-05	0.294579	1	0.973	0.0666283	pHE-iHSPC	Arl6ip1
577	4.41118e-05	0.342242	0.743	0.381	0.0882235	pHE-iHSPC	Fyn
578	6.4296e-05	0.258072	1	0.753	0.128592	pHE-iHSPC	Tyms
579	7.32843e-05	0.2532	0.97	0.724	0.146569	pHE-iHSPC	Ccnb2
580	0.000124958	0.332934	0.614	0.064	0.249915	pHE-iHSPC	Gpr34
581	0.000133894	0.310951	0.911	0.485	0.267788	pHE-iHSPC	Fos
582	0.000170297	0.273267	0.782	0.454	0.340594	pHE-iHSPC	Itgam
583	0.000289385	0.270225	0.772	0.491	0.578769	pHE-iHSPC	Tespa1
584	0.000341675	0.256583	0.96	0.647	0.68335	pHE-iHSPC	Kif20b
585	0.000499989	0.666414	0.436	0.085	0.999977	pHE-iHSPC	Stfa2l1
586	0.00064223	0.267222	0.97	0.763	1	pHE-iHSPC	Ube2c
587	0.000668121	0.314926	0.584	0.027	1	pHE-iHSPC	Cdh1
588	0.000792094	0.263427	1	0.901	1	pHE-iHSPC	Lgals3bp
589	0.000847097	0.251067	0.772	0.511	1	pHE-iHSPC	Sqstm1
590	0.00111883	0.303437	0.436	0.023	1	pHE-iHSPC	Fcer1a
591	0.00117897	0.595829	0.752	0.41	1	pHE-iHSPC	Lcn2
592	0.00128949	0.301735	0.673	0.25	1	pHE-iHSPC	Dusp5
593	0.00140781	0.288009	0.644	0.155	1	pHE-iHSPC	Gpr141
594	0.00198905	0.348795	0.446	0.136	1	pHE-iHSPC	Fgl2
595	0.00384179	0.30006	0.624	0.146	1	pHE-iHSPC	Slc16a3
596	0.00617315	0.264352	0.584	0.062	1	pHE-iHSPC	Bhlhe40
597	0.00724035	0.27946	0.564	0.019	1	pHE-iHSPC	Sytl3
598	0.00861118	0.427178	0.703	0.437	1	pHE-iHSPC	F630028O10Rik
599	0.00918513	0.293093	1	0.536	1	pHE-iHSPC	Sell
